# Supplementary material for: Large-scale analysis of sheep rumen metagenome profiles captured by reduced representation sequencing reveals individual profiles are influenced by the environment and genetics of the host
Source: BMC Genomics. 2023 Sep 18;24:551. doi: 10.1186/s12864-023-09660-3 (PMC10506323; doi:10.1186/s12864-023-09660-3)
Supplement: Supplementary file 1 — Additional file 1: Supplemental Table 1. Information for each sample including: SampleID, AnimalID, Flock, Year of Birth (YOB), Sample Date, Diet, Age, Time Off Feed, Feeding, Group, Cohort, Batch, Shelf, Library and Well. Supplemental Table 2. Summary of Supplemental Table 1 based on Flock, Sampling Year and Cohort. Supplemental Table 3. Summary of Supplemental Table 1 based on Animal and Group. [file 12864_2023_9660_MOESM1_ESM.xlsx]

## Sheet: Supplemental Table 1
Supplemental Table 1: Information for each sample including: SampleID, AnimalID, Flock, Year of Birth (YOB), Sample Date, Diet, Age, Time Off Feed, Feeding, Group, Cohort, Batch, Shelf, Library and Well.
SRA_Number	SampleID	AnimalID	Flock	YOB	SampleDate	Diet	Age	TimeOffFeed	Feeding	Group	Cohort	Batch	Shelf	Library	Well
SRR20278878	B62706	A497427	AUS	2013	2016-02-02	AUS	Adult	Short	1.5-1.6 x Maintenance	AUS	6_4	4_5	0	SQ1175	N10
SRR20278877	B62707	A244434	AUS	2013	2016-01-28	AUS	Adult	Short	1.5-1.6 x Maintenance	AUS	6_4	4_4	0	SQ1175	E1
SRR20278860	B62708	A343130	AUS	2013	2016-01-28	AUS	Adult	Short	1.5-1.6 x Maintenance	AUS	6_4	4_5	0	SQ1175	N12
SRR20278907	B62709	A175313	AUS	2013	2016-01-28	AUS	Adult	Short	1.5-1.6 x Maintenance	AUS	6_4	4_5	0	SQ1175	G11
SRR20279002	B62710	A280769	AUS	2013	2016-01-28	AUS	Adult	Short	1.5-1.6 x Maintenance	AUS	6_4	4_6	0	SQ1175	D16
SRR20278767	B62711	A320991	AUS	2013	2016-01-28	AUS	Adult	Short	1.5-1.6 x Maintenance	AUS	6_4	4_4	0	SQ1175	C3
SRR20278686	B62712	A31156	AUS	2013	2016-01-28	AUS	Adult	Short	1.5-1.6 x Maintenance	AUS	6_4	4_5	0	SQ1175	L8
SRR20278675	B62713	A59379	AUS	2013	2016-01-28	AUS	Adult	Short	1.5-1.6 x Maintenance	AUS	6_4	4_6	0	SQ1175	N14
SRR20278552	B62714	A344651	AUS	2013	2016-01-28	AUS	Adult	Short	1.5-1.6 x Maintenance	AUS	6_4	4_6	0	SQ1175	J18
SRR20278763	B62715	A288543	AUS	2013	2016-02-02	AUS	Adult	Short	1.5-1.6 x Maintenance	AUS	6_4	4_5	0	SQ1175	C11
SRR20278752	B62716	A341947	AUS	2013	2016-02-02	AUS	Adult	Short	1.5-1.6 x Maintenance	AUS	6_4	4_6	0	SQ1175	C13
SRR20278741	B62717	A188157	AUS	2013	2016-01-27	AUS	Adult	Short	1.5-1.6 x Maintenance	AUS	6_4	4_3	0	SQ1174	B18
SRR20278962	B62718	A342792	AUS	2013	2016-01-27	AUS	Adult	Short	1.5-1.6 x Maintenance	AUS	6_4	4_3	0	SQ1174	L15
SRR20278667	B62719	A234463	AUS	2013	2016-01-27	AUS	Adult	Short	1.5-1.6 x Maintenance	AUS	6_4	4_4	0	SQ1175	H2
SRR20278656	B62720	A62083	AUS	2013	2016-01-27	AUS	Adult	Short	1.5-1.6 x Maintenance	AUS	6_4	4_4	0	SQ1175	P4
SRR20278867	B62721	A112107	AUS	2013	2016-01-27	AUS	Adult	Short	1.5-1.6 x Maintenance	AUS	6_4	4_3	0	SQ1174	I13
SRR20278732	B62722	A229562	AUS	2013	2016-01-27	AUS	Adult	Short	1.5-1.6 x Maintenance	AUS	6_4	4_5	0	SQ1175	K12
SRR20278721	B62723	A296148	AUS	2013	2016-01-27	AUS	Adult	Short	1.5-1.6 x Maintenance	AUS	6_4	4_6	0	SQ1175	G16
SRR20278944	B62724	A40789	AUS	2013	2016-01-27	AUS	Adult	Short	1.5-1.6 x Maintenance	AUS	6_4	4_4	0	SQ1175	B5
SRR20278649	B62725	A52112	AUS	2013	2016-01-27	AUS	Adult	Short	1.5-1.6 x Maintenance	AUS	6_4	4_6	0	SQ1175	B18
SRR20278859	B62726	A220436	AUS	2013	2016-01-27	AUS	Adult	Short	1.5-1.6 x Maintenance	AUS	6_4	4_4	0	SQ1175	J6
SRR20278848	B62727	A38592	AUS	2013	2016-01-27	AUS	Adult	Short	1.5-1.6 x Maintenance	AUS	6_4	4_3	0	SQ1047	P18
SRR20278713	B62728	A56168	AUS	2013	2016-01-27	AUS	Adult	Short	1.5-1.6 x Maintenance	AUS	6_4	4_3	0	SQ1174	B14
SRR20278936	B62729	A257109	AUS	2013	2016-01-27	AUS	Adult	Short	1.5-1.6 x Maintenance	AUS	6_4	4_5	0	SQ1175	G10
SRR20278925	B62730	A85912	AUS	2013	2016-01-27	AUS	Adult	Short	1.5-1.6 x Maintenance	AUS	6_4	4_5	0	SQ1175	E9
SRR20278630	B62731	A136105	AUS	2013	2016-01-27	AUS	Adult	Short	1.5-1.6 x Maintenance	AUS	6_4	4_4	0	SQ1175	P1
SRR20278841	B62732	A233449	AUS	2013	2016-01-27	AUS	Adult	Short	1.5-1.6 x Maintenance	AUS	6_4	4_6	0	SQ1175	K14
SRR20278830	B62733	A234125	AUS	2013	2016-01-27	AUS	Adult	Short	1.5-1.6 x Maintenance	AUS	6_4	4_3	0	SQ1174	P17
SRR20279039	B62734	A141006	AUS	2013	2016-01-27	AUS	Adult	Short	1.5-1.6 x Maintenance	AUS	6_4	4_5	0	SQ1175	B7
SRR20278918	B62735	A101122	AUS	2013	2016-01-27	AUS	Adult	Short	1.5-1.6 x Maintenance	AUS	6_4	4_6	0	SQ1175	E15
SRR20278622	B62736	A146583	AUS	2013	2016-01-27	AUS	Adult	Short	1.5-1.6 x Maintenance	AUS	6_4	4_6	0	SQ1175	M17
SRR20278611	B62737	A51774	AUS	2013	2016-01-27	AUS	Adult	Short	1.5-1.6 x Maintenance	AUS	6_4	4_5	0	SQ1175	E7
SRR20278822	B62738	A118867	AUS	2013	2016-01-28	AUS	Adult	Short	1.5-1.6 x Maintenance	AUS	6_4	4_3	0	SQ1174	I18
SRR20279031	B62739	A93010	AUS	2013	2016-01-28	AUS	Adult	Short	1.5-1.6 x Maintenance	AUS	6_4	4_5	0	SQ1175	G8
SRR20279020	B62740	A257954	AUS	2013	2016-01-28	AUS	Adult	Short	1.5-1.6 x Maintenance	AUS	6_4	4_5	0	SQ1175	J7
SRR20278899	B62741	A127993	AUS	2013	2016-01-28	AUS	Adult	Short	1.5-1.6 x Maintenance	AUS	6_4	4_4	0	SQ1175	K4
SRR20278604	B62742	A22199	AUS	2013	2016-01-28	AUS	Adult	Short	1.5-1.6 x Maintenance	AUS	6_4	4_4	0	SQ1175	B6
SRR20278593	B62743	A92334	AUS	2013	2016-01-28	AUS	Adult	Short	1.5-1.6 x Maintenance	AUS	6_4	4_4	0	SQ1175	J5
SRR20278804	B62744	A81856	AUS	2013	2016-01-28	AUS	Adult	Short	1.5-1.6 x Maintenance	AUS	6_4	4_3	0	SQ1174	A17
SRR20279013	B62745	A192720	AUS	2013	2016-01-28	AUS	Adult	Short	1.5-1.6 x Maintenance	AUS	6_4	4_6	0	SQ1175	H13
SRR20279001	B62746	A236491	AUS	2013	2016-01-28	AUS	Adult	Short	1.5-1.6 x Maintenance	AUS	6_4	4_3	0	SQ1174	M15
SRR20278880	B62747	A298514	AUS	2013	2016-01-28	AUS	Adult	Short	1.5-1.6 x Maintenance	AUS	6_4	4_3	0	SQ1174	D13
SRR20278585	B62748	A101629	AUS	2013	2016-01-28	AUS	Adult	Short	1.5-1.6 x Maintenance	AUS	6_4	4_6	0	SQ1175	F17
SRR20278796	B62749	A46366	AUS	2013	2016-02-01	AUS	Adult	Short	1.5-1.6 x Maintenance	AUS	6_4	4_4	0	SQ1175	M2
SRR20278785	B62750	A126303	AUS	2013	2016-02-01	AUS	Adult	Short	1.5-1.6 x Maintenance	AUS	6_4	4_3	0	SQ1174	C15
SRR20278994	B62751	A356481	AUS	2013	2016-02-01	AUS	Adult	Short	1.5-1.6 x Maintenance	AUS	6_4	4_5	0	SQ1175	F10
SRR20278701	B62752	A323695	AUS	2013	2016-02-01	AUS	Adult	Short	1.5-1.6 x Maintenance	AUS	6_4	4_6	0	SQ1175	K18
SRR20278690	B62753	A149118	AUS	2013	2016-02-01	AUS	Adult	Short	1.5-1.6 x Maintenance	AUS	6_4	4_5	0	SQ1175	B11
SRR20278567	B62754	A308823	AUS	2013	2016-02-01	AUS	Adult	Short	1.5-1.6 x Maintenance	AUS	6_4	4_4	0	SQ1175	D1
SRR20278778	B62755	A319639	AUS	2013	2016-02-01	AUS	Adult	Short	1.5-1.6 x Maintenance	AUS	6_4	4_5	0	SQ1175	D12
SRR20278766	B62756	A174299	AUS	2013	2016-02-01	AUS	Adult	Short	1.5-1.6 x Maintenance	AUS	6_4	4_6	0	SQ1175	D14
SRR20278977	B62757	A295303	AUS	2013	2016-02-01	AUS	Adult	Short	1.5-1.6 x Maintenance	AUS	6_4	4_5	0	SQ1175	K7
SRR20278976	B62758	A303753	AUS	2013	2016-02-01	AUS	Adult	Short	1.5-1.6 x Maintenance	AUS	6_4	4_3	0	SQ1174	O13
SRR20278975	B62759	A39437	AUS	2013	2016-02-01	AUS	Adult	Short	1.5-1.6 x Maintenance	AUS	6_4	4_3	0	SQ1174	G14
SRR20278974	B62760	A709353	AUS	2013	2016-02-01	AUS	Adult	Short	1.5-1.6 x Maintenance	AUS	6_4	4_3	0	SQ1174	G16
SRR20278973	B62761	A356650	AUS	2013	2016-02-01	AUS	Adult	Short	1.5-1.6 x Maintenance	AUS	6_4	4_6	0	SQ1175	I13
SRR20278972	B62762	A326061	AUS	2013	2016-02-01	AUS	Adult	Short	1.5-1.6 x Maintenance	AUS	6_4	4_3	0	SQ1174	N16
SRR20278971	B62763	A130359	AUS	2013	2016-02-01	AUS	Adult	Short	1.5-1.6 x Maintenance	AUS	6_4	4_4	0	SQ1175	E5
SRR20278970	B62764	A302908	AUS	2013	2016-02-01	AUS	Adult	Short	1.5-1.6 x Maintenance	AUS	6_4	4_6	0	SQ1175	E16
SRR20278969	B62765	A355805	AUS	2013	2016-02-01	AUS	Adult	Short	1.5-1.6 x Maintenance	AUS	6_4	4_4	0	SQ1175	M6
SRR20278685	B62766	A90475	AUS	2013	2016-02-01	AUS	Adult	Short	1.5-1.6 x Maintenance	AUS	6_4	4_5	0	SQ1175	E12
SRR20278684	B62767	A111262	AUS	2013	2016-02-01	AUS	Adult	Short	1.5-1.6 x Maintenance	AUS	6_4	4_6	0	SQ1175	B15
SRR20278683	B62768	A270122	AUS	2013	2016-02-01	AUS	Adult	Short	1.5-1.6 x Maintenance	AUS	6_4	4_3	0	SQ1174	I17
SRR20278682	B62769	A275192	AUS	2013	2016-02-01	AUS	Adult	Short	1.5-1.6 x Maintenance	AUS	6_4	4_4	0	SQ1175	H3
SRR20278681	B62770	A146245	AUS	2013	2016-02-02	AUS	Adult	Short	1.5-1.6 x Maintenance	AUS	6_4	4_6	0	SQ1175	A17
SRR20278680	B62771	A95207	AUS	2013	2016-02-02	AUS	Adult	Short	1.5-1.6 x Maintenance	AUS	6_4	4_3	0	SQ1174	C18
SRR20278679	B62772	A286515	AUS	2013	2016-02-02	AUS	Adult	Short	1.5-1.6 x Maintenance	AUS	6_4	4_4	0	SQ1175	A4
SRR20278678	B62773	A52450	AUS	2013	2016-02-02	AUS	Adult	Short	1.5-1.6 x Maintenance	AUS	6_4	4_5	0	SQ1175	B9
SRR20278677	B62774	A358171	AUS	2013	2016-02-02	AUS	Adult	Short	1.5-1.6 x Maintenance	AUS	6_4	4_3	0	SQ1174	F16
SRR20278676	B62775	A512130	AUS	2013	2016-02-02	AUS	Adult	Short	1.5-1.6 x Maintenance	AUS	6_4	4_6	0	SQ1175	O15
SRR20278674	B62776	A120895	AUS	2013	2016-02-02	AUS	Adult	Short	1.5-1.6 x Maintenance	AUS	6_4	4_5	0	SQ1175	D8
SRR20278673	B62777	A110079	AUS	2013	2016-02-02	AUS	Adult	Short	1.5-1.6 x Maintenance	AUS	6_4	4_4	0	SQ1175	I3
SRR20278672	B62778	A359692	AUS	2013	2016-02-02	AUS	Adult	Short	1.5-1.6 x Maintenance	AUS	6_4	4_4	0	SQ1175	O3
SRR20278671	B62779	A34874	AUS	2013	2016-02-02	AUS	Adult	Short	1.5-1.6 x Maintenance	AUS	6_4	4_4	0	SQ1175	N3
SRR20278558	B62780	A197114	AUS	2013	2016-02-02	AUS	Adult	Short	1.5-1.6 x Maintenance	AUS	6_4	4_5	0	SQ1175	P9
SRR20278557	B62781	A185453	AUS	2013	2016-02-02	AUS	Adult	Short	1.5-1.6 x Maintenance	AUS	6_4	4_4	0	SQ1175	E6
SRR20278556	B62782	A245110	AUS	2013	2016-02-02	AUS	Adult	Short	1.5-1.6 x Maintenance	AUS	6_4	4_3	0	SQ1174	L13
SRR20278555	B62783	A92841	AUS	2013	2016-02-02	AUS	Adult	Short	1.5-1.6 x Maintenance	AUS	6_4	4_6	0	SQ1175	J16
SRR20278554	B62784	A172778	AUS	2013	2016-02-02	AUS	Adult	Short	1.5-1.6 x Maintenance	AUS	6_4	4_3	0	SQ1174	L14
SRR20278553	B62785	A217901	AUS	2013	2016-02-02	AUS	Adult	Short	1.5-1.6 x Maintenance	AUS	6_4	4_6	0	SQ1175	O18
SRR20278551	B62786	A332652	AUS	2013	2015-11-30	AUS	Adult	Short	1.5-1.6 x Maintenance	AUS	5_4	4_6	0	SQ1175	O14
SRR20278550	B62787	A31832	AUS	2013	2015-11-30	AUS	Adult	Short	1.5-1.6 x Maintenance	AUS	5_4	4_3	0	SQ1174	P13
SRR20278549	B62788	A169398	AUS	2013	2015-11-30	AUS	Adult	Short	1.5-1.6 x Maintenance	AUS	5_4	4_4	0	SQ1175	H1
SRR20278548	B62789	A227365	AUS	2013	2015-11-30	AUS	Adult	Short	1.5-1.6 x Maintenance	AUS	5_4	4_3	0	SQ1174	A15
SRR20278547	B62790	A171933	AUS	2013	2015-11-30	AUS	Adult	Short	1.5-1.6 x Maintenance	AUS	5_4	4_5	0	SQ1175	P11
SRR20278546	B62791	A322681	AUS	2013	2015-11-30	AUS	Adult	Short	1.5-1.6 x Maintenance	AUS	5_4	4_5	0	SQ1175	J12
SRR20278545	B62792	A131373	AUS	2013	2015-11-30	AUS	Adult	Short	1.5-1.6 x Maintenance	AUS	5_4	4_6	0	SQ1175	H18
SRR20278544	B62793	A243082	AUS	2013	2015-11-30	AUS	Adult	Short	1.5-1.6 x Maintenance	AUS	5_4	4_4	0	SQ1175	B3
SRR20278543	B62794	A87602	AUS	2013	2015-11-30	AUS	Adult	Short	1.5-1.6 x Maintenance	AUS	5_4	4_3	0	SQ1047	J20
SRR20278764	B62795	A337384	AUS	2013	2015-11-30	AUS	Adult	Short	1.5-1.6 x Maintenance	AUS	5_4	4_4	0	SQ1175	N5
SRR20278762	B62796	A502497	AUS	2013	2015-11-30	AUS	Adult	Short	1.5-1.6 x Maintenance	AUS	5_4	4_5	0	SQ1175	B8
SRR20278761	B62797	A156892	AUS	2013	2015-11-30	AUS	Adult	Short	1.5-1.6 x Maintenance	AUS	5_4	4_3	0	SQ1174	B16
SRR20278760	B62798	A182580	AUS	2013	2015-11-30	AUS	Adult	Short	1.5-1.6 x Maintenance	AUS	5_4	4_6	0	SQ1175	A15
SRR20278759	B62799	A259813	AUS	2013	2015-11-30	AUS	Adult	Short	1.5-1.6 x Maintenance	AUS	5_4	4_5	0	SQ1175	M7
SRR20278758	B62800	A708001	AUS	2013	2015-11-30	AUS	Adult	Short	1.5-1.6 x Maintenance	AUS	5_4	4_6	0	SQ1175	K13
SRR20278757	B62801	A54140	AUS	2013	2015-11-30	AUS	Adult	Short	1.5-1.6 x Maintenance	AUS	5_4	4_4	0	SQ1175	D6
SRR20278756	B62802	A316935	AUS	2013	2015-11-30	AUS	Adult	Short	1.5-1.6 x Maintenance	AUS	5_4	4_4	0	SQ1175	N2
SRR20278755	B62803	A108727	AUS	2013	2015-11-30	AUS	Adult	Short	1.5-1.6 x Maintenance	AUS	5_4	4_4	0	SQ1175	J4
SRR20278754	B62804	A77969	AUS	2013	2015-11-30	AUS	Adult	Short	1.5-1.6 x Maintenance	AUS	5_4	4_6	0	SQ1175	F14
SRR20278753	B62805	A298176	AUS	2013	2015-11-30	AUS	Adult	Short	1.5-1.6 x Maintenance	AUS	5_4	4_3	0	SQ1174	O17
SRR20278751	B62806	A269953	AUS	2013	2015-11-30	AUS	Adult	Short	1.5-1.6 x Maintenance	AUS	5_4	4_6	0	SQ1175	O17
SRR20278750	B62807	A77293	AUS	2013	2015-11-30	AUS	Adult	Short	1.5-1.6 x Maintenance	AUS	5_4	4_5	0	SQ1175	O9
SRR20278749	B62808	A334680	AUS	2013	2015-11-30	AUS	Adult	Short	1.5-1.6 x Maintenance	AUS	5_4	4_3	0	SQ1047	B24
SRR20278748	B62809	A109234	AUS	2013	2015-11-30	AUS	Adult	Short	1.5-1.6 x Maintenance	AUS	5_4	4_5	0	SQ1175	C10
SRR20278747	B62810	A333666	AUS	2013	2015-12-01	AUS	Adult	Short	1.5-1.6 x Maintenance	AUS	5_4	4_5	0	SQ1175	D7
SRR20278746	B62811	A350228	AUS	2013	2015-12-01	AUS	Adult	Short	1.5-1.6 x Maintenance	AUS	5_4	4_3	0	SQ1174	H17
SRR20278745	B62812	A506046	AUS	2013	2015-12-01	AUS	Adult	Short	1.5-1.6 x Maintenance	AUS	5_4	4_5	0	SQ1175	J9
SRR20278744	B62813	A297331	AUS	2013	2015-12-01	AUS	Adult	Short	1.5-1.6 x Maintenance	AUS	5_4	4_4	0	SQ1175	A1
SRR20278743	B62814	A49408	AUS	2013	2015-12-01	AUS	Adult	Short	1.5-1.6 x Maintenance	AUS	5_4	4_3	0	SQ1174	F15
SRR20278742	B62815	A180383	AUS	2013	2015-12-01	AUS	Adult	Short	1.5-1.6 x Maintenance	AUS	5_4	4_6	0	SQ1175	B16
SRR20278740	B62816	A97911	AUS	2013	2015-12-01	AUS	Adult	Short	1.5-1.6 x Maintenance	AUS	5_4	4_5	0	SQ1175	K11
SRR20278739	B62817	A487794	AUS	2013	2015-12-01	AUS	Adult	Short	1.5-1.6 x Maintenance	AUS	5_4	4_4	0	SQ1175	K2
SRR20278738	B62818	A113966	AUS	2013	2015-12-01	AUS	Adult	Short	1.5-1.6 x Maintenance	AUS	5_4	4_3	0	SQ1174	F14
SRR20278737	B62819	A108220	AUS	2013	2015-12-01	AUS	Adult	Short	1.5-1.6 x Maintenance	AUS	5_4	4_6	0	SQ1175	D13
SRR20278968	B62820	A294120	AUS	2013	2015-12-01	AUS	Adult	Short	1.5-1.6 x Maintenance	AUS	5_4	4_3	0	SQ1174	P14
SRR20278967	B62821	A173454	AUS	2013	2015-12-01	AUS	Adult	Short	1.5-1.6 x Maintenance	AUS	5_4	4_5	0	SQ1175	H10
SRR20278966	B62822	A137626	AUS	2013	2015-12-01	AUS	Adult	Short	1.5-1.6 x Maintenance	AUS	5_4	4_4	0	SQ1175	A5
SRR20278965	B62823	A711043	AUS	2013	2015-12-01	AUS	Adult	Short	1.5-1.6 x Maintenance	AUS	5_4	4_6	0	SQ1175	L15
SRR20278964	B62824	A344482	AUS	2013	2015-12-01	AUS	Adult	Short	1.5-1.6 x Maintenance	AUS	5_4	4_6	0	SQ1175	M18
SRR20278963	B62825	A86250	AUS	2013	2015-12-01	AUS	Adult	Short	1.5-1.6 x Maintenance	AUS	5_4	4_4	0	SQ1175	O4
SRR20278961	B62826	A179538	AUS	2013	2015-12-07	AUS	Adult	Short	1.5-1.6 x Maintenance	AUS	5_4	4_5	0	SQ1175	M8
SRR20278960	B62827	A213845	AUS	2013	2015-12-07	AUS	Adult	Short	1.5-1.6 x Maintenance	AUS	5_4	4_5	0	SQ1175	K9
SRR20278959	B62828	A337046	AUS	2013	2015-12-07	AUS	Adult	Short	1.5-1.6 x Maintenance	AUS	5_4	4_5	0	SQ1175	C12
SRR20278958	B62829	A184777	AUS	2013	2015-12-07	AUS	Adult	Short	1.5-1.6 x Maintenance	AUS	5_4	4_6	0	SQ1175	D18
SRR20278957	B62830	A155202	AUS	2013	2015-12-07	AUS	Adult	Short	1.5-1.6 x Maintenance	AUS	5_4	4_6	0	SQ1175	I14
SRR20278956	B62831	A115825	AUS	2013	2015-12-07	AUS	Adult	Short	1.5-1.6 x Maintenance	AUS	5_4	4_5	0	SQ1175	J11
SRR20278955	B62832	A73744	AUS	2013	2015-12-07	AUS	Adult	Short	1.5-1.6 x Maintenance	AUS	5_4	4_3	0	SQ1174	E13
SRR20278670	B62833	A62252	AUS	2013	2015-12-07	AUS	Adult	Short	1.5-1.6 x Maintenance	AUS	5_4	4_5	0	SQ1175	M12
SRR20278669	B62834	A326737	AUS	2013	2015-12-07	AUS	Adult	Short	1.5-1.6 x Maintenance	AUS	5_4	4_3	0	SQ1174	K14
SRR20278668	B62835	A212493	AUS	2013	2015-12-07	AUS	Adult	Short	1.5-1.6 x Maintenance	AUS	5_4	4_4	0	SQ1175	I6
SRR20278666	B62836	A328934	AUS	2013	2015-12-07	AUS	Adult	Short	1.5-1.6 x Maintenance	AUS	5_4	4_4	0	SQ1175	L6
SRR20278665	B62837	A257447	AUS	2013	2015-12-07	AUS	Adult	Short	1.5-1.6 x Maintenance	AUS	5_4	4_3	0	SQ1174	I15
SRR20278664	B62838	A66646	AUS	2013	2015-12-07	AUS	Adult	Short	1.5-1.6 x Maintenance	AUS	5_4	4_6	0	SQ1175	F15
SRR20278663	B62839	A102643	AUS	2013	2015-12-07	AUS	Adult	Short	1.5-1.6 x Maintenance	AUS	5_4	4_4	0	SQ1175	E3
SRR20278662	B62840	A318456	AUS	2013	2015-12-07	AUS	Adult	Short	1.5-1.6 x Maintenance	AUS	5_4	4_6	0	SQ1175	C17
SRR20278661	B62841	A187650	AUS	2013	2015-12-07	AUS	Adult	Short	1.5-1.6 x Maintenance	AUS	5_4	4_3	0	SQ1174	H16
SRR20278660	B62842	A162469	AUS	2013	2015-12-07	AUS	Adult	Short	1.5-1.6 x Maintenance	AUS	5_4	4_3	0	SQ1174	D17
SRR20278659	B62843	A270629	AUS	2013	2015-12-07	AUS	Adult	Short	1.5-1.6 x Maintenance	AUS	5_4	4_4	0	SQ1175	O6
SRR20278658	B62844	A177003	AUS	2013	2015-12-07	AUS	Adult	Short	1.5-1.6 x Maintenance	AUS	5_4	4_4	0	SQ1175	K1
SRR20278657	B62845	A282290	AUS	2013	2015-12-07	AUS	Adult	Short	1.5-1.6 x Maintenance	AUS	5_4	4_5	0	SQ1175	L7
SRR20278655	B62846	A344820	AUS	2013	2015-12-07	AUS	Adult	Short	1.5-1.6 x Maintenance	AUS	5_4	4_6	0	SQ1175	H17
SRR20278876	B62847	A43831	AUS	2013	2015-12-07	AUS	Adult	Short	1.5-1.6 x Maintenance	AUS	5_4	4_4	0	SQ1175	D2
SRR20278875	B62848	A225168	AUS	2013	2015-12-07	AUS	Adult	Short	1.5-1.6 x Maintenance	AUS	5_4	4_6	0	SQ1175	L16
SRR20278874	B62849	A181904	AUS	2013	2015-12-08	AUS	Adult	Short	1.5-1.6 x Maintenance	AUS	5_4	4_6	0	SQ1175	M16
SRR20278873	B62850	A302063	AUS	2013	2015-12-08	AUS	Adult	Short	1.5-1.6 x Maintenance	AUS	5_4	4_4	0	SQ1175	G4
SRR20278872	B62851	A187481	AUS	2013	2015-12-08	AUS	Adult	Short	1.5-1.6 x Maintenance	AUS	5_4	4_3	0	SQ1174	L18
SRR20278871	B62852	A163821	AUS	2013	2015-12-08	AUS	Adult	Short	1.5-1.6 x Maintenance	AUS	5_4	4_3	0	SQ1047	N24
SRR20278870	B62853	A80504	AUS	2013	2015-12-08	AUS	Adult	Short	1.5-1.6 x Maintenance	AUS	5_4	4_4	0	SQ1175	K5
SRR20278869	B62854	A112614	AUS	2013	2015-12-08	AUS	Adult	Short	1.5-1.6 x Maintenance	AUS	5_4	4_3	0	SQ1174	O16
SRR20278868	B62855	A355636	AUS	2013	2015-12-08	AUS	Adult	Short	1.5-1.6 x Maintenance	AUS	5_4	4_6	0	SQ1175	A14
SRR20278866	B62856	A137795	AUS	2013	2015-12-08	AUS	Adult	Short	1.5-1.6 x Maintenance	AUS	5_4	4_5	0	SQ1175	J8
SRR20278865	B62857	A315076	AUS	2013	2015-12-08	AUS	Adult	Short	1.5-1.6 x Maintenance	AUS	5_4	4_5	0	SQ1175	K10
SRR20278864	B62858	A91996	AUS	2013	2015-12-08	AUS	Adult	Short	1.5-1.6 x Maintenance	AUS	5_4	4_5	0	SQ1175	F12
SRR20278863	B62859	A31663	AUS	2013	2015-12-07	AUS	Adult	Short	1.5-1.6 x Maintenance	AUS	5_4	4_3	0	SQ1047	P22
SRR20278862	B62860	A22875	AUS	2013	2015-12-08	AUS	Adult	Short	1.5-1.6 x Maintenance	AUS	5_4	4_3	0	SQ1047	N16
SRR20278861	B62861	A107713	AUS	2013	2015-12-08	AUS	Adult	Short	1.5-1.6 x Maintenance	AUS	5_4	4_6	0	SQ1175	G13
SRR20278736	B62862	A158751	AUS	2013	2015-12-08	AUS	Adult	Short	1.5-1.6 x Maintenance	AUS	5_4	4_6	0	SQ1175	L18
SRR20278735	B62863	A173623	AUS	2013	2015-12-08	AUS	Adult	Short	1.5-1.6 x Maintenance	AUS	5_4	4_4	0	SQ1175	H5
SRR20278734	B62864	A174468	AUS	2013	2015-12-08	AUS	Adult	Short	1.5-1.6 x Maintenance	AUS	5_4	4_5	0	SQ1175	A11
SRR20278733	B62865	A127148	AUS	2013	2015-12-08	AUS	Adult	Short	1.5-1.6 x Maintenance	AUS	5_4	4_4	0	SQ1175	E2
SRR20278731	B62866	A521710	AUS	2012	2015-06-10	AUS	Adult	Short	1.5-1.6 x Maintenance	AUS	2_3.5	3.5	0	SQ1174	D1
SRR20278730	B62867	A832318	AUS	2012	2015-06-01	AUS	Adult	Short	1.5-1.6 x Maintenance	AUS	2_3.5	3.5	0	SQ1174	B9
SRR20278729	B62868	A831598	AUS	2012	2015-06-01	AUS	Adult	Short	1.5-1.6 x Maintenance	AUS	2_3.5	3.5	0	SQ1174	G10
SRR20278728	B62869	A789838	AUS	2012	2015-06-01	AUS	Adult	Short	1.5-1.6 x Maintenance	AUS	2_3.5	3.5	0	SQ1174	J7
SRR20278727	B62870	A467566	AUS	2012	2015-06-02	AUS	Adult	Short	1.5-1.6 x Maintenance	AUS	2_3.5	3.5	0	SQ1174	I1
SRR20278726	B62871	A516238	AUS	2012	2015-06-02	AUS	Adult	Short	1.5-1.6 x Maintenance	AUS	2_3.5	3.5	0	SQ1174	E6
SRR20278725	B62872	A457054	AUS	2012	2015-06-02	AUS	Adult	Short	1.5-1.6 x Maintenance	AUS	2_3.5	3.5	0	SQ1174	F3
SRR20278724	B62873	A604798	AUS	2012	2015-06-01	AUS	Adult	Short	1.5-1.6 x Maintenance	AUS	2_3.5	3.5	0	SQ1174	L8
SRR20278723	B62874	A456622	AUS	2012	2015-06-10	AUS	Adult	Short	1.5-1.6 x Maintenance	AUS	2_3.5	3.5	0	SQ1174	J5
SRR20278722	B62875	A697534	AUS	2012	2015-06-09	AUS	Adult	Short	1.5-1.6 x Maintenance	AUS	2_3.5	3.5	0	SQ1174	I8
SRR20278954	B62876	A460654	AUS	2012	2015-06-01	AUS	Adult	Short	1.5-1.6 x Maintenance	AUS	2_3.5	3.5	0	SQ1174	G9
SRR20278953	B62877	A756862	AUS	2012	2015-06-01	AUS	Adult	Short	1.5-1.6 x Maintenance	AUS	2_3.5	3.5	0	SQ1174	C10
SRR20278952	B62878	A695374	AUS	2012	2015-06-02	AUS	Adult	Short	1.5-1.6 x Maintenance	AUS	2_3.5	3.5	0	SQ1174	L4
SRR20278951	B62879	A687742	AUS	2012	2015-06-09	AUS	Adult	Short	1.5-1.6 x Maintenance	AUS	2_3.5	3.5	0	SQ1174	C7
SRR20278950	B62880	A706606	AUS	2012	2015-06-01	AUS	Adult	Short	1.5-1.6 x Maintenance	AUS	2_3.5	3.5	0	SQ1174	O7
SRR20278949	B62882	A655198	AUS	2012	2015-06-01	AUS	Adult	Short	1.5-1.6 x Maintenance	AUS	2_3	3_2	0	SQ1174	B7
SRR20278948	B62883	A616318	AUS	2012	2015-06-01	AUS	Adult	Short	1.5-1.6 x Maintenance	AUS	2_3	3_2	0	SQ1174	K7
SRR20278947	B62884	A700270	AUS	2012	2015-06-01	AUS	Adult	Short	1.5-1.6 x Maintenance	AUS	2_3	3_2	0	SQ1174	G8
SRR20278946	B62885	A707182	AUS	2012	2015-06-01	AUS	Adult	Short	1.5-1.6 x Maintenance	AUS	2_3	3_2	0	SQ1174	D8
SRR20278945	B62886	A832894	AUS	2012	2015-06-01	AUS	Adult	Short	1.5-1.6 x Maintenance	AUS	2_3	3_2	0	SQ1047	J24
SRR20278943	B62887	A769390	AUS	2012	2015-06-01	AUS	Adult	Short	1.5-1.6 x Maintenance	AUS	2_3	3_2	0	SQ1174	M9
SRR20278942	B62888	A708478	AUS	2012	2015-06-01	AUS	Adult	Short	1.5-1.6 x Maintenance	AUS	2_3	3_2	0	SQ1174	J9
SRR20278941	B62889	A835342	AUS	2012	2015-06-01	AUS	Adult	Short	1.5-1.6 x Maintenance	AUS	2_3	3_2	0	SQ1174	O10
SRR20278940	B62891	A797470	AUS	2012	2015-06-01	AUS	Adult	Short	1.5-1.6 x Maintenance	AUS	2_3	3_2	0	SQ1174	F10
SRR20278939	B62892	A685438	AUS	2012	2015-06-01	AUS	Adult	Short	1.5-1.6 x Maintenance	AUS	2_3	3_2	0	SQ1174	E7
SRR20278654	B62893	A794878	AUS	2012	2015-06-01	AUS	Adult	Short	1.5-1.6 x Maintenance	AUS	2_3	3_2	0	SQ1174	O8
SRR20278653	B62894	A833326	AUS	2012	2015-06-02	AUS	Adult	Short	1.5-1.6 x Maintenance	AUS	2_3	3_2	0	SQ1174	M10
SRR20278652	B62895	A712078	AUS	2012	2015-06-02	AUS	Adult	Short	1.5-1.6 x Maintenance	AUS	2_3	3_2	0	SQ1174	D9
SRR20278651	B62896	A748510	AUS	2012	2015-06-02	AUS	Adult	Short	1.5-1.6 x Maintenance	AUS	2_3	3_2	0	SQ1174	E9
SRR20278650	B62897	A769534	AUS	2012	2015-06-02	AUS	Adult	Short	1.5-1.6 x Maintenance	AUS	2_3	3_2	0	SQ1174	P8
SRR20278648	B62898	A835486	AUS	2012	2015-06-02	AUS	Adult	Short	1.5-1.6 x Maintenance	AUS	2_3	3_2	0	SQ1174	L7
SRR20278647	B62899	A515374	AUS	2012	2015-06-02	AUS	Adult	Short	1.5-1.6 x Maintenance	AUS	2_3	3_2	0	SQ1174	A8
SRR20278646	B62901	A792862	AUS	2012	2015-06-02	AUS	Adult	Short	1.5-1.6 x Maintenance	AUS	2_3	3_2	0	SQ1174	G7
SRR20278645	B62902	A841246	AUS	2012	2015-06-02	AUS	Adult	Short	1.5-1.6 x Maintenance	AUS	2_3	3_2	0	SQ1174	F7
SRR20278644	B62903	A836494	AUS	2012	2015-06-02	AUS	Adult	Short	1.5-1.6 x Maintenance	AUS	2_3	3_2	0	SQ1174	K9
SRR20278643	B62904	A840814	AUS	2012	2015-06-02	AUS	Adult	Short	1.5-1.6 x Maintenance	AUS	2_3	3_2	0	SQ1174	P9
SRR20278642	B62906	A799486	AUS	2012	2015-06-09	AUS	Adult	Short	1.5-1.6 x Maintenance	AUS	2_3	3_2	0	SQ1174	A7
SRR20278641	B62907	A760318	AUS	2012	2015-06-09	AUS	Adult	Short	1.5-1.6 x Maintenance	AUS	2_3	3_2	0	SQ1174	P7
SRR20278640	B62908	A704446	AUS	2012	2015-06-09	AUS	Adult	Short	1.5-1.6 x Maintenance	AUS	2_3	3_2	0	SQ1174	K8
SRR20278639	B62909	A676798	AUS	2012	2015-06-09	AUS	Adult	Short	1.5-1.6 x Maintenance	AUS	2_3	3_2	0	SQ1174	J8
SRR20278858	B62910	A796174	AUS	2012	2015-06-09	AUS	Adult	Short	1.5-1.6 x Maintenance	AUS	2_3	3_2	0	SQ1174	C9
SRR20278857	B62911	A831022	AUS	2012	2015-06-09	AUS	Adult	Short	1.5-1.6 x Maintenance	AUS	2_3	3_2	0	SQ1174	E10
SRR20278856	B62912	A462238	AUS	2012	2015-06-09	AUS	Adult	Short	1.5-1.6 x Maintenance	AUS	2_3	3_2	0	SQ1174	L9
SRR20278855	B62913	A835918	AUS	2012	2015-06-09	AUS	Adult	Short	1.5-1.6 x Maintenance	AUS	2_3	3_2	0	SQ1174	H10
SRR20278854	B62914	A696814	AUS	2012	2015-06-09	AUS	Adult	Short	1.5-1.6 x Maintenance	AUS	2_3	3_2	0	SQ1174	B8
SRR20278853	B62915	A828718	AUS	2012	2015-06-09	AUS	Adult	Short	1.5-1.6 x Maintenance	AUS	2_3	3_2	0	SQ1174	E8
SRR20278852	B62916	A767518	AUS	2012	2015-06-09	AUS	Adult	Short	1.5-1.6 x Maintenance	AUS	2_3	3_2	0	SQ1174	N8
SRR20278851	B62917	A706030	AUS	2012	2015-06-09	AUS	Adult	Short	1.5-1.6 x Maintenance	AUS	2_3	3_2	0	SQ1174	D7
SRR20278850	B62918	A751678	AUS	2012	2015-06-09	AUS	Adult	Short	1.5-1.6 x Maintenance	AUS	2_3	3_2	0	SQ1174	M7
SRR20278849	B62919	A748222	AUS	2012	2015-06-09	AUS	Adult	Short	1.5-1.6 x Maintenance	AUS	2_3	3_2	0	SQ1174	H9
SRR20278847	B62920	A609838	AUS	2012	2015-06-09	AUS	Adult	Short	1.5-1.6 x Maintenance	AUS	2_3	3_2	0	SQ1174	O9
SRR20278846	B62921	A834190	AUS	2012	2015-06-09	AUS	Adult	Short	1.5-1.6 x Maintenance	AUS	2_3	3_2	0	SQ1174	A10
SRR20278845	B62922	A590398	AUS	2012	2015-06-10	AUS	Adult	Short	1.5-1.6 x Maintenance	AUS	2_3	3_2	0	SQ1174	M8
SRR20278720	B62923	A799054	AUS	2012	2015-06-10	AUS	Adult	Short	1.5-1.6 x Maintenance	AUS	2_3	3_2	0	SQ1174	I7
SRR20278719	B62924	A760030	AUS	2012	2015-06-10	AUS	Adult	Short	1.5-1.6 x Maintenance	AUS	2_3	3_2	0	SQ1174	N9
SRR20278718	B62925	A762766	AUS	2012	2015-06-10	AUS	Adult	Short	1.5-1.6 x Maintenance	AUS	2_3	3_2	0	SQ1174	D10
SRR20278717	B62926	A798334	AUS	2012	2015-06-10	AUS	Adult	Short	1.5-1.6 x Maintenance	AUS	2_3	3_2	0	SQ1174	I10
SRR20278716	B62927	A842830	AUS	2012	2015-06-10	AUS	Adult	Short	1.5-1.6 x Maintenance	AUS	2_3	3_2	0	SQ1174	F8
SRR20278715	B62928	A832462	AUS	2012	2015-06-10	AUS	Adult	Short	1.5-1.6 x Maintenance	AUS	2_3	3_2	0	SQ1174	A9
SRR20278714	B62929	A753406	AUS	2012	2015-06-10	AUS	Adult	Short	1.5-1.6 x Maintenance	AUS	2_3	3_2	0	SQ1174	I9
SRR20278712	B62930	A839086	AUS	2012	2015-06-10	AUS	Adult	Short	1.5-1.6 x Maintenance	AUS	2_3	3_2	0	SQ1174	H7
SRR20278711	B62931	A788398	AUS	2012	2015-06-01	AUS	Adult	Short	1.5-1.6 x Maintenance	AUS	2_4	4_2	0	SQ1174	N7
SRR20278710	B62932	A516382	AUS	2012	2015-06-10	AUS	Adult	Short	1.5-1.6 x Maintenance	AUS	2_4	4_3	0	SQ1174	G15
SRR20278709	B62933	A642958	AUS	2012	2015-06-10	AUS	Adult	Short	1.5-1.6 x Maintenance	AUS	2_4	4_3	0	SQ1174	N15
SRR20278708	B62934	A672478	AUS	2012	2015-06-10	AUS	Adult	Short	1.5-1.6 x Maintenance	AUS	2_4	4_3	0	SQ1174	A16
SRR20278707	B62935	A695662	AUS	2012	2015-06-09	AUS	Adult	Short	1.5-1.6 x Maintenance	AUS	2_4	4_3	0	SQ1174	G13
SRR20279050	B62936	A623230	AUS	2012	2015-06-02	AUS	Adult	Short	1.5-1.6 x Maintenance	AUS	2_4	4_4	0	SQ1175	C1
SRR20279049	B62937	A798622	AUS	2012	2015-06-09	AUS	Adult	Short	1.5-1.6 x Maintenance	AUS	2_4	4_3	0	SQ1174	J13
SRR20278938	B62938	A839374	AUS	2012	2015-06-02	AUS	Adult	Short	1.5-1.6 x Maintenance	AUS	2_4	4_4	0	SQ1175	P3
SRR20278937	B62939	A841822	AUS	2012	2015-06-10	AUS	Adult	Short	1.5-1.6 x Maintenance	AUS	2_4	4_3	0	SQ1174	D16
SRR20278935	B62940	A840238	AUS	2012	2015-06-10	AUS	Adult	Short	1.5-1.6 x Maintenance	AUS	2_4	4_3	0	SQ1174	G17
SRR20278934	B62941	A603502	AUS	2012	2015-06-02	AUS	Adult	Short	1.5-1.6 x Maintenance	AUS	2_4	4_4	0	SQ1175	G6
SRR20278933	B62942	A830446	AUS	2012	2015-06-01	AUS	Adult	Short	1.5-1.6 x Maintenance	AUS	2_4	4_2	0	SQ1174	C8
SRR20278932	B62943	A793438	AUS	2012	2015-06-09	AUS	Adult	Short	1.5-1.6 x Maintenance	AUS	2_4	4_3	0	SQ1047	D22
SRR20278931	B62944	A738286	AUS	2012	2015-06-10	AUS	Adult	Short	1.5-1.6 x Maintenance	AUS	2_4	4_3	0	SQ1174	F17
SRR20278930	B62945	A463822	AUS	2012	2015-06-01	AUS	Adult	Short	1.5-1.6 x Maintenance	AUS	2_4	4_2	0	SQ1174	F9
SRR20278929	B62946	A798046	AUS	2012	2015-06-10	AUS	Adult	Short	1.5-1.6 x Maintenance	AUS	2_4	4_3	0	SQ1174	N18
SRR20278928	B62947	A601486	AUS	2012	2015-06-01	AUS	Adult	Short	1.5-1.6 x Maintenance	AUS	2_4	4_2	0	SQ1174	K10
SRR20278927	B62948	A464830	AUS	2012	2015-06-09	AUS	Adult	Short	1.5-1.6 x Maintenance	AUS	2_4	4_3	0	SQ1174	M14
SRR20278926	B62949	A829150	AUS	2012	2015-06-09	AUS	Adult	Short	1.5-1.6 x Maintenance	AUS	2_4	4_3	0	SQ1174	D14
SRR20278924	B62950	A834766	AUS	2012	2015-06-01	AUS	Adult	Short	1.5-1.6 x Maintenance	AUS	2_4	4_2	0	SQ1174	B10
SRR20278923	B62951	A102374	AUS	2011	2015-09-10	AUS	Adult	Short	1.5-1.6 x Maintenance	AUS	3_4	4_3	0	SQ1174	H18
SRR20278638	B62952	A90230	AUS	2010	2015-09-10	AUS	Adult	Short	1.5-1.6 x Maintenance	AUS	3_4	4_4	0	SQ1175	A2
SRR20278637	B62953	A757006	AUS	2012	2015-09-10	AUS	Adult	Short	1.5-1.6 x Maintenance	AUS	3_4	4_4	0	SQ1175	M5
SRR20278636	B62954	A69530	AUS	2010	2015-09-10	AUS	Adult	Short	1.5-1.6 x Maintenance	AUS	3_4	4_3	0	SQ1174	N17
SRR20278635	B62955	A519406	AUS	2012	2015-09-10	AUS	Adult	Short	1.5-1.6 x Maintenance	AUS	3_4	4_6	0	SQ1175	A13
SRR20278634	B62956	A24692	AUS	2011	2015-09-10	AUS	Adult	Short	1.5-1.6 x Maintenance	AUS	3_4	4_5	0	SQ1175	A7
SRR20278633	B62957	A750814	AUS	2012	2015-09-10	AUS	Adult	Short	1.5-1.6 x Maintenance	AUS	3_4	4_6	0	SQ1175	C18
SRR20278632	B62958	A753838	AUS	2012	2015-09-10	AUS	Adult	Short	1.5-1.6 x Maintenance	AUS	3_4	4_3	0	SQ1047	L22
SRR20278631	B62959	A609118	AUS	2012	2015-09-10	AUS	Adult	Short	1.5-1.6 x Maintenance	AUS	3_4	4_3	0	SQ1174	I16
SRR20278629	B62960	A37070	AUS	2008	2015-09-10	AUS	Adult	Short	1.5-1.6 x Maintenance	AUS	3_4	4_6	0	SQ1175	E14
SRR20278628	B62961	A28942	AUS	2008	2015-09-10	AUS	Adult	Short	1.5-1.6 x Maintenance	AUS	3_4	4_4	0	SQ1175	F6
SRR20278627	B62962	A73678	AUS	2008	2015-09-10	AUS	Adult	Short	1.5-1.6 x Maintenance	AUS	3_4	4_3	0	SQ1174	F13
SRR20278626	B62963	A679390	AUS	2012	2015-09-10	AUS	Adult	Short	1.5-1.6 x Maintenance	AUS	3_4	4_4	0	SQ1175	J1
SRR20278625	B62964	A762046	AUS	2012	2015-09-10	AUS	Adult	Short	1.5-1.6 x Maintenance	AUS	3_4	4_5	0	SQ1175	O8
SRR20278624	B62965	A51087	AUS	2007	2015-09-10	AUS	Adult	Short	1.5-1.6 x Maintenance	AUS	3_4	4_3	0	SQ1174	C14
SRR20278623	B62966	A511630	AUS	2012	2015-09-10	AUS	Adult	Short	1.5-1.6 x Maintenance	AUS	3_4	4_5	0	SQ1175	F8
SRR20278844	B62967	A25999	AUS	2009	2015-09-10	AUS	Adult	Short	1.5-1.6 x Maintenance	AUS	3_4	4_4	0	SQ1175	K3
SRR20278843	B62968	A107323	AUS	2009	2015-09-10	AUS	Adult	Short	1.5-1.6 x Maintenance	AUS	3_4	4_6	0	SQ1175	G17
SRR20278842	B62969	A802078	AUS	2012	2015-09-10	AUS	Adult	Short	1.5-1.6 x Maintenance	AUS	3_4	4_6	0	SQ1175	I15
SRR20278840	B62970	A829294	AUS	2012	2015-09-10	AUS	Adult	Short	1.5-1.6 x Maintenance	AUS	3_4	4_3	0	SQ1174	O15
SRR20278839	B62971	A78163	AUS	2009	2015-09-10	AUS	Adult	Short	1.5-1.6 x Maintenance	AUS	3_4	4_5	0	SQ1175	N9
SRR20278838	B62972	A733246	AUS	2012	2015-09-10	AUS	Adult	Short	1.5-1.6 x Maintenance	AUS	3_4	4_5	0	SQ1175	J10
SRR20278837	B62973	A500974	AUS	2012	2015-09-10	AUS	Adult	Short	1.5-1.6 x Maintenance	AUS	3_4	4_4	0	SQ1175	F3
SRR20278836	B62974	A112296	AUS	2011	2015-09-10	AUS	Adult	Short	1.5-1.6 x Maintenance	AUS	3_4	4_4	0	SQ1175	M1
SRR20278835	B62975	A463534	AUS	2012	2015-09-10	AUS	Adult	Short	1.5-1.6 x Maintenance	AUS	3_4	4_3	0	SQ1174	L16
SRR20278834	B62976	A101648	AUS	2011	2015-09-10	AUS	Adult	Short	1.5-1.6 x Maintenance	AUS	3_4	4_6	0	SQ1175	N13
SRR20278833	B62977	A31374	AUS	2008	2015-09-10	AUS	Adult	Short	1.5-1.6 x Maintenance	AUS	3_4	4_5	0	SQ1175	D11
SRR20278832	B62978	A459358	AUS	2012	2015-09-10	AUS	Adult	Short	1.5-1.6 x Maintenance	AUS	3_4	4_6	0	SQ1175	P16
SRR20278831	B62979	A114837	AUS	2011	2015-09-10	AUS	Adult	Short	1.5-1.6 x Maintenance	AUS	3_4	4_5	0	SQ1175	L12
SRR20278829	B62980	A111504	AUS	2007	2016-03-07	AUS	Adult	Short	1.5-1.6 x Maintenance	AUS	7_4	4_5	0	SQ1175	C7
SRR20279048	B62981	A47310	AUS	2008	2016-03-07	AUS	Adult	Short	1.5-1.6 x Maintenance	AUS	7_4	4_5	0	SQ1175	F9
SRR20279047	B62982	A33550	AUS	2008	2016-03-07	AUS	Adult	Short	1.5-1.6 x Maintenance	AUS	7_4	4_3	0	SQ1174	C13
SRR20279046	B62983	A58190	AUS	2008	2016-03-07	AUS	Adult	Short	1.5-1.6 x Maintenance	AUS	7_4	4_3	0	SQ1174	B15
SRR20279045	B62984	A72718	AUS	2008	2016-03-07	AUS	Adult	Short	1.5-1.6 x Maintenance	AUS	7_4	4_6	0	SQ1175	G14
SRR20279044	B62985	A24137	AUS	2007	2016-03-07	AUS	Adult	Short	1.5-1.6 x Maintenance	AUS	7_4	4_3	0	SQ1174	M17
SRR20279043	B62986	A57212	AUS	2007	2016-03-07	AUS	Adult	Short	1.5-1.6 x Maintenance	AUS	7_4	4_3	0	SQ1174	E18
SRR20279042	B62987	A38935	AUS	2007	2016-03-07	AUS	Adult	Short	1.5-1.6 x Maintenance	AUS	7_4	4_3	0	SQ1174	J18
SRR20279041	B62988	A32078	AUS	2008	2016-03-07	AUS	Adult	Short	1.5-1.6 x Maintenance	AUS	7_4	4_6	0	SQ1175	K15
SRR20279040	B62989	A40895	AUS	2007	2016-03-07	AUS	Adult	Short	1.5-1.6 x Maintenance	AUS	7_4	4_4	0	SQ1175	F4
SRR20279038	B62990	A57261	AUS	2007	2016-03-07	AUS	Adult	Short	1.5-1.6 x Maintenance	AUS	7_4	4_4	0	SQ1175	B2
SRR20279037	B62991	A32712	AUS	2007	2016-03-07	AUS	Adult	Short	1.5-1.6 x Maintenance	AUS	7_4	4_5	0	SQ1175	P7
SRR20279036	B62992	A49294	AUS	2008	2016-03-07	AUS	Adult	Short	1.5-1.6 x Maintenance	AUS	7_4	4_6	0	SQ1175	P13
SRR20279035	B62993	A37966	AUS	2008	2016-03-07	AUS	Adult	Short	1.5-1.6 x Maintenance	AUS	7_4	4_4	0	SQ1175	L3
SRR20279034	B62994	A47020	AUS	2007	2016-03-07	AUS	Adult	Short	1.5-1.6 x Maintenance	AUS	7_4	4_6	0	SQ1175	B17
SRR20279033	B62995	A58318	AUS	2008	2016-03-07	AUS	Adult	Short	1.5-1.6 x Maintenance	AUS	7_4	4_4	0	SQ1175	C5
SRR20278922	B62996	A45697	AUS	2007	2016-03-07	AUS	Adult	Short	1.5-1.6 x Maintenance	AUS	7_4	4_5	0	SQ1175	C9
SRR20278921	B62997	A80782	AUS	2008	2016-03-07	AUS	Adult	Short	1.5-1.6 x Maintenance	AUS	7_4	4_3	0	SQ1174	E14
SRR20278920	B62998	A68366	AUS	2008	2016-03-07	AUS	Adult	Short	1.5-1.6 x Maintenance	AUS	7_4	4_5	0	SQ1175	A10
SRR20278919	B62999	A26489	AUS	2007	2016-03-07	AUS	Adult	Short	1.5-1.6 x Maintenance	AUS	7_4	4_4	0	SQ1175	K6
SRR20278917	B63000	A38249	AUS	2007	2016-03-07	AUS	Adult	Short	1.5-1.6 x Maintenance	AUS	7_4	4_6	0	SQ1175	F18
SRR20278916	B63001	A82318	AUS	2008	2016-03-07	AUS	Adult	Short	1.5-1.6 x Maintenance	AUS	7_4	4_4	0	SQ1175	G3
SRR20278915	B63002	A54223	AUS	2007	2016-03-08	AUS	Adult	Short	1.5-1.6 x Maintenance	AUS	7_4	4_3	0	SQ1174	J16
SRR20278914	B63003	A54272	AUS	2007	2016-03-08	AUS	Adult	Short	1.5-1.6 x Maintenance	AUS	7_4	4_4	0	SQ1175	O2
SRR20278913	B63004	A52851	AUS	2007	2016-03-08	AUS	Adult	Short	1.5-1.6 x Maintenance	AUS	7_4	4_5	0	SQ1175	K8
SRR20278912	B63005	A40356	AUS	2007	2016-03-08	AUS	Adult	Short	1.5-1.6 x Maintenance	AUS	7_4	4_4	0	SQ1175	I4
SRR20278911	B63006	A111553	AUS	2007	2016-03-08	AUS	Adult	Short	1.5-1.6 x Maintenance	AUS	7_4	4_5	0	SQ1175	P10
SRR20278910	B63007	A39670	AUS	2007	2016-03-08	AUS	Adult	Short	1.5-1.6 x Maintenance	AUS	7_4	4_3	0	SQ1174	B17
SRR20278909	B63008	A37171	AUS	2007	2016-03-08	AUS	Adult	Short	1.5-1.6 x Maintenance	AUS	7_4	4_6	0	SQ1175	I18
SRR20278908	B63009	A52998	AUS	2007	2016-03-08	AUS	Adult	Short	1.5-1.6 x Maintenance	AUS	7_4	4_6	0	SQ1175	B14
SRR20278621	B63010	A34427	AUS	2007	2016-03-08	AUS	Adult	Short	1.5-1.6 x Maintenance	AUS	7_4	4_5	0	SQ1175	I10
SRR20278620	B63011	A57358	AUS	2008	2016-03-08	AUS	Adult	Short	1.5-1.6 x Maintenance	AUS	7_4	4_6	0	SQ1175	J15
SRR20278619	B63012	A43214	AUS	2008	2016-03-08	AUS	Adult	Short	1.5-1.6 x Maintenance	AUS	7_4	4_4	0	SQ1175	I5
SRR20278618	B63013	A68494	AUS	2008	2016-03-08	AUS	Adult	Short	1.5-1.6 x Maintenance	AUS	7_4	4_4	0	SQ1175	J2
SRR20278617	B63014	A70030	AUS	2008	2016-03-08	AUS	Adult	Short	1.5-1.6 x Maintenance	AUS	7_4	4_5	0	SQ1175	H8
SRR20278616	B63015	A36046	AUS	2008	2016-03-08	AUS	Adult	Short	1.5-1.6 x Maintenance	AUS	7_4	4_6	0	SQ1175	B13
SRR20278615	B63016	A73102	AUS	2008	2016-03-08	AUS	Adult	Short	1.5-1.6 x Maintenance	AUS	7_4	4_6	0	SQ1175	K17
SRR20278614	B63017	A38670	AUS	2008	2016-03-08	AUS	Adult	Short	1.5-1.6 x Maintenance	AUS	7_4	4_3	0	SQ1174	M16
SRR20278613	B63018	A57422	AUS	2008	2016-03-08	AUS	Adult	Short	1.5-1.6 x Maintenance	AUS	7_4	4_3	0	SQ1174	K15
SRR20278612	B63019	A48526	AUS	2008	2016-03-08	AUS	Adult	Short	1.5-1.6 x Maintenance	AUS	7_4	4_5	0	SQ1175	A8
SRR20278610	B63020	A58638	AUS	2008	2016-03-14	AUS	Adult	Short	1.5-1.6 x Maintenance	AUS	7_4	4_6	0	SQ1175	P14
SRR20278609	B63021	A32846	AUS	2008	2016-03-14	AUS	Adult	Short	1.5-1.6 x Maintenance	AUS	7_4	4_6	0	SQ1175	F13
SRR20278608	B63022	A138702	AUS	2008	2016-03-14	AUS	Adult	Short	1.5-1.6 x Maintenance	AUS	7_4	4_5	0	SQ1175	I11
SRR20278607	B63023	A36174	AUS	2008	2016-03-14	AUS	Adult	Short	1.5-1.6 x Maintenance	AUS	7_4	4_3	0	SQ1174	H14
SRR20278828	B63024	A69838	AUS	2008	2016-03-14	AUS	Adult	Short	1.5-1.6 x Maintenance	AUS	7_4	4_5	0	SQ1175	M9
SRR20278827	B63025	A77646	AUS	2008	2016-03-14	AUS	Adult	Short	1.5-1.6 x Maintenance	AUS	7_4	4_5	0	SQ1175	P8
SRR20278826	B63026	A44366	AUS	2008	2016-03-14	AUS	Adult	Short	1.5-1.6 x Maintenance	AUS	7_4	4_4	0	SQ1175	G2
SRR20278825	B63027	A48833	AUS	2007	2016-03-14	AUS	Adult	Short	1.5-1.6 x Maintenance	AUS	7_4	4_6	0	SQ1175	G15
SRR20278824	B63028	A57604	AUS	2007	2016-03-14	AUS	Adult	Short	1.5-1.6 x Maintenance	AUS	7_4	4_4	0	SQ1175	O5
SRR20278823	B63029	A76622	AUS	2008	2016-03-14	AUS	Adult	Short	1.5-1.6 x Maintenance	AUS	7_4	4_4	0	SQ1175	F5
SRR20278821	B63030	A45518	AUS	2008	2016-03-14	AUS	Adult	Short	1.5-1.6 x Maintenance	AUS	7_4	4_5	0	SQ1175	I7
SRR20278820	B63031	A45207	AUS	2007	2016-03-14	AUS	Adult	Short	1.5-1.6 x Maintenance	AUS	7_4	4_5	0	SQ1175	H7
SRR20278819	B63032	A28988	AUS	2007	2016-03-14	AUS	Adult	Short	1.5-1.6 x Maintenance	AUS	7_4	4_3	0	SQ1174	N13
SRR20278818	B63033	A54566	AUS	2007	2016-03-14	AUS	Adult	Short	1.5-1.6 x Maintenance	AUS	7_4	4_3	0	SQ1174	N14
SRR20278817	B63034	A75918	AUS	2008	2016-03-14	AUS	Adult	Short	1.5-1.6 x Maintenance	AUS	7_4	4_3	0	SQ1174	K13
SRR20278816	B63035	A31886	AUS	2008	2016-03-14	AUS	Adult	Short	1.5-1.6 x Maintenance	AUS	7_4	4_5	0	SQ1175	H11
SRR20278815	B63036	A75150	AUS	2008	2016-03-14	AUS	Adult	Short	1.5-1.6 x Maintenance	AUS	7_4	4_6	0	SQ1175	M13
SRR20278814	B63037	A91342	AUS	2008	2016-03-14	AUS	Adult	Short	1.5-1.6 x Maintenance	AUS	7_4	4_6	0	SQ1175	H16
SRR20278813	B63038	A66254	AUS	2008	2016-03-14	AUS	Adult	Short	1.5-1.6 x Maintenance	AUS	7_4	4_4	0	SQ1175	N1
SRR20279032	B63039	A138510	AUS	2008	2016-03-14	AUS	Adult	Short	1.5-1.6 x Maintenance	AUS	7_4	4_4	0	SQ1175	I1
SRR20279030	B63040	A45158	AUS	2007	2016-03-14	AUS	Adult	Short	1.5-1.6 x Maintenance	AUS	7_4	4_4	0	SQ1175	C2
SRR20279029	B63041	A63950	AUS	2008	2016-03-14	AUS	Adult	Short	1.5-1.6 x Maintenance	AUS	7_4	4_3	0	SQ1174	J15
SRR20279028	B63042	A138446	AUS	2008	2016-03-14	AUS	Adult	Short	1.5-1.6 x Maintenance	AUS	7_4	4_3	0	SQ1174	E17
SRR20279027	B63043	A44129	AUS	2007	2016-03-15	AUS	Adult	Short	1.5-1.6 x Maintenance	AUS	7_4	4_3	0	SQ1174	D18
SRR20279026	B63044	A36750	AUS	2008	2016-03-15	AUS	Adult	Short	1.5-1.6 x Maintenance	AUS	7_4	4_5	0	SQ1175	A12
SRR20279025	B63045	A70734	AUS	2008	2016-03-15	AUS	Adult	Short	1.5-1.6 x Maintenance	AUS	7_4	4_4	0	SQ1175	C6
SRR20279024	B63046	A34126	AUS	2008	2016-03-15	AUS	Adult	Short	1.5-1.6 x Maintenance	AUS	7_4	4_4	0	SQ1175	B4
SRR20279023	B63047	A51430	AUS	2007	2016-03-15	AUS	Adult	Short	1.5-1.6 x Maintenance	AUS	7_4	4_4	0	SQ1175	F1
SRR20279022	B63048	A34721	AUS	2007	2016-03-15	AUS	Adult	Short	1.5-1.6 x Maintenance	AUS	7_4	4_3	0	SQ1174	O18
SRR20279021	B63049	A42659	AUS	2007	2016-03-15	AUS	Adult	Short	1.5-1.6 x Maintenance	AUS	7_4	4_6	0	SQ1175	K16
SRR20279019	B63050	A39425	AUS	2007	2016-03-15	AUS	Adult	Short	1.5-1.6 x Maintenance	AUS	7_4	4_5	0	SQ1175	H12
SRR20279018	B63051	A35064	AUS	2007	2016-03-15	AUS	Adult	Short	1.5-1.6 x Maintenance	AUS	7_4	4_4	0	SQ1175	C4
SRR20279017	B63052	A27662	AUS	2008	2016-03-15	AUS	Adult	Short	1.5-1.6 x Maintenance	AUS	7_4	4_3	0	SQ1174	B13
SRR20278906	B63053	A28057	AUS	2007	2016-03-15	AUS	Adult	Short	1.5-1.6 x Maintenance	AUS	7_4	4_6	0	SQ1175	J17
SRR20278905	B63054	A81358	AUS	2008	2016-03-15	AUS	Adult	Short	1.5-1.6 x Maintenance	AUS	7_4	4_6	0	SQ1175	M14
SRR20278904	B63055	A111700	AUS	2007	2016-03-15	AUS	Adult	Short	1.5-1.6 x Maintenance	AUS	7_4	4_6	0	SQ1175	C16
SRR20278903	B63056	A41358	AUS	2008	2016-03-15	AUS	Adult	Short	1.5-1.6 x Maintenance	AUS	7_4	4_6	0	SQ1175	N15
SRR20278902	B63057	A53194	AUS	2007	2016-03-15	AUS	Adult	Short	1.5-1.6 x Maintenance	AUS	7_4	4_5	0	SQ1175	M11
SRR20278901	B63058	A44238	AUS	2008	2016-03-15	AUS	Adult	Short	1.5-1.6 x Maintenance	AUS	7_4	4_3	0	SQ1174	L17
SRR20278900	B63059	A73934	AUS	2008	2016-03-15	AUS	Adult	Short	1.5-1.6 x Maintenance	AUS	7_4	4_5	0	SQ1175	O12
SRR20278898	B63060	A696526	AUS	2012	2015-04-30	AUS	Adult	Short	1.5-1.6 x Maintenance	AUS	1_1	1_1	0	SQ1174	O6
SRR20278897	B63062	A703006	AUS	2012	2015-04-30	AUS	Adult	Short	1.5-1.6 x Maintenance	AUS	1_1	1_1	0	SQ1174	D5
SRR20278896	B63063	A588814	AUS	2012	2015-04-30	AUS	Adult	Short	1.5-1.6 x Maintenance	AUS	1_1	1_1	0	SQ1174	K5
SRR20278895	B63064	A675502	AUS	2012	2015-04-30	AUS	Adult	Short	1.5-1.6 x Maintenance	AUS	1_1	1_1	0	SQ1174	H4
SRR20278894	B63065	A699118	AUS	2012	2015-04-30	AUS	Adult	Short	1.5-1.6 x Maintenance	AUS	1_1	1_1	0	SQ1174	M4
SRR20278893	B63066	A625390	AUS	2012	2015-04-30	AUS	Adult	Short	1.5-1.6 x Maintenance	AUS	1_1	1_1	0	SQ1174	J3
SRR20278892	B63067	A626254	AUS	2012	2015-04-30	AUS	Adult	Short	1.5-1.6 x Maintenance	AUS	1_1	1_1	0	SQ1174	A3
SRR20278891	B63068	A524878	AUS	2012	2015-04-30	AUS	Adult	Short	1.5-1.6 x Maintenance	AUS	1_1	1_1	0	SQ1174	H2
SRR20278606	B63070	A610990	AUS	2012	2015-04-30	AUS	Adult	Short	1.5-1.6 x Maintenance	AUS	1_1	1_1	0	SQ1174	L1
SRR20278605	B63071	A519262	AUS	2012	2015-04-30	AUS	Adult	Short	1.5-1.6 x Maintenance	AUS	1_1	1_1	0	SQ1174	C1
SRR20278603	B63072	A465118	AUS	2012	2015-04-30	AUS	Adult	Short	1.5-1.6 x Maintenance	AUS	1_1	1_1	0	SQ1174	A5
SRR20278602	B63073	A603934	AUS	2012	2015-05-01	AUS	Adult	Short	1.5-1.6 x Maintenance	AUS	1_1	1_1	0	SQ1174	E1
SRR20278601	B63074	A460078	AUS	2012	2015-05-01	AUS	Adult	Short	1.5-1.6 x Maintenance	AUS	1_1	1_1	0	SQ1174	P1
SRR20278600	B63075	A457774	AUS	2012	2015-05-01	AUS	Adult	Short	1.5-1.6 x Maintenance	AUS	1_1	1_1	0	SQ1174	B2
SRR20278599	B63076	A518254	AUS	2012	2015-05-01	AUS	Adult	Short	1.5-1.6 x Maintenance	AUS	1_1	1_1	0	SQ1174	E3
SRR20278598	B63077	A695230	AUS	2012	2015-05-01	AUS	Adult	Short	1.5-1.6 x Maintenance	AUS	1_1	1_1	0	SQ1174	P3
SRR20278597	B63078	A456334	AUS	2012	2015-05-01	AUS	Adult	Short	1.5-1.6 x Maintenance	AUS	1_1	1_1	0	SQ1047	N20
SRR20278596	B63079	A694654	AUS	2012	2015-05-01	AUS	Adult	Short	1.5-1.6 x Maintenance	AUS	1_1	1_1	0	SQ1174	C4
SRR20278595	B63081	A458494	AUS	2012	2015-05-01	AUS	Adult	Short	1.5-1.6 x Maintenance	AUS	1_1	1_1	0	SQ1174	E5
SRR20278594	B63082	A788974	AUS	2012	2015-05-01	AUS	Adult	Short	1.5-1.6 x Maintenance	AUS	1_1	1_1	0	SQ1174	L5
SRR20278592	B63083	A522142	AUS	2012	2015-05-01	AUS	Adult	Short	1.5-1.6 x Maintenance	AUS	1_1	1_1	0	SQ1174	C6
SRR20278591	B63084	A625246	AUS	2012	2015-05-01	AUS	Adult	Short	1.5-1.6 x Maintenance	AUS	1_1	1_1	0	SQ1174	H6
SRR20278812	B63085	A592414	AUS	2012	2015-05-01	AUS	Adult	Short	1.5-1.6 x Maintenance	AUS	1_1	1_1	0	SQ1174	P2
SRR20278811	B63086	A677518	AUS	2012	2015-05-01	AUS	Adult	Short	1.5-1.6 x Maintenance	AUS	1_1	1_1	0	SQ1174	M6
SRR20278810	B63087	A791278	AUS	2012	2015-05-01	AUS	Adult	Short	1.5-1.6 x Maintenance	AUS	1_1	1_1	0	SQ1174	L2
SRR20278809	B63088	A609694	AUS	2012	2015-04-28	AUS	Adult	Short	1.5-1.6 x Maintenance	AUS	1_1	1_1	0	SQ1174	H1
SRR20278808	B63089	A705166	AUS	2012	2015-04-28	AUS	Adult	Short	1.5-1.6 x Maintenance	AUS	1_1	1_1	0	SQ1174	M1
SRR20278807	B63090	A706894	AUS	2012	2015-04-28	AUS	Adult	Short	1.5-1.6 x Maintenance	AUS	1_1	1_1	0	SQ1174	A4
SRR20278806	B63092	A791854	AUS	2012	2015-04-28	AUS	Adult	Short	1.5-1.6 x Maintenance	AUS	1_1	1_1	0	SQ1174	O2
SRR20278805	B63093	A749374	AUS	2012	2015-04-28	AUS	Adult	Short	1.5-1.6 x Maintenance	AUS	1_1	1_1	0	SQ1174	I6
SRR20278803	B63094	A513214	AUS	2012	2015-04-28	AUS	Adult	Short	1.5-1.6 x Maintenance	AUS	1_1	1_1	0	SQ1174	B5
SRR20278802	B63095	A466558	AUS	2012	2015-04-28	AUS	Adult	Short	1.5-1.6 x Maintenance	AUS	1_1	1_1	0	SQ1174	F4
SRR20278801	B63096	A799630	AUS	2012	2015-04-28	AUS	Adult	Short	1.5-1.6 x Maintenance	AUS	1_1	1_1	0	SQ1174	L3
SRR20278800	B63097	A699838	AUS	2012	2015-04-28	AUS	Adult	Short	1.5-1.6 x Maintenance	AUS	1_1	1_1	0	SQ1174	I3
SRR20278799	B63098	A672910	AUS	2012	2015-04-28	AUS	Adult	Short	1.5-1.6 x Maintenance	AUS	1_1	1_1	0	SQ1174	F2
SRR20278798	B63099	A696094	AUS	2012	2015-04-28	AUS	Adult	Short	1.5-1.6 x Maintenance	AUS	1_1	1_1	0	SQ1174	O5
SRR20278797	B63101	A681118	AUS	2012	2015-04-30	AUS	Adult	Short	1.5-1.6 x Maintenance	AUS	1_2	2_1	0	SQ1174	N2
SRR20279016	B63102	A752398	AUS	2012	2015-04-30	AUS	Adult	Short	1.5-1.6 x Maintenance	AUS	1_2	2_1	0	SQ1174	P4
SRR20279015	B63103	A777166	AUS	2012	2015-04-30	AUS	Adult	Short	1.5-1.6 x Maintenance	AUS	1_2	2_1	0	SQ1174	A6
SRR20279014	B63104	A709486	AUS	2012	2015-04-30	AUS	Adult	Short	1.5-1.6 x Maintenance	AUS	1_2	2_1	0	SQ1047	H22
SRR20279012	B63105	A603646	AUS	2012	2015-04-30	AUS	Adult	Short	1.5-1.6 x Maintenance	AUS	1_2	2_1	0	SQ1174	D3
SRR20279011	B63106	A513934	AUS	2012	2015-04-30	AUS	Adult	Short	1.5-1.6 x Maintenance	AUS	1_2	2_1	0	SQ1174	F1
SRR20279010	B63107	A610126	AUS	2012	2015-04-30	AUS	Adult	Short	1.5-1.6 x Maintenance	AUS	1_2	2_1	0	SQ1174	K1
SRR20279009	B63109	A520414	AUS	2012	2015-04-30	AUS	Adult	Short	1.5-1.6 x Maintenance	AUS	1_2	2_1	0	SQ1174	J6
SRR20279008	B63110	A522286	AUS	2012	2015-05-01	AUS	Adult	Short	1.5-1.6 x Maintenance	AUS	1_2	2_1	0	SQ1174	I5
SRR20279007	B63112	A759886	AUS	2012	2015-05-01	AUS	Adult	Short	1.5-1.6 x Maintenance	AUS	1_2	2_1	0	SQ1174	A2
SRR20279006	B63113	A683566	AUS	2012	2015-04-27	AUS	Adult	Short	1.5-1.6 x Maintenance	AUS	1_2	2_1	0	SQ1174	B1
SRR20279005	B63115	A524446	AUS	2012	2015-04-27	AUS	Adult	Short	1.5-1.6 x Maintenance	AUS	1_2	2_1	0	SQ1174	K2
SRR20279004	B63116	A705886	AUS	2012	2015-04-27	AUS	Adult	Short	1.5-1.6 x Maintenance	AUS	1_2	2_1	0	SQ1174	D2
SRR20279003	B63117	A587806	AUS	2012	2015-04-28	AUS	Adult	Short	1.5-1.6 x Maintenance	AUS	1_2	2_1	0	SQ1174	J2
SRR20278890	B63118	A691630	AUS	2012	2015-04-27	AUS	Adult	Short	1.5-1.6 x Maintenance	AUS	1_2	2_1	0	SQ1174	O3
SRR20278889	B63119	A750238	AUS	2012	2015-04-27	AUS	Adult	Short	1.5-1.6 x Maintenance	AUS	1_2	2_1	0	SQ1174	N3
SRR20278888	B63120	A683134	AUS	2012	2015-04-27	AUS	Adult	Short	1.5-1.6 x Maintenance	AUS	1_2	2_1	0	SQ1174	E4
SRR20278887	B63121	A682414	AUS	2012	2015-04-27	AUS	Adult	Short	1.5-1.6 x Maintenance	AUS	1_2	2_1	0	SQ1174	C5
SRR20278886	B63122	A600478	AUS	2012	2015-04-27	AUS	Adult	Short	1.5-1.6 x Maintenance	AUS	1_2	2_1	0	SQ1174	J4
SRR20278885	B63123	A691918	AUS	2012	2015-04-27	AUS	Adult	Short	1.5-1.6 x Maintenance	AUS	1_2	2_1	0	SQ1174	P5
SRR20278884	B63124	A600766	AUS	2012	2015-04-27	AUS	Adult	Short	1.5-1.6 x Maintenance	AUS	1_2	2_1	0	SQ1174	G6
SRR20278883	B63125	A466270	AUS	2012	2015-04-27	AUS	Adult	Short	1.5-1.6 x Maintenance	AUS	1_2	2_1	0	SQ1174	B6
SRR20278882	B63126	A693934	AUS	2012	2015-04-27	AUS	Adult	Short	1.5-1.6 x Maintenance	AUS	1_2	2_1	0	SQ1174	O1
SRR20278881	B63127	A778174	AUS	2012	2015-04-27	AUS	Adult	Short	1.5-1.6 x Maintenance	AUS	1_2	2_1	0	SQ1174	J1
SRR20278879	B63128	A790990	AUS	2012	2015-04-27	AUS	Adult	Short	1.5-1.6 x Maintenance	AUS	1_2	2_1	0	SQ1174	G3
SRR20278706	B63129	A463678	AUS	2012	2015-04-27	AUS	Adult	Short	1.5-1.6 x Maintenance	AUS	1_2	2_1	0	SQ1174	E2
SRR20278705	B63130	A703438	AUS	2012	2015-04-27	AUS	Adult	Short	1.5-1.6 x Maintenance	AUS	1_2	2_1	0	SQ1174	B3
SRR20278704	B63131	A613150	AUS	2012	2015-04-27	AUS	Adult	Short	1.5-1.6 x Maintenance	AUS	1_2	2_1	0	SQ1174	K4
SRR20278703	B63132	A621502	AUS	2012	2015-04-27	AUS	Adult	Short	1.5-1.6 x Maintenance	AUS	1_2	2_1	0	SQ1174	B4
SRR20278590	B63133	A522574	AUS	2012	2015-04-27	AUS	Adult	Short	1.5-1.6 x Maintenance	AUS	1_2	2_1	0	SQ1174	M5
SRR20278589	B63134	A748366	AUS	2012	2015-04-27	AUS	Adult	Short	1.5-1.6 x Maintenance	AUS	1_2	2_1	0	SQ1174	F5
SRR20278588	B63135	A678382	AUS	2012	2015-04-27	AUS	Adult	Short	1.5-1.6 x Maintenance	AUS	1_2	2_1	0	SQ1174	N6
SRR20278587	B63136	A784222	AUS	2012	2015-04-27	AUS	Adult	Short	1.5-1.6 x Maintenance	AUS	1_2	2_1	0	SQ1174	K6
SRR20278586	B63137	A785374	AUS	2012	2015-04-28	AUS	Adult	Short	1.5-1.6 x Maintenance	AUS	1_2	2_1	0	SQ1174	A1
SRR20278584	B63138	A681406	AUS	2012	2015-04-28	AUS	Adult	Short	1.5-1.6 x Maintenance	AUS	1_2	2_1	0	SQ1047	B16
SRR20278583	B63139	A584638	AUS	2012	2015-04-28	AUS	Adult	Short	1.5-1.6 x Maintenance	AUS	1_2	2_1	0	SQ1174	C2
SRR20278582	B63140	A760462	AUS	2012	2015-04-28	AUS	Adult	Short	1.5-1.6 x Maintenance	AUS	1_2	2_1	0	SQ1174	N1
SRR20278581	B63141	A467710	AUS	2012	2015-04-28	AUS	Adult	Short	1.5-1.6 x Maintenance	AUS	1_2	2_1	0	SQ1174	H3
SRR20278580	B63142	A612862	AUS	2012	2015-04-28	AUS	Adult	Short	1.5-1.6 x Maintenance	AUS	1_2	2_1	0	SQ1174	C3
SRR20278579	B63143	A626110	AUS	2012	2015-04-28	AUS	Adult	Short	1.5-1.6 x Maintenance	AUS	1_2	2_1	0	SQ1174	F6
SRR20278578	B63144	A671614	AUS	2012	2015-04-28	AUS	Adult	Short	1.5-1.6 x Maintenance	AUS	1_2	2_1	0	SQ1174	G5
SRR20278577	B63145	A699982	AUS	2012	2015-04-28	AUS	Adult	Short	1.5-1.6 x Maintenance	AUS	1_2	2_1	0	SQ1174	O4
SRR20278576	B63146	A786526	AUS	2012	2015-04-28	AUS	Adult	Short	1.5-1.6 x Maintenance	AUS	1_2	2_1	0	SQ1174	N5
SRR20278575	B63147	A105009	AUS	2013	2015-10-19	AUS	Adult	Short	1.5-1.6 x Maintenance	AUS	4_4	4_4	0	SQ1175	B1
SRR20278795	B63148	A354453	AUS	2013	2015-10-19	AUS	Adult	Short	1.5-1.6 x Maintenance	AUS	4_4	4_5	0	SQ1175	O7
SRR20278794	B63149	A247983	AUS	2013	2015-10-19	AUS	Adult	Short	1.5-1.6 x Maintenance	AUS	4_4	4_4	0	SQ1175	P2
SRR20278793	B63150	A178186	AUS	2013	2015-10-19	AUS	Adult	Short	1.5-1.6 x Maintenance	AUS	4_4	4_4	0	SQ1175	D4
SRR20278792	B63151	A305443	AUS	2013	2015-10-19	AUS	Adult	Short	1.5-1.6 x Maintenance	AUS	4_4	4_4	0	SQ1175	N6
SRR20278791	B63152	A53464	AUS	2013	2015-10-19	AUS	Adult	Short	1.5-1.6 x Maintenance	AUS	4_4	4_4	0	SQ1175	P5
SRR20278790	B63153	A203029	AUS	2013	2015-10-19	AUS	Adult	Short	1.5-1.6 x Maintenance	AUS	4_4	4_5	0	SQ1175	F7
SRR20278789	B63154	A170243	AUS	2013	2015-10-19	AUS	Adult	Short	1.5-1.6 x Maintenance	AUS	4_4	4_5	0	SQ1175	O10
SRR20278788	B63155	A80842	AUS	2013	2015-10-19	AUS	Adult	Short	1.5-1.6 x Maintenance	AUS	4_4	4_3	0	SQ1174	H13
SRR20278787	B63156	A229224	AUS	2013	2015-10-19	AUS	Adult	Short	1.5-1.6 x Maintenance	AUS	4_4	4_3	0	SQ1174	J17
SRR20278786	B63157	A171764	AUS	2013	2015-10-19	AUS	Adult	Short	1.5-1.6 x Maintenance	AUS	4_4	4_3	0	SQ1174	F18
SRR20278784	B63158	A294627	AUS	2013	2015-10-19	AUS	Adult	Short	1.5-1.6 x Maintenance	AUS	4_4	4_3	0	SQ1174	P16
SRR20278783	B63159	A133570	AUS	2013	2015-10-19	AUS	Adult	Short	1.5-1.6 x Maintenance	AUS	4_4	4_5	0	SQ1175	E11
SRR20278782	B63160	A64111	AUS	2013	2015-10-19	AUS	Adult	Short	1.5-1.6 x Maintenance	AUS	4_4	4_6	0	SQ1175	H14
SRR20278781	B63161	A59210	AUS	2013	2015-10-19	AUS	Adult	Short	1.5-1.6 x Maintenance	AUS	4_4	4_5	0	SQ1175	B12
SRR20279000	B63162	A169060	AUS	2013	2015-10-19	AUS	Adult	Short	1.5-1.6 x Maintenance	AUS	4_4	4_4	0	SQ1175	F2
SRR20278999	B63163	A250011	AUS	2013	2015-10-19	AUS	Adult	Short	1.5-1.6 x Maintenance	AUS	4_4	4_5	0	SQ1175	A9
SRR20278998	B63164	A170412	AUS	2013	2015-10-19	AUS	Adult	Short	1.5-1.6 x Maintenance	AUS	4_4	4_6	0	SQ1175	N18
SRR20278997	B63165	A167877	AUS	2013	2015-10-19	AUS	Adult	Short	1.5-1.6 x Maintenance	AUS	4_4	4_3	0	SQ1174	H15
SRR20278996	B63166	A135936	AUS	2013	2015-10-19	AUS	Adult	Short	1.5-1.6 x Maintenance	AUS	4_4	4_6	0	SQ1175	D15
SRR20278995	B63167	A274009	AUS	2013	2015-10-19	AUS	Adult	Short	1.5-1.6 x Maintenance	AUS	4_4	4_6	0	SQ1175	E13
SRR20278993	B63168	A152160	AUS	2013	2015-10-27	AUS	Adult	Short	1.5-1.6 x Maintenance	AUS	4_4	4_3	0	SQ1174	A18
SRR20278992	B63169	A98080	AUS	2013	2015-10-27	AUS	Adult	Short	1.5-1.6 x Maintenance	AUS	4_4	4_5	0	SQ1175	C8
SRR20278991	B63170	A306626	AUS	2013	2015-10-27	AUS	Adult	Short	1.5-1.6 x Maintenance	AUS	4_4	4_6	0	SQ1175	M15
SRR20278990	B63171	A209282	AUS	2013	2015-10-27	AUS	Adult	Short	1.5-1.6 x Maintenance	AUS	4_4	4_3	0	SQ1174	M13
SRR20278989	B63172	A358847	AUS	2013	2015-10-27	AUS	Adult	Short	1.5-1.6 x Maintenance	AUS	4_4	4_6	0	SQ1175	L17
SRR20278988	B63173	A301556	AUS	2013	2015-10-27	AUS	Adult	Short	1.5-1.6 x Maintenance	AUS	4_4	4_5	0	SQ1175	L9
SRR20278987	B63174	A319977	AUS	2013	2015-10-27	AUS	Adult	Short	1.5-1.6 x Maintenance	AUS	4_4	4_3	0	SQ1174	P15
SRR20278986	B63175	A340426	AUS	2013	2015-10-27	AUS	Adult	Short	1.5-1.6 x Maintenance	AUS	4_4	4_4	0	SQ1175	M4
SRR20278985	B63176	A194748	AUS	2013	2015-10-27	AUS	Adult	Short	1.5-1.6 x Maintenance	AUS	4_4	4_6	0	SQ1175	H15
SRR20278702	B63177	A49915	AUS	2013	2015-10-27	AUS	Adult	Short	1.5-1.6 x Maintenance	AUS	4_4	4_4	0	SQ1175	I2
SRR20278700	B63178	A345834	AUS	2013	2015-10-27	AUS	Adult	Short	1.5-1.6 x Maintenance	AUS	4_4	4_5	0	SQ1175	N7
SRR20278699	B63179	A293613	AUS	2013	2015-10-27	AUS	Adult	Short	1.5-1.6 x Maintenance	AUS	4_4	4_4	0	SQ1175	O1
SRR20278698	B63180	A169229	AUS	2013	2015-10-27	AUS	Adult	Short	1.5-1.6 x Maintenance	AUS	4_4	4_5	0	SQ1175	E10
SRR20278697	B63181	A160948	AUS	2013	2015-10-27	AUS	Adult	Short	1.5-1.6 x Maintenance	AUS	4_4	4_4	0	SQ1175	L4
SRR20278696	B63182	A148949	AUS	2013	2015-10-27	AUS	Adult	Short	1.5-1.6 x Maintenance	AUS	4_4	4_6	0	SQ1175	A16
SRR20278695	B63183	A158075	AUS	2013	2015-10-20	AUS	Adult	Short	1.5-1.6 x Maintenance	AUS	4_4	4_5	0	SQ1175	I8
SRR20278694	B63184	A228210	AUS	2013	2015-10-19	AUS	Adult	Short	1.5-1.6 x Maintenance	AUS	4_4	4_6	0	SQ1175	I17
SRR20278693	B63185	A332314	AUS	2013	2015-10-20	AUS	Adult	Short	1.5-1.6 x Maintenance	AUS	4_4	4_3	0	SQ1174	J14
SRR20278692	B63186	A40113	AUS	2013	2015-10-20	AUS	Adult	Short	1.5-1.6 x Maintenance	AUS	4_4	4_3	0	SQ1174	A14
SRR20278691	B63187	A343806	AUS	2013	2015-10-20	AUS	Adult	Short	1.5-1.6 x Maintenance	AUS	4_4	4_4	0	SQ1175	G1
SRR20278689	B63188	A159258	AUS	2013	2015-10-20	AUS	Adult	Short	1.5-1.6 x Maintenance	AUS	4_4	4_6	0	SQ1175	A18
SRR20278688	B63189	A98756	AUS	2013	2015-10-20	AUS	Adult	Short	1.5-1.6 x Maintenance	AUS	4_4	4_5	0	SQ1175	N8
SRR20278687	B63190	A279417	AUS	2013	2015-10-20	AUS	Adult	Short	1.5-1.6 x Maintenance	AUS	4_4	4_4	0	SQ1175	J3
SRR20278574	B63191	A304598	AUS	2013	2015-10-20	AUS	Adult	Short	1.5-1.6 x Maintenance	AUS	4_4	4_5	0	SQ1175	I12
SRR20278573	B63192	A130697	AUS	2013	2015-10-20	AUS	Adult	Short	1.5-1.6 x Maintenance	AUS	4_4	4_3	0	SQ1174	C16
SRR20278572	B63193	A52281	AUS	2013	2015-10-20	AUS	Adult	Short	1.5-1.6 x Maintenance	AUS	4_4	4_4	0	SQ1175	A6
SRR20278571	B63194	A125120	AUS	2013	2015-10-20	AUS	Adult	Short	1.5-1.6 x Maintenance	AUS	4_4	4_6	0	SQ1175	C14
SRR20278570	B63195	A346510	AUS	2013	2015-10-20	AUS	Adult	Short	1.5-1.6 x Maintenance	AUS	4_4	4_5	0	SQ1175	N11
SRR20278569	B63196	A358002	AUS	2013	2015-10-20	AUS	Adult	Short	1.5-1.6 x Maintenance	AUS	4_4	4_3	0	SQ1174	K17
SRR20278568	B63197	A138133	AUS	2013	2015-10-20	AUS	Adult	Short	1.5-1.6 x Maintenance	AUS	4_4	4_4	0	SQ1175	G5
SRR20278566	B63198	A349890	AUS	2013	2015-10-20	AUS	Adult	Short	1.5-1.6 x Maintenance	AUS	4_4	4_6	0	SQ1175	O13
SRR20278565	B63199	A331131	AUS	2013	2015-10-20	AUS	Adult	Short	1.5-1.6 x Maintenance	AUS	4_4	4_6	0	SQ1175	I16
SRR20278564	B63200	A32508	AUS	2013	2015-10-20	AUS	Adult	Short	1.5-1.6 x Maintenance	AUS	4_4	4_6	0	SQ1175	P17
SRR20278563	B63201	A266911	AUS	2013	2015-10-20	AUS	Adult	Short	1.5-1.6 x Maintenance	AUS	4_4	4_3	0	SQ1174	G18
SRR20278562	B63202	A108389	AUS	2013	2015-10-26	AUS	Adult	Short	1.5-1.6 x Maintenance	AUS	4_4	4_6	0	SQ1175	F16
SRR20278561	B63203	A120219	AUS	2013	2015-10-26	AUS	Adult	Short	1.5-1.6 x Maintenance	AUS	4_4	4_5	0	SQ1175	D9
SRR20278560	B63204	A338060	AUS	2013	2015-10-26	AUS	Adult	Short	1.5-1.6 x Maintenance	AUS	4_4	4_5	0	SQ1175	L10
SRR20278559	B63205	A49746	AUS	2013	2015-10-26	AUS	Adult	Short	1.5-1.6 x Maintenance	AUS	4_4	4_4	0	SQ1175	L1
SRR20278780	B63206	A114980	AUS	2013	2015-10-26	AUS	Adult	Short	1.5-1.6 x Maintenance	AUS	4_4	4_3	0	SQ1174	A13
SRR20278779	B63207	A89461	AUS	2013	2015-10-26	AUS	Adult	Short	1.5-1.6 x Maintenance	AUS	4_4	4_4	0	SQ1175	M3
SRR20278777	B63208	A150977	AUS	2013	2015-10-26	AUS	Adult	Short	1.5-1.6 x Maintenance	AUS	4_4	4_4	0	SQ1175	E4
SRR20278776	B63209	A69350	AUS	2013	2015-10-26	AUS	Adult	Short	1.5-1.6 x Maintenance	AUS	4_4	4_5	0	SQ1175	B10
SRR20278775	B63210	A214352	AUS	2013	2015-10-26	AUS	Adult	Short	1.5-1.6 x Maintenance	AUS	4_4	4_4	0	SQ1175	D5
SRR20278774	B63211	A102136	AUS	2013	2015-10-26	AUS	Adult	Short	1.5-1.6 x Maintenance	AUS	4_4	4_5	0	SQ1175	G7
SRR20278773	B63212	A330793	AUS	2013	2015-10-26	AUS	Adult	Short	1.5-1.6 x Maintenance	AUS	4_4	4_4	0	SQ1175	A3
SRR20278772	B63213	A245955	AUS	2013	2015-10-26	AUS	Adult	Short	1.5-1.6 x Maintenance	AUS	4_4	4_6	0	SQ1175	G18
SRR20278771	B63214	A179369	AUS	2013	2015-10-26	AUS	Adult	Short	1.5-1.6 x Maintenance	AUS	4_4	4_5	0	SQ1175	G9
SRR20278770	B63215	A134584	AUS	2013	2015-10-26	AUS	Adult	Short	1.5-1.6 x Maintenance	AUS	4_4	4_6	0	SQ1175	L14
SRR20278769	B63216	A189678	AUS	2013	2015-10-26	AUS	Adult	Short	1.5-1.6 x Maintenance	AUS	4_4	4_6	0	SQ1175	J13
SRR20278768	B63217	A338736	AUS	2013	2015-10-26	AUS	Adult	Short	1.5-1.6 x Maintenance	AUS	4_4	4_6	0	SQ1175	D17
SRR20278765	B63218	A86588	AUS	2013	2015-10-26	AUS	Adult	Short	1.5-1.6 x Maintenance	AUS	4_4	4_3	0	SQ1174	O14
SRR20278984	B63219	A217225	AUS	2013	2015-10-26	AUS	Adult	Short	1.5-1.6 x Maintenance	AUS	4_4	4_5	0	SQ1175	O11
SRR20278983	B63220	A79997	AUS	2013	2015-10-26	AUS	Adult	Short	1.5-1.6 x Maintenance	AUS	4_4	4_6	0	SQ1175	P15
SRR20278982	B63221	A328258	AUS	2013	2015-10-26	AUS	Adult	Short	1.5-1.6 x Maintenance	AUS	4_4	4_3	0	SQ1174	E15
SRR20278981	B63222	A506553	AUS	2013	2015-10-26	AUS	Adult	Short	1.5-1.6 x Maintenance	AUS	4_4	4_3	0	SQ1174	K16
SRR20278980	B63223	A145738	AUS	2013	2015-10-26	AUS	Adult	Short	1.5-1.6 x Maintenance	AUS	4_4	4_3	0	SQ1174	C17
SRR20278979	B63224	A118529	AUS	2013	2015-10-26	AUS	Adult	Short	1.5-1.6 x Maintenance	AUS	4_4	4_4	0	SQ1175	H6
SRR20278978	B63225	A205564	AUS	2013	2015-10-26	AUS	Adult	Short	1.5-1.6 x Maintenance	AUS	4_4	4_3	0	SQ1174	M18
SRR20293218	B70298	NZ132072	4640	2014	2015-01-16	Grass	Lamb	Short	Ad libitum	GLS	B_15_01	11	1	SQ1020	H19
SRR20293217	B70299	NZ113060	4640	2014	2015-01-16	Grass	Lamb	Short	Ad libitum	GLS	B_15_01	21	2	SQ1038	I2
SRR20293639	B70300	NZ128348	4640	2014	2015-01-16	Grass	Lamb	Short	Ad libitum	GLS	B_15_01	20	3	SQ1038	C1
SRR20293228	B70302	NZ74448	4640	2014	2015-01-16	Grass	Lamb	Short	Ad libitum	GLS	B_15_01	21	2	SQ1038	M2
SRR20292989	B70303	NZ75820	4640	2014	2015-01-16	Grass	Lamb	Short	Ad libitum	GLS	B_15_01	20	3	SQ1038	O1
SRR20293817	B70304	NZ109140	4640	2014	2015-01-16	Grass	Lamb	Short	Ad libitum	GLS	B_15_01	17	5	SQ1037	A2
SRR20293546	B70305	NZ159708	4640	2014	2015-01-16	Grass	Lamb	Short	Ad libitum	GLS	B_15_01	18	4	SQ1037	F1
SRR20293483	B70306	NZ150104	4640	2014	2015-01-16	Grass	Lamb	Short	Ad libitum	GLS	B_15_01	33	2	SQ1048	C22
SRR20293329	B70307	NZ82680	4640	2014	2015-01-16	Grass	Lamb	Short	Ad libitum	GLS	B_15_01	18	1	SQ1037	B1
SRR20293694	B70308	NZ97576	4640	2014	2015-01-16	Grass	Lamb	Short	Ad libitum	GLS	B_15_01	33	3	SQ1048	O14
SRR20293216	B70309	NZ90912	4640	2014	2015-01-16	Grass	Lamb	Short	Ad libitum	GLS	B_15_01	15	1	SQ1036	H2
SRR20293205	B70310	NZ141480	4640	2014	2015-01-16	Grass	Lamb	Short	Ad libitum	GLS	B_15_01	20	3	SQ1038	G3
SRR20293194	B70311	NZ139128	4640	2014	2015-01-16	Grass	Lamb	Short	Ad libitum	GLS	B_15_01	33	4	SQ1048	M24
SRR20293440	B70312	NZ117764	4640	2014	2015-01-16	Grass	Lamb	Short	Ad libitum	GLS	B_15_01	21	4	SQ1038	C2
SRR20293429	B70313	NZ160492	4640	2014	2015-01-16	Grass	Lamb	Short	Ad libitum	GLS	B_15_01	33	5	SQ1174	K11
SRR20293177	B70314	NZ144812	4640	2014	2015-01-16	Grass	Lamb	Short	Ad libitum	GLS	B_15_01	17	4	SQ1037	C2
SRR20293423	B70315	NZ81896	4640	2014	2015-01-16	Grass	Lamb	Short	Ad libitum	GLS	B_15_01	20	4	SQ1038	I1
SRR20293412	B70316	NZ153044	4640	2014	2015-01-16	Grass	Lamb	Short	Ad libitum	GLS	B_15_01	21	3	SQ1038	E2
SRR20293645	B70317	NZ90520	4640	2014	2015-01-16	Grass	Lamb	Short	Ad libitum	GLS	B_15_01	16	4	SQ1037	I1
SRR20293406	B70318	NZ130896	4640	2014	2015-01-16	Grass	Lamb	Short	Ad libitum	GLS	B_15_01	20	5	SQ1038	G1
SRR20293638	B70319	NZ81308	4640	2014	2015-01-16	Grass	Lamb	Short	Ad libitum	GLS	B_15_01	12	1	SQ1036	A1
SRR20293627	B70320	NZ88756	4640	2014	2015-01-16	Grass	Lamb	Short	Ad libitum	GLS	B_15_01	10	1	SQ1020	A13
SRR20293044	B70321	NZ105416	4640	2014	2015-01-16	Grass	Lamb	Short	Ad libitum	GLS	B_15_01	16	3	SQ1037	C1
SRR20293033	B70322	NZ156572	4640	2014	2015-01-16	Grass	Lamb	Short	Ad libitum	GLS	B_15_01	17	4	SQ1037	O2
SRR20293022	B70323	NZ99144	4640	2014	2015-01-16	Grass	Lamb	Short	Ad libitum	GLS	B_15_01	11	2	SQ1020	I19
SRR20293615	B70324	NZ116392	4640	2014	2015-01-16	Grass	Lamb	Short	Ad libitum	GLS	B_15_01	19	4	SQ1037	F2
SRR20293016	B70325	NZ153240	4640	2014	2015-01-16	Grass	Lamb	Short	Ad libitum	GLS	B_15_01	12	2	SQ1036	E1
SRR20293005	B70326	NZ97772	4640	2014	2015-01-16	Grass	Lamb	Short	Ad libitum	GLS	B_15_01	33	1	SQ1174	L11
SRR20293250	B70327	NZ144028	4640	2014	2015-01-16	Grass	Lamb	Short	Ad libitum	GLS	B_15_01	10	2	SQ1020	C13
SRR20293239	B70328	NZ154416	4640	2014	2015-01-16	Grass	Lamb	Short	Ad libitum	GLS	B_15_01	20	4	SQ1038	M1
SRR20293607	B70329	NZ149712	4640	2014	2015-01-16	Grass	Lamb	Short	Ad libitum	GLS	B_15_01	33	2	SQ1048	A14
SRR20293596	B70330	NZ113648	4640	2014	2015-01-16	Grass	Lamb	Short	Ad libitum	GLS	B_15_01	16	2	SQ1037	E1
SRR20293585	B70331	NZ79544	4640	2014	2015-01-16	Grass	Lamb	Short	Ad libitum	GLS	B_15_01	18	4	SQ1037	B3
SRR20293169	B70332	NZ114236	4640	2014	2015-01-16	Grass	Lamb	Short	Ad libitum	GLS	B_15_01	14	1	SQ1036	B1
SRR20293158	B70333	NZ107376	4640	2014	2015-01-16	Grass	Lamb	Short	Ad libitum	GLS	B_15_01	11	3	SQ1020	C19
SRR20293147	B70334	NZ73664	4640	2014	2015-01-16	Grass	Lamb	Short	Ad libitum	GLS	B_15_01	33	3	SQ1174	J11
SRR20293225	B70336	NZ70920	4640	2014	2015-01-16	Grass	Lamb	Short	Ad libitum	GLS	B_15_01	33	5	SQ1048	O6
SRR20293849	B70337	NZ77976	4640	2014	2015-01-16	Grass	Lamb	Short	Ad libitum	GLS	B_15_01	33	1	SQ1174	A12
SRR20293130	B70338	NZ102868	4640	2014	2015-01-16	Grass	Lamb	Short	Ad libitum	GLS	B_15_01	17	2	SQ1037	I2
SRR20293000	B70339	NZ115804	4640	2014	2015-01-16	Grass	Lamb	Short	Ad libitum	GLS	B_15_01	10	3	SQ1020	I13
SRR20292988	B70340	NZ96204	4640	2014	2015-01-16	Grass	Lamb	Short	Ad libitum	GLS	B_15_01	18	5	SQ1037	H1
SRR20293112	B70341	NZ155004	4640	2014	2015-01-16	Grass	Lamb	Short	Ad libitum	GLS	B_15_01	16	4	SQ1037	M1
SRR20292982	B70342	NZ127368	4640	2014	2015-01-16	Grass	Lamb	Short	Ad libitum	GLS	B_15_01	21	2	SQ1038	C4
SRR20292971	B70343	NZ79152	4640	2014	2015-01-16	Grass	Lamb	Short	Ad libitum	GLS	B_15_01	33	2	SQ1048	I14
SRR20292960	B70344	NZ128740	4640	2014	2015-01-16	Grass	Lamb	Short	Ad libitum	GLS	B_15_01	16	3	SQ1037	O1
SRR20293569	B70345	NZ151280	4640	2014	2015-01-16	Grass	Lamb	Short	Ad libitum	GLS	B_15_01	10	4	SQ1020	E13
SRR20293845	B70346	NZ140304	4640	2014	2015-01-16	Grass	Lamb	Short	Ad libitum	GLS	B_15_01	33	3	SQ1048	O18
SRR20293834	B70347	NZ90324	4640	2014	2015-01-16	Grass	Lamb	Short	Ad libitum	GLS	B_15_01	13	1	SQ1036	G4
SRR20293099	B70348	NZ76604	4640	2014	2015-01-16	Grass	Lamb	Short	Ad libitum	GLS	B_15_01	33	4	SQ1048	O16
SRR20293828	B70349	NZ91892	4640	2014	2015-01-16	Grass	Lamb	Short	Ad libitum	GLS	B_15_01	10	5	SQ1020	H13
SRR20293816	B70350	NZ100124	4640	2014	2015-01-16	Grass	Lamb	Short	Ad libitum	GLS	B_15_01	13	2	SQ1036	I2
SRR20292946	B70351	NZ85620	4640	2014	2015-01-16	Grass	Lamb	Short	Ad libitum	GLS	B_15_01	11	4	SQ1020	E19
SRR20293086	B70352	NZ144616	4640	2014	2015-01-16	Grass	Lamb	Short	Ad libitum	GLS	B_15_01	16	4	SQ1037	C3
SRR20293075	B70353	NZ108552	4640	2014	2015-01-16	Grass	Lamb	Short	Ad libitum	GLS	B_15_01	12	3	SQ1036	C1
SRR20293804	B70354	NZ80132	4640	2014	2015-01-16	Grass	Lamb	Short	Ad libitum	GLS	B_15_01	15	2	SQ1036	J2
SRR20293069	B70355	NZ86600	4640	2014	2015-01-16	Grass	Lamb	Short	Ad libitum	GLS	B_15_01	19	3	SQ1037	D2
SRR20292939	B70356	NZ73468	4640	2014	2015-01-16	Grass	Lamb	Short	Ad libitum	GLS	B_15_01	33	5	SQ1174	G11
SRR20292928	B70357	NZ137168	4640	2014	2015-01-16	Grass	Lamb	Short	Ad libitum	GLS	B_15_01	11	5	SQ1020	A19
SRR20293052	B70358	NZ79740	4640	2014	2015-01-16	Grass	Lamb	Short	Ad libitum	GLS	B_15_01	19	5	SQ1037	B2
SRR20293557	B70359	NZ110316	4640	2014	2015-01-16	Grass	Lamb	Short	Ad libitum	GLS	B_15_01	21	1	SQ1038	G2
SRR20293545	B70360	NZ105808	4640	2014	2015-01-16	Grass	Lamb	Short	Ad libitum	GLS	B_15_01	17	3	SQ1037	E2
SRR20293790	B70361	NZ138148	4640	2014	2015-01-16	Grass	Lamb	Short	Ad libitum	GLS	B_15_01	20	2	SQ1038	E1
SRR20292920	B70362	NZ132464	4640	2014	2015-01-16	Grass	Lamb	Short	Ad libitum	GLS	B_15_01	12	4	SQ1036	I1
SRR20292909	B70363	NZ140892	4640	2014	2015-01-16	Grass	Lamb	Short	Ad libitum	GLS	B_15_01	33	1	SQ1048	A10
SRR20293533	B70364	NZ85816	4640	2014	2015-01-16	Grass	Lamb	Short	Ad libitum	GLS	B_15_01	12	5	SQ1036	G3
SRR20293383	B70365	NZ105220	4640	2014	2015-01-16	Grass	Lamb	Short	Ad libitum	GLS	B_15_01	12	1	SQ1036	K1
SRR20293372	B70366	NZ158336	4640	2014	2015-01-16	Grass	Lamb	Short	Ad libitum	GLS	B_15_01	10	1	SQ1020	K13
SRR20293516	B70367	NZ71116	4640	2014	2015-01-16	Grass	Lamb	Short	Ad libitum	GLS	B_15_01	19	1	SQ1037	H2
SRR20293505	B70368	NZ101104	4640	2014	2015-01-16	Grass	Lamb	Short	Ad libitum	GLS	B_15_01	33	2	SQ1048	M16
SRR20293494	B70369	NZ106004	4640	2014	2015-01-16	Grass	Lamb	Short	Ad libitum	GLS	B_15_01	18	3	SQ1037	J1
SRR20293482	B70370	NZ191250	2638	2014	2015-01-23	Grass	Lamb	Short	Ad libitum	GLS	C_15_01	32	3	SQ1048	C11
SRR20292900	B70371	NZ59734	2638	2014	2015-01-23	Grass	Lamb	Short	Ad libitum	GLS	C_15_01	10	2	SQ1020	G13
SRR20293369	B70372	NZ58166	2638	2014	2015-01-23	Grass	Lamb	Short	Ad libitum	GLS	C_15_01	13	3	SQ1036	O2
SRR20293358	B70373	NZ169690	2638	2014	2015-01-23	Grass	Lamb	Short	Ad libitum	GLS	C_15_01	10	3	SQ1020	M13
SRR20292883	B70374	NZ185566	2638	2014	2015-01-23	Grass	Lamb	Short	Ad libitum	GLS	C_15_01	32	3	SQ1048	M17
SRR20293779	B70375	NZ124414	2638	2014	2015-01-23	Grass	Lamb	Short	Ad libitum	GLS	C_15_01	32	3	SQ1048	C1
SRR20293768	B70376	NZ93642	2638	2014	2015-01-23	Grass	Lamb	Short	Ad libitum	GLS	C_15_01	10	4	SQ1020	O13
SRR20293346	B70377	NZ176354	2638	2014	2015-01-23	Grass	Lamb	Short	Ad libitum	GLS	C_15_01	17	1	SQ1037	G2
SRR20293762	B70378	NZ178510	2638	2014	2015-01-23	Grass	Lamb	Short	Ad libitum	GLS	C_15_01	20	1	SQ1038	A1
SRR20293751	B70379	NZ165378	2638	2014	2015-01-23	Grass	Lamb	Short	Ad libitum	GLS	C_15_01	17	3	SQ1037	A4
SRR20293328	B70380	NZ97366	2638	2014	2015-01-23	Grass	Lamb	Short	Ad libitum	GLS	C_15_01	19	1	SQ1037	L4
SRR20293729	B70381	NZ92662	2638	2014	2015-01-23	Grass	Lamb	Short	Ad libitum	GLS	C_15_01	20	4	SQ1038	C3
SRR20293749	B70382	NZ180862	2638	2014	2015-01-23	Grass	Lamb	Short	Ad libitum	GLS	C_15_01	32	3	SQ1048	K5
SRR20293738	B70383	NZ114614	2638	2014	2015-01-23	Grass	Lamb	Short	Ad libitum	GLS	C_15_01	32	3	SQ1048	G9
SRR20293316	B70384	NZ177530	2638	2014	2015-01-23	Grass	Lamb	Short	Ad libitum	GLS	C_15_01	32	4	SQ1048	M1
SRR20293305	B70385	NZ89918	2638	2014	2015-01-23	Grass	Lamb	Short	Ad libitum	GLS	C_15_01	32	4	SQ1048	M15
SRR20293294	B70386	NZ125198	2638	2014	2015-01-23	Grass	Lamb	Short	Ad libitum	GLS	C_15_01	32	4	SQ1048	E9
SRR20293283	B70387	NZ162242	2638	2014	2015-01-23	Grass	Lamb	Short	Ad libitum	GLS	C_15_01	32	4	SQ1048	I19
SRR20293716	B70389	NZ117358	2638	2014	2015-01-23	Grass	Lamb	Short	Ad libitum	GLS	C_15_01	14	3	SQ1036	J1
SRR20293705	B70390	NZ141662	2638	2014	2015-01-23	Grass	Lamb	Short	Ad libitum	GLS	C_15_01	17	2	SQ1037	M2
SRR20293693	B70391	NZ134606	2638	2014	2015-01-23	Grass	Lamb	Short	Ad libitum	GLS	C_15_01	15	3	SQ1036	D2
SRR20293682	B70392	NZ143426	2638	2014	2015-01-23	Grass	Lamb	Short	Ad libitum	GLS	C_15_01	15	4	SQ1036	F2
SRR20293275	B70393	NZ133038	2638	2014	2015-01-23	Grass	Lamb	Short	Ad libitum	GLS	C_15_01	33	3	SQ1048	M12
SRR20293264	B70394	NZ80314	2638	2014	2015-01-23	Grass	Lamb	Short	Ad libitum	GLS	C_15_01	15	5	SQ1036	B2
SRR20293472	B70395	NZ114418	2638	2014	2015-01-23	Grass	Lamb	Short	Ad libitum	GLS	C_15_01	14	2	SQ1036	D1
SRR20293461	B70396	NZ122258	2638	2014	2015-01-23	Grass	Lamb	Short	Ad libitum	GLS	C_15_01	16	1	SQ1037	A1
SRR20293450	B70397	NZ149502	2638	2014	2015-01-23	Grass	Lamb	Short	Ad libitum	GLS	C_15_01	18	4	SQ1037	J3
SRR20293664	B70398	NZ88742	2638	2014	2015-01-23	Grass	Lamb	Short	Ad libitum	GLS	C_15_01	15	1	SQ1036	L4
SRR20293445	B70399	NZ125590	2638	2014	2015-01-23	Grass	Lamb	Short	Ad libitum	GLS	C_15_01	33	4	SQ1048	O2
SRR20293444	B70400	NZ161262	2638	2014	2015-01-23	Grass	Lamb	Short	Ad libitum	GLS	C_15_01	17	2	SQ1037	C4
SRR20293215	B70401	NZ128726	2638	2014	2015-01-23	Grass	Lamb	Short	Ad libitum	GLS	C_15_01	19	3	SQ1037	P2
SRR20293214	B70402	NZ113634	2638	2014	2015-01-23	Grass	Lamb	Short	Ad libitum	GLS	C_15_01	20	2	SQ1038	A3
SRR20293213	B70403	NZ144210	2638	2014	2015-01-23	Grass	Lamb	Short	Ad libitum	GLS	C_15_01	33	5	SQ1048	E20
SRR20293212	B70404	NZ184782	2638	2014	2015-01-23	Grass	Lamb	Short	Ad libitum	GLS	C_15_01	18	3	SQ1037	N1
SRR20293211	B70405	NZ116182	2638	2014	2015-01-23	Grass	Lamb	Short	Ad libitum	GLS	C_15_01	19	4	SQ1037	B4
SRR20293210	B70406	NZ168710	2638	2014	2015-01-23	Grass	Lamb	Short	Ad libitum	GLS	C_15_01	13	4	SQ1036	C2
SRR20293209	B70407	NZ106578	2638	2014	2015-01-23	Grass	Lamb	Short	Ad libitum	GLS	C_15_01	11	1	SQ1020	L19
SRR20293208	B70408	NZ185370	2638	2014	2015-01-23	Grass	Lamb	Short	Ad libitum	GLS	C_15_01	33	1	SQ1048	I8
SRR20293207	B70409	NZ174786	2638	2014	2015-01-23	Grass	Lamb	Short	Ad libitum	GLS	C_15_01	33	2	SQ1048	G24
SRR20293206	B70410	NZ124218	2638	2014	2015-01-23	Grass	Lamb	Short	Ad libitum	GLS	C_15_01	14	4	SQ1036	P1
SRR20293204	B70411	NZ140486	2638	2014	2015-01-23	Grass	Lamb	Short	Ad libitum	GLS	C_15_01	33	3	SQ1174	E11
SRR20293203	B70412	NZ97954	2638	2014	2015-01-23	Grass	Lamb	Short	Ad libitum	GLS	C_15_01	33	4	SQ1048	G22
SRR20293202	B70413	NZ147150	2638	2014	2015-01-23	Grass	Lamb	Short	Ad libitum	GLS	C_15_01	11	2	SQ1020	M19
SRR20293201	B70414	NZ143034	2638	2014	2015-01-23	Grass	Lamb	Short	Ad libitum	GLS	C_15_01	14	4	SQ1036	B3
SRR20293200	B70415	NZ126178	2638	2014	2015-01-23	Grass	Lamb	Short	Ad libitum	GLS	C_15_01	12	2	SQ1036	O1
SRR20293199	B70416	NZ138134	2638	2014	2015-01-23	Grass	Lamb	Short	Ad libitum	GLS	C_15_01	21	5	SQ1038	A2
SRR20293198	B70417	NZ193210	2638	2014	2015-01-23	Grass	Lamb	Short	Ad libitum	GLS	C_15_01	33	5	SQ1048	K24
SRR20293197	B70418	NZ100894	2638	2014	2015-01-23	Grass	Lamb	Short	Ad libitum	GLS	C_15_01	33	1	SQ1048	O10
SRR20293196	B70419	NZ186350	2638	2014	2015-01-23	Grass	Lamb	Short	Ad libitum	GLS	C_15_01	33	2	SQ1048	K18
SRR20293195	B70420	NZ176942	2638	2014	2015-01-23	Grass	Lamb	Short	Ad libitum	GLS	C_15_01	33	3	SQ1048	A4
SRR20293193	B70422	NZ138330	2638	2014	2015-01-23	Grass	Lamb	Short	Ad libitum	GLS	C_15_01	16	1	SQ1037	K1
SRR20293192	B70423	NZ84234	2638	2014	2015-01-23	Grass	Lamb	Short	Ad libitum	GLS	C_15_01	33	5	SQ1048	O22
SRR20293191	B70424	NZ144014	2638	2014	2015-01-23	Grass	Lamb	Short	Ad libitum	GLS	C_15_01	10	5	SQ1020	L13
SRR20293190	B70425	NZ191838	2638	2014	2015-01-23	Grass	Lamb	Short	Ad libitum	GLS	C_15_01	33	1	SQ1048	K14
SRR20293189	B70426	NZ152050	2638	2014	2015-01-23	Grass	Lamb	Short	Ad libitum	GLS	C_15_01	17	5	SQ1037	K2
SRR20293188	B70427	NZ60322	2638	2014	2015-01-23	Grass	Lamb	Short	Ad libitum	GLS	C_15_01	16	3	SQ1037	G3
SRR20293187	B70428	NZ161458	2638	2014	2015-01-23	Grass	Lamb	Short	Ad libitum	GLS	C_15_01	18	2	SQ1037	D1
SRR20293443	B70429	NZ172238	2638	2014	2015-01-23	Grass	Lamb	Short	Ad libitum	GLS	C_15_01	17	5	SQ1037	E4
SRR20293442	B70430	NZ82666	2638	2014	2015-01-23	Grass	Lamb	Short	Ad libitum	GLS	C_15_01	33	2	SQ1048	I2
SRR20293441	B70431	NZ145974	2638	2014	2015-01-23	Grass	Lamb	Short	Ad libitum	GLS	C_15_01	19	3	SQ1037	H4
SRR20293439	B70432	NZ108146	2638	2014	2015-01-23	Grass	Lamb	Short	Ad libitum	GLS	C_15_01	18	5	SQ1037	L3
SRR20293438	B70433	NZ117750	2638	2014	2015-01-23	Grass	Lamb	Short	Ad libitum	GLS	C_15_01	33	3	SQ1048	E24
SRR20293437	B70434	NZ130882	2638	2014	2015-01-23	Grass	Lamb	Short	Ad libitum	GLS	C_15_01	11	3	SQ1020	G19
SRR20293436	B70435	NZ115790	2638	2014	2015-01-23	Grass	Lamb	Short	Ad libitum	GLS	C_15_01	21	3	SQ1038	A4
SRR20293435	B70436	NZ189290	2638	2014	2015-01-23	Grass	Lamb	Short	Ad libitum	GLS	C_15_01	19	3	SQ1037	N4
SRR20293434	B70437	NZ115202	2638	2014	2015-01-23	Grass	Lamb	Short	Ad libitum	GLS	C_15_01	10	1	SQ1020	F13
SRR20293433	B70438	NZ193014	2638	2014	2015-01-23	Grass	Lamb	Short	Ad libitum	GLS	C_15_01	15	2	SQ1036	N2
SRR20293432	B70439	NZ162634	2638	2014	2015-01-23	Grass	Lamb	Short	Ad libitum	GLS	C_15_01	33	4	SQ1048	K6
SRR20293431	B70440	NZ70710	2638	2014	2015-01-23	Grass	Lamb	Short	Ad libitum	GLS	C_15_01	21	5	SQ1038	K2
SRR20293430	B70441	NZ164790	2638	2014	2015-01-23	Grass	Lamb	Short	Ad libitum	GLS	C_15_01	14	5	SQ1036	H3
SRR20293428	B70442	NZ60714	2638	2014	2015-01-23	Grass	Lamb	Short	Ad libitum	GLS	C_15_01	13	5	SQ1036	A2
SRR20293186	B70443	NZ77962	2638	2014	2015-01-23	Grass	Lamb	Short	Ad libitum	GLS	C_15_01	20	1	SQ1038	K1
SRR20293185	B70444	NZ191054	2638	2014	2015-01-23	Grass	Lamb	Short	Ad libitum	GLS	C_15_01	33	5	SQ1048	C10
SRR20293184	B70445	NZ93838	2638	2014	2015-01-23	Grass	Lamb	Short	Ad libitum	GLS	C_15_01	19	5	SQ1037	L2
SRR20293183	B70446	NZ189094	2638	2014	2015-01-23	Grass	Lamb	Short	Ad libitum	GLS	C_15_01	33	1	SQ1048	A22
SRR20293182	B70447	NZ170474	2638	2014	2015-01-23	Grass	Lamb	Short	Ad libitum	GLS	C_15_01	11	4	SQ1020	O19
SRR20293181	B70448	NZ59538	2638	2014	2015-01-23	Grass	Lamb	Short	Ad libitum	GLS	C_15_01	21	2	SQ1038	I6
SRR20293180	B70449	NZ166946	2638	2014	2015-01-23	Grass	Lamb	Short	Ad libitum	GLS	C_15_01	18	3	SQ1037	D3
SRR20293179	B70450	NZ144994	2638	2014	2015-01-23	Grass	Lamb	Short	Ad libitum	GLS	C_15_01	13	1	SQ1036	K4
SRR20293178	B70451	NZ157146	2638	2014	2015-01-23	Grass	Lamb	Short	Ad libitum	GLS	C_15_01	17	1	SQ1037	K4
SRR20293176	B70452	NZ129118	2638	2014	2015-01-23	Grass	Lamb	Short	Ad libitum	GLS	C_15_01	19	4	SQ1037	J4
SRR20293175	B70453	NZ149894	2638	2014	2015-01-23	Grass	Lamb	Short	Ad libitum	GLS	C_15_01	14	1	SQ1036	L1
SRR20293174	B70454	NZ176746	2638	2014	2015-01-23	Grass	Lamb	Short	Ad libitum	GLS	C_15_01	18	1	SQ1037	L1
SRR20293173	B70455	NZ125786	2638	2014	2015-01-23	Grass	Lamb	Short	Ad libitum	GLS	C_15_01	18	2	SQ1037	P1
SRR20293172	B70456	NZ108930	2638	2014	2015-01-23	Grass	Lamb	Short	Ad libitum	GLS	C_15_01	13	2	SQ1036	M2
SRR20293171	B70457	NZ121278	2638	2014	2015-01-23	Grass	Lamb	Short	Ad libitum	GLS	C_15_01	33	2	SQ1048	C18
SRR20293427	B70458	NZ70122	2638	2014	2015-01-23	Grass	Lamb	Short	Ad libitum	GLS	C_15_01	14	2	SQ1036	H1
SRR20293426	B70459	NZ180078	2638	2014	2015-01-23	Grass	Lamb	Short	Ad libitum	GLS	C_15_01	33	3	SQ1048	E14
SRR20293425	B70460	NZ188114	2638	2014	2015-01-23	Grass	Lamb	Short	Ad libitum	GLS	C_15_01	33	4	SQ1048	O12
SRR20293424	B70461	NZ161654	2638	2014	2015-01-23	Grass	Lamb	Short	Ad libitum	GLS	C_15_01	20	2	SQ1038	I3
SRR20293422	B70462	NZ155382	2638	2014	2015-01-23	Grass	Lamb	Short	Ad libitum	GLS	C_15_01	33	5	SQ1048	M14
SRR20293421	B70463	NZ120690	2638	2014	2015-01-23	Grass	Lamb	Short	Ad libitum	GLS	C_15_01	20	5	SQ1038	K3
SRR20293420	B70464	NZ109910	2638	2014	2015-01-23	Grass	Lamb	Short	Ad libitum	GLS	C_15_01	18	1	SQ1037	F3
SRR20293419	B70465	NZ69142	2638	2014	2015-01-23	Grass	Lamb	Short	Ad libitum	GLS	C_15_01	33	1	SQ1048	M22
SRR20293418	B70466	NZ105206	2638	2014	2015-01-23	Grass	Lamb	Short	Ad libitum	GLS	C_15_01	19	4	SQ1037	F6
SRR20293417	B70467	NZ174982	2638	2014	2015-01-23	Grass	Lamb	Short	Ad libitum	GLS	C_15_01	20	5	SQ1038	G5
SRR20293416	B70468	NZ182234	2638	2014	2015-01-23	Grass	Lamb	Short	Ad libitum	GLS	C_15_01	33	2	SQ1174	P11
SRR20293415	B70469	NZ170670	2638	2014	2015-01-23	Grass	Lamb	Short	Ad libitum	GLS	C_15_01	12	3	SQ1036	G1
SRR20293414	B70470	NZ172042	2638	2014	2015-01-23	Grass	Lamb	Short	Ad libitum	GLS	C_15_01	33	3	SQ1174	O11
SRR20293413	B70471	NZ103442	2638	2014	2015-01-23	Grass	Lamb	Short	Ad libitum	GLS	C_15_01	33	4	SQ1048	O20
SRR20293655	B70472	NZ168122	2638	2014	2015-01-23	Grass	Lamb	Short	Ad libitum	GLS	C_15_01	33	5	SQ1048	I10
SRR20293654	B70473	NZ187330	2638	2014	2015-01-23	Grass	Lamb	Short	Ad libitum	GLS	C_15_01	33	1	SQ1048	E4
SRR20293653	B70474	NZ103246	2638	2014	2015-01-23	Grass	Lamb	Short	Ad libitum	GLS	C_15_01	33	2	SQ1174	H11
SRR20293652	B70475	NZ102462	2638	2014	2015-01-23	Grass	Lamb	Short	Ad libitum	GLS	C_15_01	19	3	SQ1037	D6
SRR20293651	B70476	NZ96190	2638	2014	2015-01-23	Grass	Lamb	Short	Ad libitum	GLS	C_15_01	33	3	SQ1048	M6
SRR20293650	B70477	NZ85214	2638	2014	2015-01-23	Grass	Lamb	Short	Ad libitum	GLS	C_15_01	33	4	SQ1048	C24
SRR20293649	B70478	NZ101090	2638	2014	2015-01-23	Grass	Lamb	Short	Ad libitum	GLS	C_15_01	21	2	SQ1038	G8
SRR20293648	B70479	NZ187526	2638	2014	2015-01-23	Grass	Lamb	Short	Ad libitum	GLS	C_15_01	33	5	SQ1048	K12
SRR20293647	B70480	NZ144798	2638	2014	2015-01-23	Grass	Lamb	Short	Ad libitum	GLS	C_15_01	33	1	SQ1048	E12
SRR20293646	B70481	NZ154598	2638	2014	2015-01-23	Grass	Lamb	Short	Ad libitum	GLS	C_15_01	19	5	SQ1037	F4
SRR20293644	B70482	NZ174394	2638	2014	2015-01-23	Grass	Lamb	Short	Ad libitum	GLS	C_15_01	33	2	SQ1048	C4
SRR20293643	B70483	NZ128138	2638	2014	2015-01-23	Grass	Lamb	Short	Ad libitum	GLS	C_15_01	33	3	SQ1048	G12
SRR20293642	B70484	NZ56402	2638	2014	2015-01-23	Grass	Lamb	Short	Ad libitum	GLS	C_15_01	33	4	SQ1048	K22
SRR20293641	B70485	NZ137938	2638	2014	2015-01-23	Grass	Lamb	Short	Ad libitum	GLS	C_15_01	33	5	SQ1048	A8
SRR20293640	B70486	NZ189486	2638	2014	2015-01-23	Grass	Lamb	Short	Ad libitum	GLS	C_15_01	33	1	SQ1048	O4
SRR20293411	B70487	NZ172826	2638	2014	2015-01-23	Grass	Lamb	Short	Ad libitum	GLS	C_15_01	33	2	SQ1048	E10
SRR20293410	B70488	NZ180666	2638	2014	2015-01-23	Grass	Lamb	Short	Ad libitum	GLS	C_15_01	33	3	SQ1048	A24
SRR20293409	B70489	NZ175374	2638	2014	2015-01-23	Grass	Lamb	Short	Ad libitum	GLS	C_15_01	33	4	SQ1174	N11
SRR20293408	B70490	NZ122846	2638	2014	2015-01-23	Grass	Lamb	Short	Ad libitum	GLS	C_15_01	18	1	SQ1037	P3
SRR20293407	B70491	NZ136958	2638	2014	2015-01-23	Grass	Lamb	Short	Ad libitum	GLS	C_15_01	33	5	SQ1048	A16
SRR20293405	B70492	NZ142250	2638	2014	2015-01-23	Grass	Lamb	Short	Ad libitum	GLS	C_15_01	18	2	SQ1037	H3
SRR20293404	B70493	NZ155578	2638	2014	2015-01-23	Grass	Lamb	Short	Ad libitum	GLS	C_15_01	21	5	SQ1038	E4
SRR20293403	B70494	NZ167534	2638	2014	2015-01-23	Grass	Lamb	Short	Ad libitum	GLS	C_15_01	20	3	SQ1038	M3
SRR20293402	B70495	NZ164006	2638	2014	2015-01-23	Grass	Lamb	Short	Ad libitum	GLS	C_15_01	16	3	SQ1037	M3
SRR20293401	B70496	NZ149306	2638	2014	2015-01-23	Grass	Lamb	Short	Ad libitum	GLS	C_15_01	17	4	SQ1037	G4
SRR20293400	B70497	NZ149110	2638	2014	2015-01-23	Grass	Lamb	Short	Ad libitum	GLS	C_15_01	16	4	SQ1037	I5
SRR20293399	B70498	NZ118926	2638	2014	2015-01-23	Grass	Lamb	Short	Ad libitum	GLS	C_15_01	18	5	SQ1037	H5
SRR20293398	B70499	NZ188506	2638	2014	2015-01-23	Grass	Lamb	Short	Ad libitum	GLS	C_15_01	14	3	SQ1036	N1
SRR20293397	B70500	NZ78158	2638	2014	2015-01-23	Grass	Lamb	Short	Ad libitum	GLS	C_15_01	21	1	SQ1038	K4
SRR20293396	B70501	NZ111086	2638	2014	2015-01-23	Grass	Lamb	Short	Ad libitum	GLS	C_15_01	12	4	SQ1036	M1
SRR20293637	B70502	NZ96582	2638	2014	2015-01-23	Grass	Lamb	Short	Ad libitum	GLS	C_15_01	10	2	SQ1020	N13
SRR20293636	B70503	NZ166358	2638	2014	2015-01-23	Grass	Lamb	Short	Ad libitum	GLS	C_15_01	11	5	SQ1020	K19
SRR20293635	B70504	NZ126374	2638	2014	2015-01-23	Grass	Lamb	Short	Ad libitum	GLS	C_15_01	19	2	SQ1037	J2
SRR20293634	B70505	NZ173218	2638	2014	2015-01-23	Grass	Lamb	Short	Ad libitum	GLS	C_15_01	19	5	SQ1037	P4
SRR20293633	B70506	NZ55422	2638	2014	2015-01-23	Grass	Lamb	Short	Ad libitum	GLS	C_15_01	11	1	SQ1020	E20
SRR20293632	B70507	NZ163614	2638	2014	2015-01-23	Grass	Lamb	Short	Ad libitum	GLS	C_15_01	21	2	SQ1038	M8
SRR20293631	B70508	NZ105010	2638	2014	2015-01-23	Grass	Lamb	Short	Ad libitum	GLS	C_15_01	17	4	SQ1037	M4
SRR20293630	B70509	NZ171846	2638	2014	2015-01-23	Grass	Lamb	Short	Ad libitum	GLS	C_15_01	33	1	SQ1048	C16
SRR20293629	B70510	NZ128530	2638	2014	2015-01-23	Grass	Lamb	Short	Ad libitum	GLS	C_15_01	18	3	SQ1037	J5
SRR20293628	B70511	NZ190662	2638	2014	2015-01-23	Grass	Lamb	Short	Ad libitum	GLS	C_15_01	33	2	SQ1174	I11
SRR20293626	B70512	NZ141270	2638	2014	2015-01-23	Grass	Lamb	Short	Ad libitum	GLS	C_15_01	33	3	SQ1048	A18
SRR20293625	B70513	NZ175766	2638	2014	2015-01-23	Grass	Lamb	Short	Ad libitum	GLS	C_15_01	15	3	SQ1036	P2
SRR20297655	B70670	NZ100124	4640	2014	2015-08-10	LucernePellets	Lamb	Short	Ad libitum	LLS	A_15_08	5	1	SQ1019	H7
SRR20297654	B70671	NZ131484	4640	2014	2015-08-10	LucernePellets	Lamb	Short	Ad libitum	LLS	A_15_08	8	1	SQ1020	A1
SRR20298047	B70672	NZ137168	4640	2014	2015-08-10	LucernePellets	Lamb	Short	Ad libitum	LLS	A_15_08	3	1	SQ0881	B2
SRR20297387	B70673	NZ101496	4640	2014	2015-08-10	LucernePellets	Lamb	Short	Ad libitum	LLS	A_15_08	4	1	SQ1019	A1
SRR20297728	B70674	NZ114236	4640	2014	2015-08-10	LucernePellets	Lamb	Short	Ad libitum	LLS	A_15_08	7	1	SQ1019	H19
SRR20297562	B70675	NZ130896	4640	2014	2015-08-10	LucernePellets	Lamb	Short	Ad libitum	LLS	A_15_08	9	1	SQ1020	H7
SRR20298291	B70676	NZ140108	4640	2014	2015-08-10	LucernePellets	Lamb	Short	Ad libitum	LLS	A_15_08	3	2	SQ0881	L2
SRR20297500	B70678	NZ151476	4640	2014	2015-08-10	LucernePellets	Lamb	Short	Ad libitum	LLS	A_15_08	13	3	SQ1036	A4
SRR20297873	B70679	NZ90324	4640	2014	2015-08-10	LucernePellets	Lamb	Short	Ad libitum	LLS	A_15_08	4	2	SQ1019	E1
SRR20297842	B70680	NZ138134	2638	2014	2015-08-10	LucernePellets	Lamb	Short	Ad libitum	LLS	A_15_08	1B	1	SQ0881	M6
SRR20297653	B70681	NZ78158	2638	2014	2015-08-10	LucernePellets	Lamb	Short	Ad libitum	LLS	A_15_08	1A	1	SQ0881	I13
SRR20297642	B70682	NZ60714	2638	2014	2015-08-10	LucernePellets	Lamb	Short	Ad libitum	LLS	A_15_08	1A	1	SQ0881	G23
SRR20297458	B70683	NZ90520	4640	2014	2015-08-10	LucernePellets	Lamb	Short	Ad libitum	LLS	A_15_08	7	2	SQ1019	I19
SRR20297319	B70684	NZ115804	4640	2014	2015-08-10	LucernePellets	Lamb	Short	Ad libitum	LLS	A_15_08	3	3	SQ0990	A1
SRR20297824	B70685	NZ151280	4640	2014	2015-08-10	LucernePellets	Lamb	Short	Ad libitum	LLS	A_15_08	11	2	SQ1020	D19
SRR20297441	B70686	NZ71116	4640	2014	2015-08-10	LucernePellets	Lamb	Short	Ad libitum	LLS	A_15_08	1B	1	SQ0881	K8
SRR20298059	B70687	NZ143426	2638	2014	2015-08-10	LucernePellets	Lamb	Short	Ad libitum	LLS	A_15_08	1A	1	SQ0881	G13
SRR20298048	B70688	NZ161654	2638	2014	2015-08-10	LucernePellets	Lamb	Short	Ad libitum	LLS	A_15_08	1B	1	SQ0881	O2
SRR20297812	B70689	NZ149306	2638	2014	2015-08-10	LucernePellets	Lamb	Short	Ad libitum	LLS	A_15_08	1B	1	SQ0881	A18
SRR20297429	B70690	NZ153240	4640	2014	2015-08-10	LucernePellets	Lamb	Short	Ad libitum	LLS	A_15_08	13	4	SQ1036	G2
SRR20298046	B70691	NZ107572	4640	2014	2015-08-10	LucernePellets	Lamb	Short	Ad libitum	LLS	A_15_08	6	1	SQ1019	A13
SRR20298035	B70692	NZ108930	2638	2014	2015-08-10	LucernePellets	Lamb	Short	Ad libitum	LLS	A_15_08	1B	1	SQ0881	C6
SRR20297799	B70693	NZ159708	4640	2014	2015-08-10	LucernePellets	Lamb	Short	Ad libitum	LLS	A_15_08	13	5	SQ1036	E2
SRR20297416	B70694	NZ107180	4640	2014	2015-08-10	LucernePellets	Lamb	Short	Ad libitum	LLS	A_15_08	9	2	SQ1020	I7
SRR20297405	B70695	NZ170670	2638	2014	2015-08-10	LucernePellets	Lamb	Short	Ad libitum	LLS	A_15_08	1A	1	SQ0881	I3
SRR20298023	B70696	NZ164790	2638	2014	2015-08-10	LucernePellets	Lamb	Short	Ad libitum	LLS	A_15_08	1A	1	SQ0881	I19
SRR20297636	B70697	NZ149502	2638	2014	2015-08-10	LucernePellets	Lamb	Short	Ad libitum	LLS	A_15_08	1B	1	SQ0881	I4
SRR20297625	B70698	NZ80314	2638	2014	2015-08-10	LucernePellets	Lamb	Short	Ad libitum	LLS	A_15_08	1B	1	SQ0881	I14
SRR20297781	B70699	NZ144028	4640	2014	2015-08-10	LucernePellets	Lamb	Short	Ad libitum	LLS	A_15_08	8	2	SQ1020	E1
SRR20297398	B70700	NZ176354	2638	2014	2015-08-10	LucernePellets	Lamb	Short	Ad libitum	LLS	A_15_08	1B	1	SQ0881	C10
SRR20298015	B70701	NZ105220	4640	2014	2015-08-10	LucernePellets	Lamb	Short	Ad libitum	LLS	A_15_08	5	2	SQ1019	I7
SRR20298004	B70702	NZ104044	4640	2014	2015-08-10	LucernePellets	Lamb	Short	Ad libitum	LLS	A_15_08	7	3	SQ1019	C19
SRR20297768	B70703	NZ166358	2638	2014	2015-08-10	LucernePellets	Lamb	Short	Ad libitum	LLS	A_15_08	1A	1	SQ0881	G15
SRR20297622	B70704	NZ145974	2638	2014	2015-08-10	LucernePellets	Lamb	Short	Ad libitum	LLS	A_15_08	3	4	SQ0990	H2
SRR20297611	B70705	NZ115790	2638	2014	2015-08-10	LucernePellets	Lamb	Short	Ad libitum	LLS	A_15_08	1A	1	SQ0881	E17
SRR20297751	B70706	NZ155004	4640	2014	2015-08-10	LucernePellets	Lamb	Short	Ad libitum	LLS	A_15_08	11	3	SQ1020	N19
SRR20297384	B70707	NZ144014	2638	2014	2015-08-10	LucernePellets	Lamb	Short	Ad libitum	LLS	A_15_08	1B	1	SQ0881	A4
SRR20297373	B70708	NZ168710	2638	2014	2015-08-10	LucernePellets	Lamb	Short	Ad libitum	LLS	A_15_08	1B	1	SQ0881	M10
SRR20297362	B70709	NZ108944	4640	2014	2015-08-10	LucernePellets	Lamb	Short	Ad libitum	LLS	A_15_08	7	4	SQ1019	E19
SRR20297739	B70710	NZ96204	4640	2014	2015-08-11	LucernePellets	Lamb	Short	Ad libitum	LLS	A_15_08	4	3	SQ1019	G1
SRR20297727	B70711	NZ80720	4640	2014	2015-08-11	LucernePellets	Lamb	Short	Ad libitum	LLS	A_15_08	4	4	SQ1019	I1
SRR20297716	B70712	NZ127564	4640	2014	2015-08-11	LucernePellets	Lamb	Short	Ad libitum	LLS	A_15_08	4	5	SQ1019	H1
SRR20297602	B70713	NZ117764	4640	2014	2015-08-11	LucernePellets	Lamb	Short	Ad libitum	LLS	A_15_08	5	3	SQ1019	E7
SRR20297354	B70714	NZ147150	2638	2014	2015-08-11	LucernePellets	Lamb	Short	Ad libitum	LLS	A_15_08	5	4	SQ1019	C7
SRR20297343	B70715	NZ113648	4640	2014	2015-08-11	LucernePellets	Lamb	Short	Ad libitum	LLS	A_15_08	7	5	SQ1019	A19
SRR20297585	B70716	NZ173218	2638	2014	2015-08-11	LucernePellets	Lamb	Short	Ad libitum	LLS	A_15_08	1B	1	SQ0881	O14
SRR20297709	B70717	NZ97366	2638	2014	2015-08-11	LucernePellets	Lamb	Short	Ad libitum	LLS	A_15_08	1A	1	SQ0881	E13
SRR20297698	B70718	NZ111086	2638	2014	2015-08-11	LucernePellets	Lamb	Short	Ad libitum	LLS	A_15_08	1A	1	SQ0881	A23
SRR20298200	B70719	NZ82680	4640	2014	2015-08-11	LucernePellets	Lamb	Short	Ad libitum	LLS	A_15_08	6	2	SQ1019	C13
SRR20297573	B70720	NZ105416	4640	2014	2015-08-11	LucernePellets	Lamb	Short	Ad libitum	LLS	A_15_08	7	1	SQ1019	L19
SRR20297561	B70721	NZ147556	4640	2014	2015-08-11	LucernePellets	Lamb	Short	Ad libitum	LLS	A_15_08	9	3	SQ1020	E7
SRR20297329	B70722	NZ105206	2638	2014	2015-08-11	LucernePellets	Lamb	Short	Ad libitum	LLS	A_15_08	1A	1	SQ0881	M15
SRR20297690	B70724	NZ123840	4640	2014	2015-08-11	LucernePellets	Lamb	Short	Ad libitum	LLS	A_15_08	3	5	SQ0990	B3
SRR20297679	B70725	NZ101090	2638	2014	2015-08-11	LucernePellets	Lamb	Short	Ad libitum	LLS	A_15_08	1A	1	SQ0881	O13
SRR20298181	B70726	NZ107376	4640	2014	2015-08-11	LucernePellets	Lamb	Short	Ad libitum	LLS	A_15_08	4	1	SQ1019	K1
SRR20297554	B70727	NZ75036	4640	2014	2015-08-11	LucernePellets	Lamb	Short	Ad libitum	LLS	A_15_08	1B	1	SQ0881	I6
SRR20297678	B70728	NZ166946	2638	2014	2015-08-11	LucernePellets	Lamb	Short	Ad libitum	LLS	A_15_08	1A	1	SQ0881	G7
SRR20297667	B70729	NZ113634	2638	2014	2015-08-11	LucernePellets	Lamb	Short	Ad libitum	LLS	A_15_08	1B	1	SQ0881	A20
SRR20297537	B70730	NZ85620	4640	2014	2015-08-11	LucernePellets	Lamb	Short	Ad libitum	LLS	A_15_08	9	4	SQ1020	C7
SRR20297661	B70731	NZ91696	4640	2014	2015-08-11	LucernePellets	Lamb	Short	Ad libitum	LLS	A_15_08	5	5	SQ1019	A7
SRR20298290	B70732	NZ128740	4640	2014	2015-08-11	LucernePellets	Lamb	Short	Ad libitum	LLS	A_15_08	5	1	SQ1019	L7
SRR20298167	B70733	NZ102084	4640	2014	2015-08-11	LucernePellets	Lamb	Short	Ad libitum	LLS	A_15_08	6	3	SQ1019	I13
SRR20297524	B70734	NZ97380	4640	2014	2015-08-11	LucernePellets	Lamb	Short	Ad libitum	LLS	A_15_08	2	3	SQ0881	B5
SRR20297513	B70735	NZ138330	2638	2014	2015-08-11	LucernePellets	Lamb	Short	Ad libitum	LLS	A_15_08	1A	1	SQ0881	C3
SRR20298278	B70736	NZ137364	4640	2014	2015-08-11	LucernePellets	Lamb	Short	Ad libitum	LLS	A_15_08	6	4	SQ1019	E13
SRR20297943	B70737	NZ73272	4640	2014	2015-08-11	LucernePellets	Lamb	Short	Ad libitum	LLS	A_15_08	1A	1	SQ0881	A15
SRR20297932	B70738	NZ59538	2638	2014	2015-08-11	LucernePellets	Lamb	Short	Ad libitum	LLS	A_15_08	1A	1	SQ0881	K17
SRR20298149	B70739	NZ144616	4640	2014	2015-08-11	LucernePellets	Lamb	Short	Ad libitum	LLS	A_15_08	5	2	SQ1019	M7
SRR20298266	B70741	NZ96582	2638	2014	2015-08-11	LucernePellets	Lamb	Short	Ad libitum	LLS	A_15_08	1A	1	SQ0881	G9
SRR20297511	B70742	NZ81896	4640	2014	2015-08-11	LucernePellets	Lamb	Short	Ad libitum	LLS	A_15_08	7	2	SQ1019	M19
SRR20297499	B70743	NZ125786	2638	2014	2015-08-11	LucernePellets	Lamb	Short	Ad libitum	LLS	A_15_08	1B	1	SQ0881	K14
SRR20298248	B70744	NZ75820	4640	2014	2015-08-11	LucernePellets	Lamb	Short	Ad libitum	LLS	A_15_08	1B	1	SQ0881	C16
SRR20297929	B70745	NZ132464	4640	2014	2015-08-11	LucernePellets	Lamb	Short	Ad libitum	LLS	A_15_08	3	1	SQ0881	B6
SRR20297918	B70746	NZ131092	4640	2014	2015-08-11	LucernePellets	Lamb	Short	Ad libitum	LLS	A_15_08	4	2	SQ1019	O1
SRR20298135	B70747	NZ174982	2638	2014	2015-08-11	LucernePellets	Lamb	Short	Ad libitum	LLS	A_15_08	1A	1	SQ0881	K9
SRR20297912	B70748	NZ132856	4640	2014	2015-08-11	LucernePellets	Lamb	Short	Ad libitum	LLS	A_15_08	6	5	SQ1019	H13
SRR20297901	B70749	NZ150496	4640	2014	2015-08-11	LucernePellets	Lamb	Short	Ad libitum	LLS	A_15_08	10	3	SQ1020	D13
SRR20297890	B70750	NZ118926	2638	2014	2015-08-11	LucernePellets	Lamb	Short	Ad libitum	LLS	A_15_08	1A	1	SQ0881	O17
SRR20297491	B70751	NZ146184	4640	2014	2015-08-11	LucernePellets	Lamb	Short	Ad libitum	LLS	A_15_08	9	5	SQ1020	A7
SRR20297996	B70752	NZ104828	4640	2014	2015-08-11	LucernePellets	Lamb	Short	Ad libitum	LLS	A_15_08	2	2	SQ0881	B3
SRR20297872	B70753	NZ92662	2638	2014	2015-08-11	LucernePellets	Lamb	Short	Ad libitum	LLS	A_15_08	1B	1	SQ0881	M22
SRR20298121	B70754	NZ93838	2638	2014	2015-08-11	LucernePellets	Lamb	Short	Ad libitum	LLS	A_15_08	1B	1	SQ0881	E24
SRR20297994	B70755	NZ113060	4640	2014	2015-08-11	LucernePellets	Lamb	Short	Ad libitum	LLS	A_15_08	6	1	SQ1019	K13
SRR20297983	B70756	NZ93642	2638	2014	2015-08-11	LucernePellets	Lamb	Short	Ad libitum	LLS	A_15_08	1A	2	SQ0881	K15
SRR20297860	B70757	NZ120690	2638	2014	2015-08-11	LucernePellets	Lamb	Short	Ad libitum	LLS	A_15_08	1A	2	SQ0881	E19
SRR20298109	B70758	NZ138148	4640	2014	2015-08-11	LucernePellets	Lamb	Short	Ad libitum	LLS	A_15_08	2	1	SQ0881	B1
SRR20298098	B70759	NZ172238	2638	2014	2015-08-11	LucernePellets	Lamb	Short	Ad libitum	LLS	A_15_08	1B	2	SQ0881	E14
SRR20297971	B70760	NZ161262	2638	2014	2015-08-11	LucernePellets	Lamb	Short	Ad libitum	LLS	A_15_08	1A	2	SQ0881	G3
SRR20298236	B70761	NZ128530	2638	2014	2015-08-11	LucernePellets	Lamb	Short	Ad libitum	LLS	A_15_08	1B	2	SQ0881	C4
SRR20298225	B70762	NZ155578	2638	2014	2015-08-11	LucernePellets	Lamb	Short	Ad libitum	LLS	A_15_08	1A	2	SQ0881	C15
SRR20297841	B70763	NZ105010	2638	2014	2015-08-11	LucernePellets	Lamb	Short	Ad libitum	LLS	A_15_08	1B	2	SQ0881	I16
SRR20298090	B70764	NZ109140	4640	2014	2015-08-11	LucernePellets	Lamb	Short	Ad libitum	LLS	A_15_08	2	2	SQ0881	D5
SRR20297963	B70765	NZ153044	4640	2014	2015-08-11	LucernePellets	Lamb	Short	Ad libitum	LLS	A_15_08	10	4	SQ1020	B13
SRR20297952	B70766	NZ170474	2638	2014	2015-08-11	LucernePellets	Lamb	Short	Ad libitum	LLS	A_15_08	1B	2	SQ0881	G24
SRR20298217	B70767	NZ102868	4640	2014	2015-08-11	LucernePellets	Lamb	Short	Ad libitum	LLS	A_15_08	2	1	SQ0881	D3
SRR20297834	B70768	NZ77780	4640	2014	2015-08-11	LucernePellets	Lamb	Short	Ad libitum	LLS	A_15_08	1B	2	SQ0881	O4
SRR20297479	B70769	NZ141662	2638	2014	2015-08-11	LucernePellets	Lamb	Short	Ad libitum	LLS	A_15_08	1A	2	SQ0881	C17
SRR20298072	B70770	NZ58166	2638	2014	2015-08-11	LucernePellets	Lamb	Short	Ad libitum	LLS	A_15_08	1B	2	SQ0881	A2
SRR20297473	B70771	NZ164006	2638	2014	2015-08-11	LucernePellets	Lamb	Short	Ad libitum	LLS	A_15_08	1B	2	SQ0881	O22
SRR20297467	B70772	NZ86600	4640	2014	2015-08-11	LucernePellets	Lamb	Short	Ad libitum	LLS	A_15_08	3	2	SQ0881	B4
SRR20297652	B70773	NZ99144	4640	2014	2015-08-11	LucernePellets	Lamb	Short	Ad libitum	LLS	A_15_08	8	4	SQ1020	I1
SRR20297651	B70774	NZ91892	4640	2014	2015-08-11	LucernePellets	Lamb	Short	Ad libitum	LLS	A_15_08	8	5	SQ1020	H1
SRR20297650	B70775	NZ149110	2638	2014	2015-08-11	LucernePellets	Lamb	Short	Ad libitum	LLS	A_15_08	1B	2	SQ0881	G16
SRR20297649	B70776	NZ145008	4640	2014	2015-08-11	LucernePellets	Lamb	Short	Ad libitum	LLS	A_15_08	2	2	SQ0881	F7
SRR20297648	B70777	NZ84444	4640	2014	2015-08-11	LucernePellets	Lamb	Short	Ad libitum	LLS	A_15_08	4	3	SQ1019	D1
SRR20297647	B70778	NZ91304	4640	2014	2015-08-11	LucernePellets	Lamb	Short	Ad libitum	LLS	A_15_08	3	3	SQ0990	G2
SRR20297646	B70779	NZ134606	2638	2014	2015-08-11	LucernePellets	Lamb	Short	Ad libitum	LLS	A_15_08	1A	2	SQ0881	A11
SRR20297645	B70780	NZ69352	4640	2014	2015-08-11	LucernePellets	Lamb	Short	Ad libitum	LLS	A_15_08	1B	2	SQ0881	E12
SRR20297644	B70781	NZ175766	2638	2014	2015-08-11	LucernePellets	Lamb	Short	Ad libitum	LLS	A_15_08	3	4	SQ0990	D3
SRR20297643	B70782	NZ158336	4640	2014	2015-08-11	LucernePellets	Lamb	Short	Ad libitum	LLS	A_15_08	11	4	SQ1020	B19
SRR20297641	B70783	NZ122846	2638	2014	2015-08-11	LucernePellets	Lamb	Short	Ad libitum	LLS	A_15_08	1A	2	SQ0881	A17
SRR20297640	B70784	NZ80132	4640	2014	2015-08-11	LucernePellets	Lamb	Short	Ad libitum	LLS	A_15_08	7	3	SQ1019	G19
SRR20297466	B70785	NZ90912	4640	2014	2015-08-11	LucernePellets	Lamb	Short	Ad libitum	LLS	A_15_08	8	1	SQ1020	K1
SRR20297465	B70786	NZ116182	2638	2014	2015-08-11	LucernePellets	Lamb	Short	Ad libitum	LLS	A_15_08	1B	2	SQ0881	C12
SRR20297464	B70787	NZ176746	2638	2014	2015-08-11	LucernePellets	Lamb	Short	Ad libitum	LLS	A_15_08	4	4	SQ1019	M1
SRR20297463	B70788	NZ117358	2638	2014	2015-08-11	LucernePellets	Lamb	Short	Ad libitum	LLS	A_15_08	1A	2	SQ0881	M11
SRR20297462	B70789	NZ74840	4640	2014	2015-08-11	LucernePellets	Lamb	Short	Ad libitum	LLS	A_15_08	1B	2	SQ0881	E22
SRR20297461	B70790	NZ141480	4640	2014	2015-08-12	LucernePellets	Lamb	Short	Ad libitum	LLS	A_15_08	3	5	SQ0990	A5
SRR20297460	B70791	NZ85816	4640	2014	2015-08-12	LucernePellets	Lamb	Short	Ad libitum	LLS	A_15_08	3	1	SQ0881	F2
SRR20297459	B70792	NZ142250	2638	2014	2015-08-12	LucernePellets	Lamb	Short	Ad libitum	LLS	A_15_08	1B	2	SQ0881	M24
SRR20297457	B70793	NZ167534	2638	2014	2015-08-12	LucernePellets	Lamb	Short	Ad libitum	LLS	A_15_08	1B	2	SQ0881	M20
SRR20297456	B70794	NZ127368	4640	2014	2015-08-12	LucernePellets	Lamb	Short	Ad libitum	LLS	A_15_08	2	3	SQ0881	D7
SRR20297455	B70795	NZ152050	2638	2014	2015-08-12	LucernePellets	Lamb	Short	Ad libitum	LLS	A_15_08	5	3	SQ1019	O7
SRR20297454	B70796	NZ75428	4640	2014	2015-08-12	LucernePellets	Lamb	Short	Ad libitum	LLS	A_15_08	1A	2	SQ0881	A13
SRR20297453	B70797	NZ106004	4640	2014	2015-08-12	LucernePellets	Lamb	Short	Ad libitum	LLS	A_15_08	5	4	SQ1019	G7
SRR20297452	B70798	NZ81700	4640	2014	2015-08-12	LucernePellets	Lamb	Short	Ad libitum	LLS	A_15_08	4	5	SQ1019	L1
SRR20297451	B70799	NZ149894	2638	2014	2015-08-12	LucernePellets	Lamb	Short	Ad libitum	LLS	A_15_08	1B	2	SQ0881	G20
SRR20297322	B70800	NZ120312	4640	2014	2015-08-12	LucernePellets	Lamb	Short	Ad libitum	LLS	A_15_08	9	1	SQ1020	L7
SRR20297321	B70801	NZ193014	2638	2014	2015-08-12	LucernePellets	Lamb	Short	Ad libitum	LLS	A_15_08	1A	2	SQ0881	O5
SRR20297320	B70802	NZ188506	2638	2014	2015-08-12	LucernePellets	Lamb	Short	Ad libitum	LLS	A_15_08	1B	2	SQ0881	A16
SRR20297318	B70803	NZ93852	4640	2014	2015-08-12	LucernePellets	Lamb	Short	Ad libitum	LLS	A_15_08	3	2	SQ0881	N2
SRR20297317	B70804	NZ165378	2638	2014	2015-08-12	LucernePellets	Lamb	Short	Ad libitum	LLS	A_15_08	1B	2	SQ0881	K4
SRR20297316	B70805	NZ178510	2638	2014	2015-08-12	LucernePellets	Lamb	Short	Ad libitum	LLS	A_15_08	1B	2	SQ0881	K22
SRR20297315	B70806	NZ110120	4640	2014	2015-08-12	LucernePellets	Lamb	Short	Ad libitum	LLS	A_15_08	2	3	SQ0881	F9
SRR20297314	B70807	NZ169690	2638	2014	2015-08-12	LucernePellets	Lamb	Short	Ad libitum	LLS	A_15_08	1A	2	SQ0881	K11
SRR20297313	B70808	NZ95812	4640	2014	2015-08-12	LucernePellets	Lamb	Short	Ad libitum	LLS	A_15_08	2	2	SQ0881	H9
SRR20297312	B70809	NZ132072	4640	2014	2015-08-12	LucernePellets	Lamb	Short	Ad libitum	LLS	A_15_08	9	2	SQ1020	M7
SRR20297827	B70810	NZ59734	2638	2014	2015-08-12	LucernePellets	Lamb	Short	Ad libitum	LLS	A_15_08	1B	2	SQ0881	C22
SRR20297826	B70811	NZ156572	4640	2014	2015-08-12	LucernePellets	Lamb	Short	Ad libitum	LLS	A_15_08	15	4	SQ1036	B4
SRR20297825	B70812	NZ116392	4640	2014	2015-08-12	LucernePellets	Lamb	Short	Ad libitum	LLS	A_15_08	7	4	SQ1019	O19
SRR20297823	B70813	NZ106984	4640	2014	2015-08-12	LucernePellets	Lamb	Short	Ad libitum	LLS	A_15_08	7	5	SQ1019	K19
SRR20297450	B70814	NZ79544	4640	2014	2015-08-12	LucernePellets	Lamb	Short	Ad libitum	LLS	A_15_08	2	5	SQ0881	B9
SRR20297449	B70815	NZ80524	4640	2014	2015-08-12	LucernePellets	Lamb	Short	Ad libitum	LLS	A_15_08	2	1	SQ0881	F5
SRR20297448	B70816	NZ70724	4640	2014	2015-08-12	LucernePellets	Lamb	Short	Ad libitum	LLS	A_15_08	1A	2	SQ0881	C23
SRR20297447	B70817	NZ144812	4640	2014	2015-08-12	LucernePellets	Lamb	Short	Ad libitum	LLS	A_15_08	8	2	SQ1020	O1
SRR20297446	B70818	NZ70122	2638	2014	2015-08-12	LucernePellets	Lamb	Short	Ad libitum	LLS	A_15_08	1A	2	SQ0881	O1
SRR20297445	B70819	NZ72096	4640	2014	2015-08-12	LucernePellets	Lamb	Short	Ad libitum	LLS	A_15_08	1B	2	SQ0881	A12
SRR20297444	B70820	NZ70710	2638	2014	2015-08-12	LucernePellets	Lamb	Short	Ad libitum	LLS	A_15_08	5	5	SQ1019	K7
SRR20297443	B70821	NZ86796	4640	2014	2015-08-12	LucernePellets	Lamb	Short	Ad libitum	LLS	A_15_08	6	2	SQ1019	G13
SRR20297442	B70822	NZ128348	4640	2014	2015-08-12	LucernePellets	Lamb	Short	Ad libitum	LLS	A_15_08	2	4	SQ0990	A12
SRR20297440	B70823	NZ110316	4640	2014	2015-08-12	LucernePellets	Lamb	Short	Ad libitum	LLS	A_15_08	5	1	SQ1019	E8
SRR20297439	B70824	NZ60322	2638	2014	2015-08-12	LucernePellets	Lamb	Short	Ad libitum	LLS	A_15_08	1A	2	SQ0881	I9
SRR20297438	B70825	NZ106578	2638	2014	2015-08-12	LucernePellets	Lamb	Short	Ad libitum	LLS	A_15_08	1A	2	SQ0881	M9
SRR20297437	B70826	NZ82484	4640	2014	2015-08-12	LucernePellets	Lamb	Short	Ad libitum	LLS	A_15_08	3	3	SQ0990	B4
SRR20297436	B70827	NZ143636	4640	2014	2015-08-12	LucernePellets	Lamb	Short	Ad libitum	LLS	A_15_08	4	1	SQ1019	F1
SRR20297435	B70828	NZ154416	4640	2014	2015-08-12	LucernePellets	Lamb	Short	Ad libitum	LLS	A_15_08	14	4	SQ1036	J3
SRR20298063	B70829	NZ88742	2638	2014	2015-08-12	LucernePellets	Lamb	Short	Ad libitum	LLS	A_15_08	1B	3	SQ0881	E4
SRR20298062	B70830	NZ163614	2638	2014	2015-08-12	LucernePellets	Lamb	Short	Ad libitum	LLS	A_15_08	1B	3	SQ0881	I10
SRR20298061	B70831	NZ128726	2638	2014	2015-08-12	LucernePellets	Lamb	Short	Ad libitum	LLS	A_15_08	1B	3	SQ0881	G10
SRR20298060	B70832	NZ79740	4640	2014	2015-08-12	LucernePellets	Lamb	Short	Ad libitum	LLS	A_15_08	3	4	SQ0990	B5
SRR20298058	B70833	NZ140696	4640	2014	2015-08-12	LucernePellets	Lamb	Short	Ad libitum	LLS	A_15_08	8	3	SQ1020	G1
SRR20298057	B70834	NZ68764	4640	2014	2015-08-12	LucernePellets	Lamb	Short	Ad libitum	LLS	A_15_08	1B	3	SQ0881	G12
SRR20298056	B70835	NZ120704	4640	2014	2015-08-12	LucernePellets	Lamb	Short	Ad libitum	LLS	A_15_08	6	3	SQ1019	M13
SRR20298055	B70836	NZ108146	2638	2014	2015-08-12	LucernePellets	Lamb	Short	Ad libitum	LLS	A_15_08	1A	2	SQ0881	C13
SRR20298054	B70837	NZ122258	2638	2014	2015-08-12	LucernePellets	Lamb	Short	Ad libitum	LLS	A_15_08	1B	3	SQ0881	K10
SRR20298053	B70838	NZ77388	4640	2014	2015-08-12	LucernePellets	Lamb	Short	Ad libitum	LLS	A_15_08	1A	2	SQ0881	G21
SRR20298052	B70839	NZ134816	4640	2014	2015-08-12	LucernePellets	Lamb	Short	Ad libitum	LLS	A_15_08	5	2	SQ1019	C8
SRR20298051	B70840	NZ131876	4640	2014	2015-08-12	LucernePellets	Lamb	Short	Ad libitum	LLS	A_15_08	6	4	SQ1019	O13
SRR20298050	B70841	NZ154598	2638	2014	2015-08-12	LucernePellets	Lamb	Short	Ad libitum	LLS	A_15_08	1B	3	SQ0881	O18
SRR20298049	B70842	NZ106200	4640	2014	2015-08-12	LucernePellets	Lamb	Short	Ad libitum	LLS	A_15_08	7	1	SQ1019	E20
SRR20297822	B70843	NZ184782	2638	2014	2015-08-12	LucernePellets	Lamb	Short	Ad libitum	LLS	A_15_08	1A	2	SQ0881	O15
SRR20297821	B70844	NZ115202	2638	2014	2015-08-12	LucernePellets	Lamb	Short	Ad libitum	LLS	A_15_08	4	2	SQ1019	B1
SRR20297820	B70845	NZ86208	4640	2014	2015-08-12	LucernePellets	Lamb	Short	Ad libitum	LLS	A_15_08	7	2	SQ1019	D19
SRR20297819	B70846	NZ88756	4640	2014	2015-08-12	LucernePellets	Lamb	Short	Ad libitum	LLS	A_15_08	7	3	SQ1019	N19
SRR20297818	B70847	NZ114418	2638	2014	2015-08-12	LucernePellets	Lamb	Short	Ad libitum	LLS	A_15_08	1B	3	SQ0881	O8
SRR20297817	B70848	NZ74448	4640	2014	2015-08-12	LucernePellets	Lamb	Short	Ad libitum	LLS	A_15_08	1B	3	SQ0881	G18
SRR20297816	B70849	NZ130882	2638	2014	2015-08-12	LucernePellets	Lamb	Short	Ad libitum	LLS	A_15_08	1B	3	SQ0881	O16
SRR20297815	B70850	NZ77962	2638	2014	2015-08-12	LucernePellets	Lamb	Short	Ad libitum	LLS	A_15_08	1B	3	SQ0881	M14
SRR20297814	B70851	NZ126374	2638	2014	2015-08-12	LucernePellets	Lamb	Short	Ad libitum	LLS	A_15_08	1B	3	SQ0881	I2
SRR20297813	B70852	NZ189290	2638	2014	2015-08-12	LucernePellets	Lamb	Short	Ad libitum	LLS	A_15_08	1A	3	SQ0881	K13
SRR20297811	B70853	NZ144994	2638	2014	2015-08-12	LucernePellets	Lamb	Short	Ad libitum	LLS	A_15_08	1A	3	SQ0881	I1
SRR20297810	B70854	NZ108552	4640	2014	2015-08-12	LucernePellets	Lamb	Short	Ad libitum	LLS	A_15_08	3	5	SQ0990	B6
SRR20297809	B70855	NZ157146	2638	2014	2015-08-12	LucernePellets	Lamb	Short	Ad libitum	LLS	A_15_08	1B	3	SQ0881	G8
SRR20297808	B70856	NZ105808	4640	2014	2015-08-12	LucernePellets	Lamb	Short	Ad libitum	LLS	A_15_08	3	1	SQ0881	D6
SRR20297807	B70857	NZ102462	2638	2014	2015-08-12	LucernePellets	Lamb	Short	Ad libitum	LLS	A_15_08	1B	3	SQ0881	C8
SRR20297434	B70858	NZ101300	4640	2014	2015-08-12	LucernePellets	Lamb	Short	Ad libitum	LLS	A_15_08	8	4	SQ1020	M1
SRR20297433	B70859	NZ143034	2638	2014	2015-08-12	LucernePellets	Lamb	Short	Ad libitum	LLS	A_15_08	1A	2	SQ0881	O11
SRR20297432	B70860	NZ124218	2638	2014	2015-08-12	LucernePellets	Lamb	Short	Ad libitum	LLS	A_15_08	1A	3	SQ0881	E21
SRR20297431	B70861	NZ126178	2638	2014	2015-08-12	LucernePellets	Lamb	Short	Ad libitum	LLS	A_15_08	1B	3	SQ0881	I22
SRR20297430	B70862	NZ164216	4640	2014	2015-08-12	LucernePellets	Lamb	Short	Ad libitum	LLS	A_15_08	15	5	SQ1036	L2
SRR20297428	B70863	NZ161458	2638	2014	2015-08-12	LucernePellets	Lamb	Short	Ad libitum	LLS	A_15_08	1B	3	SQ0881	C2
SRR20297427	B70864	NZ119920	4640	2014	2015-08-12	LucernePellets	Lamb	Short	Ad libitum	LLS	A_15_08	6	5	SQ1019	L13
SRR20297426	B70865	NZ81308	4640	2014	2015-08-12	LucernePellets	Lamb	Short	Ad libitum	LLS	A_15_08	9	3	SQ1020	O7
SRR20297425	B70866	NZ67392	4640	2014	2015-08-12	LucernePellets	Lamb	Short	Ad libitum	LLS	A_15_08	1A	3	SQ0881	I7
SRR20293624	B71220	NZ204670	3633	2015	2016-02-15	Grass	Lamb	Short	Ad libitum	GLS	C_16_02	17	4	SQ1037	C6
SRR20293395	B71221	NZ210745	3633	2015	2016-02-15	Grass	Lamb	Short	Ad libitum	GLS	C_16_02	21	4	SQ1038	O2
SRR20293394	B71223	NZ218170	3633	2015	2016-02-15	Grass	Lamb	Short	Ad libitum	GLS	C_16_02	21	1	SQ1038	G6
SRR20293393	B71225	NZ223120	3633	2015	2016-02-15	Grass	Lamb	Short	Ad libitum	GLS	C_16_02	14	5	SQ1036	L3
SRR20293392	B71226	NZ217495	3633	2015	2016-02-15	Grass	Lamb	Short	Ad libitum	GLS	C_16_02	20	1	SQ1038	E3
SRR20293391	B71227	NZ198145	3633	2015	2016-02-15	Grass	Lamb	Short	Ad libitum	GLS	C_16_02	16	4	SQ1037	M7
SRR20293046	B71228	NZ214345	3633	2015	2016-02-15	Grass	Lamb	Short	Ad libitum	GLS	C_16_02	21	3	SQ1038	I4
SRR20293045	B71229	NZ207145	3633	2015	2016-02-15	Grass	Lamb	Short	Ad libitum	GLS	C_16_02	17	1	SQ1037	G6
SRR20293043	B71232	NZ216145	3633	2015	2016-02-15	Grass	Lamb	Short	Ad libitum	GLS	C_16_02	14	1	SQ1036	F3
SRR20293042	B71233	NZ213670	3633	2015	2016-02-15	Grass	Lamb	Short	Ad libitum	GLS	C_16_02	15	1	SQ1036	N6
SRR20293041	B71236	NZ199270	3633	2015	2016-02-15	Grass	Lamb	Short	Ad libitum	GLS	C_16_02	20	5	SQ1038	M5
SRR20293040	B71238	NZ205120	3633	2015	2016-02-15	Grass	Lamb	Short	Ad libitum	GLS	C_16_02	18	4	SQ1037	F5
SRR20293039	B71240	NZ222220	3633	2015	2016-02-15	Grass	Lamb	Short	Ad libitum	GLS	C_16_02	14	2	SQ1036	N3
SRR20293038	B71242	NZ217045	3633	2015	2016-02-15	Grass	Lamb	Short	Ad libitum	GLS	C_16_02	13	1	SQ1036	M6
SRR20293037	B71243	NZ228745	3633	2015	2016-02-15	Grass	Lamb	Short	Ad libitum	GLS	C_16_02	12	5	SQ1036	K3
SRR20293036	B71244	NZ220645	3633	2015	2016-02-15	Grass	Lamb	Short	Ad libitum	GLS	C_16_02	18	1	SQ1037	B5
SRR20293035	B71245	NZ224920	3633	2015	2016-02-15	Grass	Lamb	Short	Ad libitum	GLS	C_16_02	10	5	SQ1020	E14
SRR20293034	B71248	NZ211195	3633	2015	2016-02-15	Grass	Lamb	Short	Ad libitum	GLS	C_16_02	17	5	SQ1037	O4
SRR20293032	B71249	NZ212320	3633	2015	2016-02-15	Grass	Lamb	Short	Ad libitum	GLS	C_16_02	20	1	SQ1038	O3
SRR20293031	B71250	NZ221095	3633	2015	2016-02-15	Grass	Lamb	Short	Ad libitum	GLS	C_16_02	19	2	SQ1037	N2
SRR20293030	B71252	NZ212770	3633	2015	2016-02-15	Grass	Lamb	Short	Ad libitum	GLS	C_16_02	16	2	SQ1037	A3
SRR20293029	B71254	NZ206695	3633	2015	2016-02-15	Grass	Lamb	Short	Ad libitum	GLS	C_16_02	11	5	SQ1020	F19
SRR20293028	B71255	NZ227170	3633	2015	2016-02-15	Grass	Lamb	Short	Ad libitum	GLS	C_16_02	18	2	SQ1037	N3
SRR20293027	B71256	NZ219970	3633	2015	2016-02-15	Grass	Lamb	Short	Ad libitum	GLS	C_16_02	12	1	SQ1036	E3
SRR20293026	B71257	NZ218395	3633	2015	2016-02-15	Grass	Lamb	Short	Ad libitum	GLS	C_16_02	11	1	SQ1020	M20
SRR20293025	B71260	NZ224020	3633	2015	2016-02-15	Grass	Lamb	Short	Ad libitum	GLS	C_16_02	11	2	SQ1020	I20
SRR20293024	B71261	NZ229870	3633	2015	2016-02-15	Grass	Lamb	Short	Ad libitum	GLS	C_16_02	21	3	SQ1038	E6
SRR20293023	B71262	NZ222895	3633	2015	2016-02-15	Grass	Lamb	Short	Ad libitum	GLS	C_16_02	12	2	SQ1036	A3
SRR20293021	B71264	NZ208945	3633	2015	2016-02-15	Grass	Lamb	Short	Ad libitum	GLS	C_16_02	16	3	SQ1037	C5
SRR20293020	B71265	NZ207820	3633	2015	2016-02-15	Grass	Lamb	Short	Ad libitum	GLS	C_16_02	15	2	SQ1036	D4
SRR20293623	B71266	NZ230545	3633	2015	2016-02-15	Grass	Lamb	Short	Ad libitum	GLS	C_16_02	16	3	SQ1037	K7
SRR20293622	B71267	NZ221320	3633	2015	2016-02-15	Grass	Lamb	Short	Ad libitum	GLS	C_16_02	20	2	SQ1038	E5
SRR20293621	B71268	NZ216595	3633	2015	2016-02-15	Grass	Lamb	Short	Ad libitum	GLS	C_16_02	18	5	SQ1037	N5
SRR20293620	B71269	NZ198595	3633	2015	2016-02-15	Grass	Lamb	Short	Ad libitum	GLS	C_16_02	18	4	SQ1037	P5
SRR20293619	B71270	NZ232120	3633	2015	2016-02-15	Grass	Lamb	Short	Ad libitum	GLS	C_16_02	20	4	SQ1038	I5
SRR20293618	B71272	NZ215920	3633	2015	2016-02-15	Grass	Lamb	Short	Ad libitum	GLS	C_16_02	17	4	SQ1037	K8
SRR20293617	B71273	NZ199720	3633	2015	2016-02-15	Grass	Lamb	Short	Ad libitum	GLS	C_16_02	21	5	SQ1038	O4
SRR20293616	B71274	NZ209170	3633	2015	2016-02-15	Grass	Lamb	Short	Ad libitum	GLS	C_16_02	17	3	SQ1037	I4
SRR20293614	B71275	NZ230320	3633	2015	2016-02-15	Grass	Lamb	Short	Ad libitum	GLS	C_16_02	11	3	SQ1020	C20
SRR20293613	B71277	NZ198370	3633	2015	2016-02-15	Grass	Lamb	Short	Ad libitum	GLS	C_16_02	17	4	SQ1037	C12
SRR20293612	B71278	NZ209845	3633	2015	2016-02-15	Grass	Lamb	Short	Ad libitum	GLS	C_16_02	19	4	SQ1037	P6
SRR20293611	B71280	NZ201295	3633	2015	2016-02-15	Grass	Lamb	Short	Ad libitum	GLS	C_16_02	16	2	SQ1037	I3
SRR20293610	B71281	NZ205570	3633	2015	2016-02-15	Grass	Lamb	Short	Ad libitum	GLS	C_16_02	20	5	SQ1038	A7
SRR20293609	B71282	NZ208720	3633	2015	2016-02-15	Grass	Lamb	Short	Ad libitum	GLS	C_16_02	21	2	SQ1038	A10
SRR20293608	B71283	NZ201970	3633	2015	2016-02-15	Grass	Lamb	Short	Ad libitum	GLS	C_16_02	18	2	SQ1037	D5
SRR20293019	B71287	NZ215020	3633	2015	2016-02-15	Grass	Lamb	Short	Ad libitum	GLS	C_16_02	16	4	SQ1037	A9
SRR20293018	B71288	NZ208495	3633	2015	2016-02-15	Grass	Lamb	Short	Ad libitum	GLS	C_16_02	20	2	SQ1038	O5
SRR20293017	B71290	NZ230095	3633	2015	2016-02-16	Grass	Lamb	Short	Ad libitum	GLS	C_16_02	15	3	SQ1036	N4
SRR20293015	B71291	NZ212095	3633	2015	2016-02-16	Grass	Lamb	Short	Ad libitum	GLS	C_16_02	19	1	SQ1037	H6
SRR20293014	B71293	NZ205795	3633	2015	2016-02-16	Grass	Lamb	Short	Ad libitum	GLS	C_16_02	21	5	SQ1038	A6
SRR20293013	B71295	NZ230995	3633	2015	2016-02-16	Grass	Lamb	Short	Ad libitum	GLS	C_16_02	17	3	SQ1037	E6
SRR20293012	B71296	NZ198820	3633	2015	2016-02-16	Grass	Lamb	Short	Ad libitum	GLS	C_16_02	19	5	SQ1037	B6
SRR20293011	B71297	NZ199495	3633	2015	2016-02-16	Grass	Lamb	Short	Ad libitum	GLS	C_16_02	10	1	SQ1020	P13
SRR20293010	B71298	NZ214795	3633	2015	2016-02-16	Grass	Lamb	Short	Ad libitum	GLS	C_16_02	14	3	SQ1036	D3
SRR20293009	B71300	NZ202870	3633	2015	2016-02-16	Grass	Lamb	Short	Ad libitum	GLS	C_16_02	11	4	SQ1020	J19
SRR20293008	B71301	NZ209620	3633	2015	2016-02-16	Grass	Lamb	Short	Ad libitum	GLS	C_16_02	18	3	SQ1037	H7
SRR20293007	B71302	NZ202645	3633	2015	2016-02-16	Grass	Lamb	Short	Ad libitum	GLS	C_16_02	21	2	SQ1038	E10
SRR20293006	B71303	NZ214120	3633	2015	2016-02-16	Grass	Lamb	Short	Ad libitum	GLS	C_16_02	20	3	SQ1038	C5
SRR20293004	B71304	NZ208270	3633	2015	2016-02-16	Grass	Lamb	Short	Ad libitum	GLS	C_16_02	19	2	SQ1037	D4
SRR20293259	B71305	NZ228295	3633	2015	2016-02-16	Grass	Lamb	Short	Ad libitum	GLS	C_16_02	11	5	SQ1020	P19
SRR20293258	B71306	NZ213895	3633	2015	2016-02-16	Grass	Lamb	Short	Ad libitum	GLS	C_16_02	19	3	SQ1037	L8
SRR20293257	B71310	NZ225145	3633	2015	2016-02-16	Grass	Lamb	Short	Ad libitum	GLS	C_16_02	12	3	SQ1036	M3
SRR20293256	B71312	NZ213220	3633	2015	2016-02-16	Grass	Lamb	Short	Ad libitum	GLS	C_16_02	18	2	SQ1037	L7
SRR20293255	B71313	NZ205345	3633	2015	2016-02-16	Grass	Lamb	Short	Ad libitum	GLS	C_16_02	19	5	SQ1037	L6
SRR20293254	B71314	NZ227845	3633	2015	2016-02-16	Grass	Lamb	Short	Ad libitum	GLS	C_16_02	19	3	SQ1037	D12
SRR20293253	B71315	NZ210070	3633	2015	2016-02-16	Grass	Lamb	Short	Ad libitum	GLS	C_16_02	20	4	SQ1038	G7
SRR20293252	B71316	NZ224695	3633	2015	2016-02-16	Grass	Lamb	Short	Ad libitum	GLS	C_16_02	16	2	SQ1037	E5
SRR20293251	B71317	NZ218620	3633	2015	2016-02-16	Grass	Lamb	Short	Ad libitum	GLS	C_16_02	13	2	SQ1036	C4
SRR20293249	B71318	NZ212995	3633	2015	2016-02-16	Grass	Lamb	Short	Ad libitum	GLS	C_16_02	17	2	SQ1037	I6
SRR20293248	B71319	NZ203320	3633	2015	2016-02-16	Grass	Lamb	Short	Ad libitum	GLS	C_16_02	16	4	SQ1037	E9
SRR20293247	B71320	NZ232345	3633	2015	2016-02-16	Grass	Lamb	Short	Ad libitum	GLS	C_16_02	21	4	SQ1038	G4
SRR20293246	B71321	NZ219520	3633	2015	2016-02-16	Grass	Lamb	Short	Ad libitum	GLS	C_16_02	17	1	SQ1037	M6
SRR20293245	B71322	NZ200170	3633	2015	2016-02-16	Grass	Lamb	Short	Ad libitum	GLS	C_16_02	15	4	SQ1036	J4
SRR20293244	B71323	NZ226945	3633	2015	2016-02-16	Grass	Lamb	Short	Ad libitum	GLS	C_16_02	11	1	SQ1020	H20
SRR20293243	B71325	NZ218845	3633	2015	2016-02-16	Grass	Lamb	Short	Ad libitum	GLS	C_16_02	16	1	SQ1037	E3
SRR20293242	B71328	NZ202420	3633	2015	2016-02-16	Grass	Lamb	Short	Ad libitum	GLS	C_16_02	20	2	SQ1038	C7
SRR20293241	B71329	NZ224470	3633	2015	2016-02-16	Grass	Lamb	Short	Ad libitum	GLS	C_16_02	13	3	SQ1036	I4
SRR20293240	B71330	NZ232570	3633	2015	2016-02-16	Grass	Lamb	Short	Ad libitum	GLS	C_16_02	13	4	SQ1036	M4
SRR20293238	B71331	NZ199945	3633	2015	2016-02-16	Grass	Lamb	Short	Ad libitum	GLS	C_16_02	13	5	SQ1036	K2
SRR20293237	B71334	NZ206470	3633	2015	2016-02-16	Grass	Lamb	Short	Ad libitum	GLS	C_16_02	16	1	SQ1037	O3
SRR20293236	B71335	NZ208045	3633	2015	2016-02-16	Grass	Lamb	Short	Ad libitum	GLS	C_16_02	18	1	SQ1037	L5
SRR20293235	B71336	NZ210295	3633	2015	2016-02-16	Grass	Lamb	Short	Ad libitum	GLS	C_16_02	14	4	SQ1036	F5
SRR20293234	B71337	NZ202195	3633	2015	2016-02-16	Grass	Lamb	Short	Ad libitum	GLS	C_16_02	19	3	SQ1037	L12
SRR20293233	B71339	NZ228520	3633	2015	2016-02-16	Grass	Lamb	Short	Ad libitum	GLS	C_16_02	20	3	SQ1038	K7
SRR20293232	B71340	NZ212545	3633	2015	2016-02-16	Grass	Lamb	Short	Ad libitum	GLS	C_16_02	21	1	SQ1038	M6
SRR20293231	B71341	NZ203095	3633	2015	2016-02-16	Grass	Lamb	Short	Ad libitum	GLS	C_16_02	13	1	SQ1036	A8
SRR20293230	B71344	NZ211420	3633	2015	2016-02-16	Grass	Lamb	Short	Ad libitum	GLS	C_16_02	18	5	SQ1037	B7
SRR20293229	B71345	NZ201745	3633	2015	2016-02-16	Grass	Lamb	Short	Ad libitum	GLS	C_16_02	14	5	SQ1036	N5
SRR20293606	B71346	NZ231670	3633	2015	2016-02-16	Grass	Lamb	Short	Ad libitum	GLS	C_16_02	18	3	SQ1037	N7
SRR20293605	B71348	NZ219070	3633	2015	2016-02-16	Grass	Lamb	Short	Ad libitum	GLS	C_16_02	15	5	SQ1036	F4
SRR20293604	B71349	NZ210970	3633	2015	2016-02-16	Grass	Lamb	Short	Ad libitum	GLS	C_16_02	16	5	SQ1037	G1
SRR20293603	B71351	NZ231895	3633	2015	2016-02-16	Grass	Lamb	Short	Ad libitum	GLS	C_16_02	19	4	SQ1037	D8
SRR20293602	B71352	NZ221995	3633	2015	2016-02-16	Grass	Lamb	Short	Ad libitum	GLS	C_16_02	21	2	SQ1038	K12
SRR20293601	B71353	NZ201520	3633	2015	2016-02-16	Grass	Lamb	Short	Ad libitum	GLS	C_16_02	17	2	SQ1037	M8
SRR20293600	B71356	NZ217270	3633	2015	2016-02-16	Grass	Lamb	Short	Ad libitum	GLS	C_16_02	19	1	SQ1037	N6
SRR20293599	B71357	NZ226270	3633	2015	2016-02-16	Grass	Lamb	Short	Ad libitum	GLS	C_16_02	17	2	SQ1037	A10
SRR20293598	B71358	NZ130280	4640	2015	2016-03-07	Grass	Lamb	Short	Ad libitum	GLS	A_16_03	12	4	SQ1036	C3
SRR20293597	B71359	NZ120380	4640	2015	2016-03-07	Grass	Lamb	Short	Ad libitum	GLS	A_16_03	12	5	SQ1036	M5
SRR20293595	B71360	NZ165380	4640	2015	2016-03-07	Grass	Lamb	Short	Ad libitum	GLS	A_16_03	12	1	SQ1036	O3
SRR20293594	B71361	NZ87080	4640	2015	2016-03-07	Grass	Lamb	Short	Ad libitum	GLS	A_16_03	19	1	SQ1037	B8
SRR20293593	B71362	NZ82580	4640	2015	2016-03-07	Grass	Lamb	Short	Ad libitum	GLS	A_16_03	16	4	SQ1037	I9
SRR20293592	B71363	NZ144230	4640	2015	2016-03-07	Grass	Lamb	Short	Ad libitum	GLS	A_16_03	15	1	SQ1036	B8
SRR20293591	B71364	NZ68630	4640	2015	2016-03-07	Grass	Lamb	Short	Ad libitum	GLS	A_16_03	14	1	SQ1036	P3
SRR20293590	B71365	NZ148505	4640	2015	2016-03-07	Grass	Lamb	Short	Ad libitum	GLS	A_16_03	16	1	SQ1037	A5
SRR20293589	B71366	NZ137930	4640	2015	2016-03-07	Grass	Lamb	Short	Ad libitum	GLS	A_16_03	15	2	SQ1036	J6
SRR20293588	B71367	NZ127805	4640	2015	2016-03-07	Grass	Lamb	Short	Ad libitum	GLS	A_16_03	14	2	SQ1036	D5
SRR20293587	B71368	NZ83255	4640	2015	2016-03-07	Grass	Lamb	Short	Ad libitum	GLS	A_16_03	15	3	SQ1036	D6
SRR20293586	B71369	NZ91805	4640	2015	2016-03-07	Grass	Lamb	Short	Ad libitum	GLS	A_16_03	17	2	SQ1037	E10
SRR20293584	B71370	NZ113855	4640	2015	2016-03-07	Grass	Lamb	Short	Ad libitum	GLS	A_16_03	11	2	SQ1020	N20
SRR20293583	B71371	NZ130505	4640	2015	2016-03-07	Grass	Lamb	Short	Ad libitum	GLS	A_16_03	18	4	SQ1037	D7
SRR20293582	B71372	NZ145805	4640	2015	2016-03-07	Grass	Lamb	Short	Ad libitum	GLS	A_16_03	18	5	SQ1037	P7
SRR20293581	B71373	NZ163580	4640	2015	2016-03-07	Grass	Lamb	Short	Ad libitum	GLS	A_16_03	14	3	SQ1036	J5
SRR20293580	B71374	NZ75605	4640	2015	2016-03-07	Grass	Lamb	Short	Ad libitum	GLS	A_16_03	20	1	SQ1038	A5
SRR20293579	B71375	NZ108905	4640	2015	2016-03-07	Grass	Lamb	Short	Ad libitum	GLS	A_16_03	21	3	SQ1038	O6
SRR20293578	B71376	NZ76955	4640	2015	2016-03-07	Grass	Lamb	Short	Ad libitum	GLS	A_16_03	18	1	SQ1037	F7
SRR20293577	B71377	NZ94055	4640	2015	2016-03-07	Grass	Lamb	Short	Ad libitum	GLS	A_16_03	17	3	SQ1037	O6
SRR20293576	B71378	NZ162230	4640	2015	2016-03-07	Grass	Lamb	Short	Ad libitum	GLS	A_16_03	17	5	SQ1037	A6
SRR20293170	B71379	NZ119255	4640	2015	2016-03-07	Grass	Lamb	Short	Ad libitum	GLS	A_16_03	20	1	SQ1038	K5
SRR20293168	B71380	NZ150980	4640	2015	2016-03-07	Grass	Lamb	Short	Ad libitum	GLS	A_16_03	19	2	SQ1037	J6
SRR20293167	B71381	NZ111830	4640	2015	2016-03-07	Grass	Lamb	Short	Ad libitum	GLS	A_16_03	19	3	SQ1037	P12
SRR20293166	B71382	NZ164255	4640	2015	2016-03-07	Grass	Lamb	Short	Ad libitum	GLS	A_16_03	20	2	SQ1038	I7
SRR20293165	B71383	NZ131630	4640	2015	2016-03-07	Grass	Lamb	Short	Ad libitum	GLS	A_16_03	15	4	SQ1036	F6
SRR20293164	B71384	NZ80780	4640	2015	2016-03-07	Grass	Lamb	Short	Ad libitum	GLS	A_16_03	16	3	SQ1037	C11
SRR20293163	B71385	NZ140180	4640	2015	2016-03-07	Grass	Lamb	Short	Ad libitum	GLS	A_16_03	17	2	SQ1037	I10
SRR20293162	B71386	NZ80555	4640	2015	2016-03-07	Grass	Lamb	Short	Ad libitum	GLS	A_16_03	14	4	SQ1036	P5
SRR20293161	B71387	NZ144005	4640	2015	2016-03-07	Grass	Lamb	Short	Ad libitum	GLS	A_16_03	32	2	SQ1048	K19
SRR20293160	B71388	NZ85055	4640	2015	2016-03-07	Grass	Lamb	Short	Ad libitum	GLS	A_16_03	20	5	SQ1038	O7
SRR20293159	B71389	NZ117680	4640	2015	2016-03-07	Grass	Lamb	Short	Ad libitum	GLS	A_16_03	19	5	SQ1037	F8
SRR20293157	B71390	NZ69980	4640	2015	2016-03-07	Grass	Lamb	Short	Ad libitum	GLS	A_16_03	19	5	SQ1037	L10
SRR20293156	B71391	NZ153230	4640	2015	2016-03-07	Grass	Lamb	Short	Ad libitum	GLS	A_16_03	16	2	SQ1037	O5
SRR20293155	B71392	NZ168305	4640	2015	2016-03-07	Grass	Lamb	Short	Ad libitum	GLS	A_16_03	19	3	SQ1037	H14
SRR20293154	B71393	NZ152105	4640	2015	2016-03-07	Grass	Lamb	Short	Ad libitum	GLS	A_16_03	13	2	SQ1036	I6
SRR20293153	B71394	NZ100805	4640	2015	2016-03-07	Grass	Lamb	Short	Ad libitum	GLS	A_16_03	17	5	SQ1037	K6
SRR20293152	B71395	NZ145355	4640	2015	2016-03-07	Grass	Lamb	Short	Ad libitum	GLS	A_16_03	13	3	SQ1036	E6
SRR20293151	B71396	NZ127580	4640	2015	2016-03-07	Grass	Lamb	Short	Ad libitum	GLS	A_16_03	13	4	SQ1036	C6
SRR20293150	B71397	NZ79880	4640	2015	2016-03-07	Grass	Lamb	Short	Ad libitum	GLS	A_16_03	17	2	SQ1037	O10
SRR20293149	B71398	NZ123755	4640	2015	2016-03-07	Grass	Lamb	Short	Ad libitum	GLS	A_16_03	17	2	SQ1037	A14
SRR20293148	B71399	NZ142205	4640	2015	2016-03-07	Grass	Lamb	Short	Ad libitum	GLS	A_16_03	20	4	SQ1038	M7
SRR20293146	B71400	NZ115430	4640	2015	2016-03-07	Grass	Lamb	Short	Ad libitum	GLS	A_16_03	19	4	SQ1037	J8
SRR20293145	B71401	NZ95405	4640	2015	2016-03-07	Grass	Lamb	Short	Ad libitum	GLS	A_16_03	11	3	SQ1020	B20
SRR20293144	B71402	NZ134330	4640	2015	2016-03-07	Grass	Lamb	Short	Ad libitum	GLS	A_16_03	15	5	SQ1036	P4
SRR20293143	B71403	NZ96980	4640	2015	2016-03-07	Grass	Lamb	Short	Ad libitum	GLS	A_16_03	14	5	SQ1036	B7
SRR20293142	B71404	NZ100130	4640	2015	2016-03-07	Grass	Lamb	Short	Ad libitum	GLS	A_16_03	21	5	SQ1038	K6
SRR20293141	B71405	NZ150755	4640	2015	2016-03-07	Grass	Lamb	Short	Ad libitum	GLS	A_16_03	18	1	SQ1037	B9
SRR20293140	B71406	NZ90680	4640	2015	2016-03-07	Grass	Lamb	Short	Ad libitum	GLS	A_16_03	21	2	SQ1038	A14
SRR20293139	B71407	NZ154580	4640	2015	2016-03-07	Grass	Lamb	Short	Ad libitum	GLS	A_16_03	19	3	SQ1037	J16
SRR20293227	B71408	NZ137480	4640	2015	2016-03-07	Grass	Lamb	Short	Ad libitum	GLS	A_16_03	13	5	SQ1036	O4
SRR20293226	B71409	NZ140630	4640	2015	2016-03-07	Grass	Lamb	Short	Ad libitum	GLS	A_16_03	21	3	SQ1038	C8
SRR20293224	B71410	NZ164705	4640	2015	2016-03-07	Grass	Lamb	Short	Ad libitum	GLS	A_16_03	21	2	SQ1038	I14
SRR20293223	B71411	NZ116330	4640	2015	2016-03-07	Grass	Lamb	Short	Ad libitum	GLS	A_16_03	17	4	SQ1037	K12
SRR20293222	B71412	NZ159305	4640	2015	2016-03-07	Grass	Lamb	Short	Ad libitum	GLS	A_16_03	12	2	SQ1036	I3
SRR20293221	B71413	NZ169880	4640	2015	2016-03-07	Grass	Lamb	Short	Ad libitum	GLS	A_16_03	10	2	SQ1020	C14
SRR20293220	B71414	NZ166505	4640	2015	2016-03-07	Grass	Lamb	Short	Ad libitum	GLS	A_16_03	14	1	SQ1036	B5
SRR20293219	B71415	NZ86180	4640	2015	2016-03-07	Grass	Lamb	Short	Ad libitum	GLS	A_16_03	10	3	SQ1020	I14
SRR20293853	B71416	NZ104180	4640	2015	2016-03-07	Grass	Lamb	Short	Ad libitum	GLS	A_16_03	20	1	SQ1038	E7
SRR20293852	B71417	NZ163355	4640	2015	2016-03-07	Grass	Lamb	Short	Ad libitum	GLS	A_16_03	13	1	SQ1036	G8
SRR20293851	B71418	NZ74255	4640	2015	2016-03-07	Grass	Lamb	Short	Ad libitum	GLS	A_16_03	15	1	SQ1036	H8
SRR20293850	B71419	NZ114530	4640	2015	2016-03-07	Grass	Lamb	Short	Ad libitum	GLS	A_16_03	14	2	SQ1036	F7
SRR20293848	B71420	NZ89780	4640	2015	2016-03-07	Grass	Lamb	Short	Ad libitum	GLS	A_16_03	20	2	SQ1038	G11
SRR20293847	B71421	NZ162005	4640	2015	2016-03-07	Grass	Lamb	Short	Ad libitum	GLS	A_16_03	21	5	SQ1038	E8
SRR20293138	B71422	NZ133880	4640	2015	2016-03-07	Grass	Lamb	Short	Ad libitum	GLS	A_16_03	18	5	SQ1037	D9
SRR20293137	B71423	NZ166280	4640	2015	2016-03-07	Grass	Lamb	Short	Ad libitum	GLS	A_16_03	18	2	SQ1037	D11
SRR20293136	B71424	NZ70205	4640	2015	2016-03-07	Grass	Lamb	Short	Ad libitum	GLS	A_16_03	10	4	SQ1020	J13
SRR20293135	B71425	NZ142880	4640	2015	2016-03-07	Grass	Lamb	Short	Ad libitum	GLS	A_16_03	18	4	SQ1037	J7
SRR20293134	B71426	NZ159755	4640	2015	2016-03-07	Grass	Lamb	Short	Ad libitum	GLS	A_16_03	18	4	SQ1037	H11
SRR20293133	B71427	NZ156155	4640	2015	2016-03-07	Grass	Lamb	Short	Ad libitum	GLS	A_16_03	16	3	SQ1037	K11
SRR20293132	B71428	NZ104405	4640	2015	2016-03-07	Grass	Lamb	Short	Ad libitum	GLS	A_16_03	21	1	SQ1038	A8
SRR20293131	B71429	NZ144455	4640	2015	2016-03-07	Grass	Lamb	Short	Ad libitum	GLS	A_16_03	16	5	SQ1037	K3
SRR20293129	B71430	NZ117905	4640	2015	2016-03-08	Grass	Lamb	Short	Ad libitum	GLS	A_16_03	21	5	SQ1038	K10
SRR20293128	B71431	NZ146480	4640	2015	2016-03-08	Grass	Lamb	Short	Ad libitum	GLS	A_16_03	14	3	SQ1036	N7
SRR20293127	B71432	NZ100355	4640	2015	2016-03-08	Grass	Lamb	Short	Ad libitum	GLS	A_16_03	16	5	SQ1037	M5
SRR20293126	B71433	NZ141980	4640	2015	2016-03-08	Grass	Lamb	Short	Ad libitum	GLS	A_16_03	11	4	SQ1020	O20
SRR20293125	B71434	NZ73130	4640	2015	2016-03-08	Grass	Lamb	Short	Ad libitum	GLS	A_16_03	14	4	SQ1036	D7
SRR20293124	B71435	NZ136805	4640	2015	2016-03-08	Grass	Lamb	Short	Ad libitum	GLS	A_16_03	17	1	SQ1037	A8
SRR20293123	B71436	NZ115655	4640	2015	2016-03-08	Grass	Lamb	Short	Ad libitum	GLS	A_16_03	20	4	SQ1038	A9
SRR20293003	B71437	NZ94730	4640	2015	2016-03-08	Grass	Lamb	Short	Ad libitum	GLS	A_16_03	19	4	SQ1037	H10
SRR20293002	B71438	NZ165830	4640	2015	2016-03-08	Grass	Lamb	Short	Ad libitum	GLS	A_16_03	14	5	SQ1036	H7
SRR20293001	B71439	NZ168755	4640	2015	2016-03-08	Grass	Lamb	Short	Ad libitum	GLS	A_16_03	20	3	SQ1038	G9
SRR20292999	B71440	NZ108455	4640	2015	2016-03-08	Grass	Lamb	Short	Ad libitum	GLS	A_16_03	20	2	SQ1038	M11
SRR20292998	B71441	NZ141080	4640	2015	2016-03-08	Grass	Lamb	Short	Ad libitum	GLS	A_16_03	17	3	SQ1037	C8
SRR20292997	B71442	NZ85505	4640	2015	2016-03-08	Grass	Lamb	Short	Ad libitum	GLS	A_16_03	16	5	SQ1037	A7
SRR20292996	B71443	NZ170780	4640	2015	2016-03-08	Grass	Lamb	Short	Ad libitum	GLS	A_16_03	21	4	SQ1038	M4
SRR20292995	B71444	NZ83480	4640	2015	2016-03-08	Grass	Lamb	Short	Ad libitum	GLS	A_16_03	10	5	SQ1020	M14
SRR20292994	B71445	NZ151430	4640	2015	2016-03-08	Grass	Lamb	Short	Ad libitum	GLS	A_16_03	12	3	SQ1036	C5
SRR20292993	B71446	NZ86855	4640	2015	2016-03-08	Grass	Lamb	Short	Ad libitum	GLS	A_16_03	18	5	SQ1037	N9
SRR20292992	B71447	NZ83705	4640	2015	2016-03-08	Grass	Lamb	Short	Ad libitum	GLS	A_16_03	17	4	SQ1037	O12
SRR20292991	B71448	NZ132980	4640	2015	2016-03-08	Grass	Lamb	Short	Ad libitum	GLS	A_16_03	11	5	SQ1020	A20
SRR20292990	B71449	NZ137705	4640	2015	2016-03-08	Grass	Lamb	Short	Ad libitum	GLS	A_16_03	14	1	SQ1036	H5
SRR20293122	B71450	NZ158855	4640	2015	2016-03-08	Grass	Lamb	Short	Ad libitum	GLS	A_16_03	11	1	SQ1020	P20
SRR20293121	B71451	NZ121955	4640	2015	2016-03-08	Grass	Lamb	Short	Ad libitum	GLS	A_16_03	19	2	SQ1037	H8
SRR20293120	B71452	NZ76505	4640	2015	2016-03-08	Grass	Lamb	Short	Ad libitum	GLS	A_16_03	17	1	SQ1037	O8
SRR20293119	B71453	NZ94505	4640	2015	2016-03-08	Grass	Lamb	Short	Ad libitum	GLS	A_16_03	18	3	SQ1037	F9
SRR20293118	B71454	NZ110930	4640	2015	2016-03-08	Grass	Lamb	Short	Ad libitum	GLS	A_16_03	16	2	SQ1037	C7
SRR20293117	B71455	NZ99455	4640	2015	2016-03-08	Grass	Lamb	Short	Ad libitum	GLS	A_16_03	20	5	SQ1038	C9
SRR20293116	B71456	NZ71330	4640	2015	2016-03-08	Grass	Lamb	Short	Ad libitum	GLS	A_16_03	12	4	SQ1036	I5
SRR20293115	B71457	NZ140405	4640	2015	2016-03-08	Grass	Lamb	Short	Ad libitum	GLS	A_16_03	19	3	SQ1037	B18
SRR20293114	B71458	NZ131405	4640	2015	2016-03-08	Grass	Lamb	Short	Ad libitum	GLS	A_16_03	20	5	SQ1038	M9
SRR20293113	B71459	NZ117455	4640	2015	2016-03-08	Grass	Lamb	Short	Ad libitum	GLS	A_16_03	18	4	SQ1037	N11
SRR20293111	B71460	NZ165155	4640	2015	2016-03-08	Grass	Lamb	Short	Ad libitum	GLS	A_16_03	16	2	SQ1037	I7
SRR20293110	B71461	NZ93380	4640	2015	2016-03-08	Grass	Lamb	Short	Ad libitum	GLS	A_16_03	21	3	SQ1038	I10
SRR20293109	B71462	NZ96530	4640	2015	2016-03-08	Grass	Lamb	Short	Ad libitum	GLS	A_16_03	21	4	SQ1038	C6
SRR20293108	B71463	NZ108005	4640	2015	2016-03-08	Grass	Lamb	Short	Ad libitum	GLS	A_16_03	12	5	SQ1036	A7
SRR20293107	B71464	NZ134780	4640	2015	2016-03-08	Grass	Lamb	Short	Ad libitum	GLS	A_16_03	10	1	SQ1020	A14
SRR20292987	B71465	NZ152330	4640	2015	2016-03-08	Grass	Lamb	Short	Ad libitum	GLS	A_16_03	21	2	SQ1038	E16
SRR20292986	B71469	NZ109580	4640	2015	2016-03-08	Grass	Lamb	Short	Ad libitum	GLS	A_16_03	14	2	SQ1036	L7
SRR20292985	B71470	NZ94955	4640	2015	2016-03-08	Grass	Lamb	Short	Ad libitum	GLS	A_16_03	15	2	SQ1036	N8
SRR20292984	B71471	NZ144680	4640	2015	2016-03-08	Grass	Lamb	Short	Ad libitum	GLS	A_16_03	10	2	SQ1020	B14
SRR20292983	B71472	NZ131855	4640	2015	2016-03-08	Grass	Lamb	Short	Ad libitum	GLS	A_16_03	10	3	SQ1020	F14
SRR20292981	B71473	NZ158630	4640	2015	2016-03-08	Grass	Lamb	Short	Ad libitum	GLS	A_16_03	20	5	SQ1038	A11
SRR20292980	B71474	NZ81455	4640	2015	2016-03-08	Grass	Lamb	Short	Ad libitum	GLS	A_16_03	18	3	SQ1037	J9
SRR20292979	B71476	NZ72230	4640	2015	2016-03-08	Grass	Lamb	Short	Ad libitum	GLS	A_16_03	21	5	SQ1038	O10
SRR20292978	B71477	NZ119705	4640	2015	2016-03-08	Grass	Lamb	Short	Ad libitum	GLS	A_16_03	11	2	SQ1020	A21
SRR20292977	B71478	NZ69755	4640	2015	2016-03-08	Grass	Lamb	Short	Ad libitum	GLS	A_16_03	15	3	SQ1036	F8
SRR20292976	B71479	NZ101255	4640	2015	2016-03-08	Grass	Lamb	Short	Ad libitum	GLS	A_16_03	10	4	SQ1020	O14
SRR20292975	B71480	NZ81905	4640	2015	2016-03-08	Grass	Lamb	Short	Ad libitum	GLS	A_16_03	20	4	SQ1038	E9
SRR20292974	B71481	NZ135455	4640	2015	2016-03-08	Grass	Lamb	Short	Ad libitum	GLS	A_16_03	20	1	SQ1038	K9
SRR20292973	B71482	NZ73355	4640	2015	2016-03-08	Grass	Lamb	Short	Ad libitum	GLS	A_16_03	16	5	SQ1037	G7
SRR20292972	B71483	NZ138605	4640	2015	2016-03-08	Grass	Lamb	Short	Ad libitum	GLS	A_16_03	10	5	SQ1020	H14
SRR20292970	B71485	NZ119030	4640	2015	2016-03-08	Grass	Lamb	Short	Ad libitum	GLS	A_16_03	18	5	SQ1037	B11
SRR20292969	B71486	NZ124205	4640	2015	2016-03-08	Grass	Lamb	Short	Ad libitum	GLS	A_16_03	21	3	SQ1038	G12
SRR20292968	B71487	NZ141305	4640	2015	2016-03-08	Grass	Lamb	Short	Ad libitum	GLS	A_16_03	18	3	SQ1037	F11
SRR20292967	B71488	NZ75155	4640	2015	2016-03-08	Grass	Lamb	Short	Ad libitum	GLS	A_16_03	11	3	SQ1020	L20
SRR20292966	B71489	NZ84830	4640	2015	2016-03-08	Grass	Lamb	Short	Ad libitum	GLS	A_16_03	14	3	SQ1036	B9
SRR20292965	B71490	NZ123980	4640	2015	2016-03-08	Grass	Lamb	Short	Ad libitum	GLS	A_16_03	19	3	SQ1037	H18
SRR20292964	B71491	NZ105530	4640	2015	2016-03-08	Grass	Lamb	Short	Ad libitum	GLS	A_16_03	17	1	SQ1037	C10
SRR20292963	B71492	NZ103955	4640	2015	2016-03-08	Grass	Lamb	Short	Ad libitum	GLS	A_16_03	19	1	SQ1037	P8
SRR20292962	B71493	NZ75830	4640	2015	2016-03-08	Grass	Lamb	Short	Ad libitum	GLS	A_16_03	16	1	SQ1037	K5
SRR20292961	B71494	NZ148055	4640	2015	2016-03-08	Grass	Lamb	Short	Ad libitum	GLS	A_16_03	21	1	SQ1038	O8
SRR20292959	B71495	NZ169430	4640	2015	2016-03-08	Grass	Lamb	Short	Ad libitum	GLS	A_16_03	16	3	SQ1037	O11
SRR20292958	B71496	NZ102605	4640	2015	2016-03-08	Grass	Lamb	Short	Ad libitum	GLS	A_16_03	12	1	SQ1036	A5
SRR20292957	B71497	NZ161555	4640	2015	2016-03-08	Grass	Lamb	Short	Ad libitum	GLS	A_16_03	11	4	SQ1020	D20
SRR20292956	B71499	NZ70880	4640	2015	2016-03-08	Grass	Lamb	Short	Ad libitum	GLS	A_16_03	11	5	SQ1020	G20
SRR20293575	B71500	NZ130730	4640	2015	2016-03-08	Grass	Lamb	Short	Ad libitum	GLS	A_16_03	13	2	SQ1036	M8
#N/A	B71501	NZ149180	4640	2015	2016-03-08	Grass	Lamb	Short	Ad libitum	GLS	A_16_03	10	1	SQ1020	G14
#N/A	B71502	NZ143555	4640	2015	2016-03-08	Grass	Lamb	Short	Ad libitum	GLS	A_16_03	13	3	SQ1036	O6
SRR20293572	B71503	NZ133205	4640	2015	2016-03-08	Grass	Lamb	Short	Ad libitum	GLS	A_16_03	17	5	SQ1037	E8
SRR20293571	B71504	NZ115205	4640	2015	2016-03-08	Grass	Lamb	Short	Ad libitum	GLS	A_16_03	15	4	SQ1036	P6
SRR20293570	B71505	NZ121505	4640	2015	2016-03-08	Grass	Lamb	Short	Ad libitum	GLS	A_16_03	17	1	SQ1037	M10
SRR20293568	B71506	NZ161330	4640	2015	2016-03-08	Grass	Lamb	Short	Ad libitum	GLS	A_16_03	10	2	SQ1020	L14
SRR20293567	B71507	NZ153905	4640	2015	2016-03-08	Grass	Lamb	Short	Ad libitum	GLS	A_16_03	17	2	SQ1037	I14
SRR20293566	B71508	NZ92255	4640	2015	2016-03-08	Grass	Lamb	Short	Ad libitum	GLS	A_16_03	13	4	SQ1036	E8
SRR20293565	B71509	NZ171230	4640	2015	2016-03-08	Grass	Lamb	Short	Ad libitum	GLS	A_16_03	13	5	SQ1036	A6
SRR20293564	B71510	NZ142655	4640	2015	2016-03-08	Grass	Lamb	Short	Ad libitum	GLS	A_16_03	16	4	SQ1037	O9
SRR20293563	B71511	NZ106430	4640	2015	2016-03-08	Grass	Lamb	Short	Ad libitum	GLS	A_16_03	15	5	SQ1036	B6
SRR20293390	B71512	NZ157955	4640	2015	2016-03-08	Grass	Lamb	Short	Ad libitum	GLS	A_16_03	19	4	SQ1037	N12
SRR20293389	B71513	NZ111605	4640	2015	2016-03-08	Grass	Lamb	Short	Ad libitum	GLS	A_16_03	18	2	SQ1037	L11
SRR20293388	B71514	NZ163920	2638	2015	2016-02-17	Grass	Lamb	Short	Ad libitum	GLS	D_16_02	20	3	SQ1038	C11
SRR20293846	B71515	NZ193620	2638	2015	2016-02-17	Grass	Lamb	Short	Ad libitum	GLS	D_16_02	33	5	SQ1048	M20
SRR20293844	B71516	NZ158295	2638	2015	2016-02-17	Grass	Lamb	Short	Ad libitum	GLS	D_16_02	19	2	SQ1037	N8
SRR20293843	B71517	NZ156720	2638	2015	2016-02-17	Grass	Lamb	Short	Ad libitum	GLS	D_16_02	21	1	SQ1038	C10
SRR20293842	B71518	NZ138045	2638	2015	2016-02-17	Grass	Lamb	Short	Ad libitum	GLS	D_16_02	20	1	SQ1038	O9
SRR20293841	B71519	NZ201720	2638	2015	2016-02-17	Grass	Lamb	Short	Ad libitum	GLS	D_16_02	33	1	SQ1048	E22
SRR20293840	B71520	NZ166845	2638	2015	2016-02-17	Grass	Lamb	Short	Ad libitum	GLS	D_16_02	20	4	SQ1038	K11
SRR20293839	B71521	NZ114645	2638	2015	2016-02-17	Grass	Lamb	Short	Ad libitum	GLS	D_16_02	16	4	SQ1037	A13
SRR20293838	B71522	NZ147720	2638	2015	2016-02-17	Grass	Lamb	Short	Ad libitum	GLS	D_16_02	13	1	SQ1036	O8
SRR20293837	B71523	NZ80895	2638	2015	2016-02-17	Grass	Lamb	Short	Ad libitum	GLS	D_16_02	13	2	SQ1036	A10
SRR20293836	B71524	NZ75270	2638	2015	2016-02-17	Grass	Lamb	Short	Ad libitum	GLS	D_16_02	15	1	SQ1036	P8
SRR20293835	B71525	NZ64470	2638	2015	2016-02-17	Grass	Lamb	Short	Ad libitum	GLS	D_16_02	19	3	SQ1037	N18
SRR20293833	B71526	NZ111945	2638	2015	2016-02-17	Grass	Lamb	Short	Ad libitum	GLS	D_16_02	16	3	SQ1037	G13
SRR20293832	B71527	NZ109695	2638	2015	2016-02-17	Grass	Lamb	Short	Ad libitum	GLS	D_16_02	18	2	SQ1037	P11
SRR20293831	B71528	NZ136020	2638	2015	2016-02-17	Grass	Lamb	Short	Ad libitum	GLS	D_16_02	12	2	SQ1036	O5
SRR20293106	B71529	NZ142545	2638	2015	2016-02-17	Grass	Lamb	Short	Ad libitum	GLS	D_16_02	33	2	SQ1174	D11
SRR20293105	B71530	NZ96195	2638	2015	2016-02-17	Grass	Lamb	Short	Ad libitum	GLS	D_16_02	33	3	SQ1048	K4
SRR20293104	B71531	NZ131970	2638	2015	2016-02-17	Grass	Lamb	Short	Ad libitum	GLS	D_16_02	11	1	SQ1020	C21
SRR20293103	B71532	NZ144570	2638	2015	2016-02-17	Grass	Lamb	Short	Ad libitum	GLS	D_16_02	21	3	SQ1038	M12
SRR20293102	B71533	NZ119145	2638	2015	2016-02-17	Grass	Lamb	Short	Ad libitum	GLS	D_16_02	19	5	SQ1037	P10
SRR20293101	B71534	NZ192270	2638	2015	2016-02-17	Grass	Lamb	Short	Ad libitum	GLS	D_16_02	21	4	SQ1038	K8
SRR20293100	B71535	NZ90795	2638	2015	2016-02-17	Grass	Lamb	Short	Ad libitum	GLS	D_16_02	17	3	SQ1037	I8
SRR20293098	B71536	NZ160770	2638	2015	2016-02-17	Grass	Lamb	Short	Ad libitum	GLS	D_16_02	16	3	SQ1037	I15
SRR20293097	B71537	NZ122745	2638	2015	2016-02-17	Grass	Lamb	Short	Ad libitum	GLS	D_16_02	15	2	SQ1036	B10
SRR20293096	B71538	NZ123195	2638	2015	2016-02-17	Grass	Lamb	Short	Ad libitum	GLS	D_16_02	16	2	SQ1037	G11
SRR20293095	B71539	NZ177645	2638	2015	2016-02-17	Grass	Lamb	Short	Ad libitum	GLS	D_16_02	20	1	SQ1038	E11
SRR20293094	B71540	NZ117795	2638	2015	2016-02-17	Grass	Lamb	Short	Ad libitum	GLS	D_16_02	12	3	SQ1036	E7
SRR20293093	B71541	NZ113520	2638	2015	2016-02-17	Grass	Lamb	Short	Ad libitum	GLS	D_16_02	15	3	SQ1036	L8
SRR20293092	B71542	NZ138945	2638	2015	2016-02-17	Grass	Lamb	Short	Ad libitum	GLS	D_16_02	17	2	SQ1037	M14
SRR20293091	B71543	NZ101820	2638	2015	2016-02-17	Grass	Lamb	Short	Ad libitum	GLS	D_16_02	21	4	SQ1038	G10
SRR20293830	B71544	NZ163695	2638	2015	2016-02-17	Grass	Lamb	Short	Ad libitum	GLS	D_16_02	33	4	SQ1048	I16
SRR20293829	B71545	NZ102270	2638	2015	2016-02-17	Grass	Lamb	Short	Ad libitum	GLS	D_16_02	18	5	SQ1037	J11
SRR20293827	B71546	NZ102720	2638	2015	2016-02-17	Grass	Lamb	Short	Ad libitum	GLS	D_16_02	20	5	SQ1038	I11
SRR20293826	B71547	NZ148170	2638	2015	2016-02-17	Grass	Lamb	Short	Ad libitum	GLS	D_16_02	17	4	SQ1037	G14
SRR20293825	B71548	NZ84720	2638	2015	2016-02-17	Grass	Lamb	Short	Ad libitum	GLS	D_16_02	16	2	SQ1037	M11
SRR20293824	B71549	NZ171120	2638	2015	2016-02-17	Grass	Lamb	Short	Ad libitum	GLS	D_16_02	18	5	SQ1037	D15
SRR20293823	B71550	NZ173595	2638	2015	2016-02-17	Grass	Lamb	Short	Ad libitum	GLS	D_16_02	14	4	SQ1036	J7
SRR20293822	B71551	NZ161220	2638	2015	2016-02-17	Grass	Lamb	Short	Ad libitum	GLS	D_16_02	18	3	SQ1037	B13
SRR20293821	B71552	NZ82470	2638	2015	2016-02-17	Grass	Lamb	Short	Ad libitum	GLS	D_16_02	11	2	SQ1020	E21
SRR20293820	B71553	NZ175170	2638	2015	2016-02-17	Grass	Lamb	Short	Ad libitum	GLS	D_16_02	13	3	SQ1036	C8
SRR20293819	B71554	NZ196320	2638	2015	2016-02-17	Grass	Lamb	Short	Ad libitum	GLS	D_16_02	21	5	SQ1038	E12
SRR20293818	B71555	NZ91920	2638	2015	2016-02-17	Grass	Lamb	Short	Ad libitum	GLS	D_16_02	12	4	SQ1036	M7
SRR20293815	B71556	NZ125220	2638	2015	2016-02-17	Grass	Lamb	Short	Ad libitum	GLS	D_16_02	21	2	SQ1038	M16
SRR20292955	B71557	NZ183495	2638	2015	2016-02-17	Grass	Lamb	Short	Ad libitum	GLS	D_16_02	33	5	SQ1048	A12
SRR20292954	B71558	NZ201495	2638	2015	2016-02-17	Grass	Lamb	Short	Ad libitum	GLS	D_16_02	33	1	SQ1048	A6
SRR20292953	B71559	NZ118470	2638	2015	2016-02-17	Grass	Lamb	Short	Ad libitum	GLS	D_16_02	17	5	SQ1037	G10
SRR20292952	B71560	NZ106770	2638	2015	2016-02-17	Grass	Lamb	Short	Ad libitum	GLS	D_16_02	12	5	SQ1036	G7
SRR20292951	B71561	NZ127695	2638	2015	2016-02-17	Grass	Lamb	Short	Ad libitum	GLS	D_16_02	16	4	SQ1037	I13
SRR20292950	B71562	NZ154470	2638	2015	2016-02-17	Grass	Lamb	Short	Ad libitum	GLS	D_16_02	18	1	SQ1037	L9
SRR20292949	B71563	NZ114195	2638	2015	2016-02-17	Grass	Lamb	Short	Ad libitum	GLS	D_16_02	11	3	SQ1020	D21
SRR20292948	B71564	NZ128820	2638	2015	2016-02-17	Grass	Lamb	Short	Ad libitum	GLS	D_16_02	20	4	SQ1038	A13
SRR20292947	B71565	NZ98895	2638	2015	2016-02-17	Grass	Lamb	Short	Ad libitum	GLS	D_16_02	18	4	SQ1037	F13
SRR20292945	B71566	NZ124320	2638	2015	2016-02-17	Grass	Lamb	Short	Ad libitum	GLS	D_16_02	18	2	SQ1037	H13
SRR20292944	B71567	NZ119595	2638	2015	2016-02-17	Grass	Lamb	Short	Ad libitum	GLS	D_16_02	11	4	SQ1020	J20
SRR20292943	B71568	NZ194520	2638	2015	2016-02-17	Grass	Lamb	Short	Ad libitum	GLS	D_16_02	33	2	SQ1174	B11
SRR20292942	B71569	NZ124545	2638	2015	2016-02-17	Grass	Lamb	Short	Ad libitum	GLS	D_16_02	19	2	SQ1037	B10
SRR20292941	B71570	NZ126570	2638	2015	2016-02-17	Grass	Lamb	Short	Ad libitum	GLS	D_16_02	18	3	SQ1037	J13
SRR20292940	B71571	NZ148395	2638	2015	2016-02-17	Grass	Lamb	Short	Ad libitum	GLS	D_16_02	18	4	SQ1037	P13
SRR20293090	B71572	NZ106320	2638	2015	2016-02-17	Grass	Lamb	Short	Ad libitum	GLS	D_16_02	18	1	SQ1037	P9
SRR20293089	B71573	NZ190695	2638	2015	2016-02-17	Grass	Lamb	Short	Ad libitum	GLS	D_16_02	13	4	SQ1036	K8
SRR20293088	B71574	NZ150195	2638	2015	2016-02-17	Grass	Lamb	Short	Ad libitum	GLS	D_16_02	16	5	SQ1037	O7
SRR20293087	B71575	NZ117345	2638	2015	2016-02-17	Grass	Lamb	Short	Ad libitum	GLS	D_16_02	16	5	SQ1037	C9
SRR20293085	B71576	NZ155820	2638	2015	2016-02-17	Grass	Lamb	Short	Ad libitum	GLS	D_16_02	13	5	SQ1036	G6
SRR20293084	B71577	NZ140745	2638	2015	2016-02-17	Grass	Lamb	Short	Ad libitum	GLS	D_16_02	16	3	SQ1037	M15
SRR20293083	B71578	NZ199020	2638	2015	2016-02-17	Grass	Lamb	Short	Ad libitum	GLS	D_16_02	33	3	SQ1048	E6
SRR20293082	B71579	NZ109920	2638	2015	2016-02-17	Grass	Lamb	Short	Ad libitum	GLS	D_16_02	19	2	SQ1037	F10
SRR20293081	B71580	NZ129270	2638	2015	2016-02-17	Grass	Lamb	Short	Ad libitum	GLS	D_16_02	10	3	SQ1020	N14
SRR20293080	B71581	NZ102045	2638	2015	2016-02-17	Grass	Lamb	Short	Ad libitum	GLS	D_16_02	17	5	SQ1037	K10
SRR20293079	B71582	NZ144795	2638	2015	2016-02-17	Grass	Lamb	Short	Ad libitum	GLS	D_16_02	10	4	SQ1020	D14
SRR20293078	B71583	NZ122295	2638	2015	2016-02-17	Grass	Lamb	Short	Ad libitum	GLS	D_16_02	13	1	SQ1036	C10
SRR20293077	B71584	NZ92145	2638	2015	2016-02-17	Grass	Lamb	Short	Ad libitum	GLS	D_16_02	18	3	SQ1037	N13
SRR20293076	B71585	NZ149070	2638	2015	2016-02-18	Grass	Lamb	Short	Ad libitum	GLS	D_16_02	20	4	SQ1038	I13
SRR20293814	B71586	NZ107670	2638	2015	2016-02-18	Grass	Lamb	Short	Ad libitum	GLS	D_16_02	20	1	SQ1038	C13
SRR20293813	B71587	NZ135345	2638	2015	2016-02-18	Grass	Lamb	Short	Ad libitum	GLS	D_16_02	17	1	SQ1037	A12
SRR20293812	B71588	NZ104745	2638	2015	2016-02-18	Grass	Lamb	Short	Ad libitum	GLS	D_16_02	15	4	SQ1036	D8
SRR20293811	B71589	NZ139620	2638	2015	2016-02-18	Grass	Lamb	Short	Ad libitum	GLS	D_16_02	13	2	SQ1036	E10
SRR20293810	B71590	NZ170895	2638	2015	2016-02-18	Grass	Lamb	Short	Ad libitum	GLS	D_16_02	11	5	SQ1020	K20
SRR20293809	B71591	NZ109020	2638	2015	2016-02-18	Grass	Lamb	Short	Ad libitum	GLS	D_16_02	17	2	SQ1037	E16
SRR20293808	B71592	NZ149295	2638	2015	2016-02-18	Grass	Lamb	Short	Ad libitum	GLS	D_16_02	10	5	SQ1020	P14
SRR20293807	B71593	NZ113070	2638	2015	2016-02-18	Grass	Lamb	Short	Ad libitum	GLS	D_16_02	14	5	SQ1036	P7
SRR20293806	B71594	NZ77520	2638	2015	2016-02-18	Grass	Lamb	Short	Ad libitum	GLS	D_16_02	16	1	SQ1037	E7
SRR20293805	B71595	NZ75720	2638	2015	2016-02-18	Grass	Lamb	Short	Ad libitum	GLS	D_16_02	19	5	SQ1037	F12
SRR20293803	B71596	NZ168195	2638	2015	2016-02-18	Grass	Lamb	Short	Ad libitum	GLS	D_16_02	16	5	SQ1037	M9
SRR20293802	B71597	NZ97095	2638	2015	2016-02-18	Grass	Lamb	Short	Ad libitum	GLS	D_16_02	17	4	SQ1037	I16
SRR20293801	B71598	NZ61545	2638	2015	2016-02-18	Grass	Lamb	Short	Ad libitum	GLS	D_16_02	17	2	SQ1037	C18
SRR20293800	B71599	NZ115095	2638	2015	2016-02-18	Grass	Lamb	Short	Ad libitum	GLS	D_16_02	13	3	SQ1036	I8
SRR20293799	B71600	NZ195195	2638	2015	2016-02-18	Grass	Lamb	Short	Ad libitum	GLS	D_16_02	33	4	SQ1048	A20
SRR20293074	B71601	NZ130845	2638	2015	2016-02-18	Grass	Lamb	Short	Ad libitum	GLS	D_16_02	17	5	SQ1037	E12
SRR20293073	B71602	NZ134670	2638	2015	2016-02-18	Grass	Lamb	Short	Ad libitum	GLS	D_16_02	33	5	SQ1048	G6
SRR20293072	B71603	NZ165945	2638	2015	2016-02-18	Grass	Lamb	Short	Ad libitum	GLS	D_16_02	11	1	SQ1020	M21
SRR20293071	B71604	NZ138495	2638	2015	2016-02-18	Grass	Lamb	Short	Ad libitum	GLS	D_16_02	16	2	SQ1037	E13
SRR20293070	B71605	NZ119370	2638	2015	2016-02-18	Grass	Lamb	Short	Ad libitum	GLS	D_16_02	15	5	SQ1036	H6
SRR20293068	B71606	NZ187095	2638	2015	2016-02-18	Grass	Lamb	Short	Ad libitum	GLS	D_16_02	21	3	SQ1038	E14
SRR20293067	B71607	NZ116670	2638	2015	2016-02-18	Grass	Lamb	Short	Ad libitum	GLS	D_16_02	21	4	SQ1038	C12
SRR20293066	B71608	NZ190920	2638	2015	2016-02-18	Grass	Lamb	Short	Ad libitum	GLS	D_16_02	18	4	SQ1037	B15
SRR20293065	B71609	NZ197895	2638	2015	2016-02-18	Grass	Lamb	Short	Ad libitum	GLS	D_16_02	33	1	SQ1048	A2
SRR20293064	B71610	NZ155145	2638	2015	2016-02-18	Grass	Lamb	Short	Ad libitum	GLS	D_16_02	19	1	SQ1037	D10
SRR20293063	B71611	NZ144345	2638	2015	2016-02-18	Grass	Lamb	Short	Ad libitum	GLS	D_16_02	20	3	SQ1038	O11
SRR20293062	B71612	NZ95745	2638	2015	2016-02-18	Grass	Lamb	Short	Ad libitum	GLS	D_16_02	14	1	SQ1036	L5
SRR20293061	B71613	NZ124095	2638	2015	2016-02-18	Grass	Lamb	Short	Ad libitum	GLS	D_16_02	13	4	SQ1036	C12
SRR20293060	B71614	NZ165270	2638	2015	2016-02-18	Grass	Lamb	Short	Ad libitum	GLS	D_16_02	10	1	SQ1020	K14
SRR20293059	B71615	NZ65595	2638	2015	2016-02-18	Grass	Lamb	Short	Ad libitum	GLS	D_16_02	21	3	SQ1038	O14
SRR20292938	B71616	NZ161895	2638	2015	2016-02-18	Grass	Lamb	Short	Ad libitum	GLS	D_16_02	15	1	SQ1036	D10
SRR20292937	B71617	NZ87420	2638	2015	2016-02-18	Grass	Lamb	Short	Ad libitum	GLS	D_16_02	10	2	SQ1020	D15
SRR20292936	B71618	NZ134220	2638	2015	2016-02-18	Grass	Lamb	Short	Ad libitum	GLS	D_16_02	33	2	SQ1048	G18
SRR20292935	B71619	NZ180345	2638	2015	2016-02-18	Grass	Lamb	Short	Ad libitum	GLS	D_16_02	33	3	SQ1048	G16
SRR20292934	B71620	NZ102495	2638	2015	2016-02-18	Grass	Lamb	Short	Ad libitum	GLS	D_16_02	11	2	SQ1020	I21
SRR20292933	B71621	NZ112170	2638	2015	2016-02-18	Grass	Lamb	Short	Ad libitum	GLS	D_16_02	18	3	SQ1037	F15
SRR20292932	B71622	NZ153120	2638	2015	2016-02-18	Grass	Lamb	Short	Ad libitum	GLS	D_16_02	10	3	SQ1020	A15
SRR20292931	B71623	NZ121170	2638	2015	2016-02-18	Grass	Lamb	Short	Ad libitum	GLS	D_16_02	19	1	SQ1037	N10
SRR20292930	B71624	NZ200820	2638	2015	2016-02-18	Grass	Lamb	Short	Ad libitum	GLS	D_16_02	33	4	SQ1174	M11
SRR20292929	B71625	NZ150870	2638	2015	2016-02-18	Grass	Lamb	Short	Ad libitum	GLS	D_16_02	12	1	SQ1036	G5
SRR20292927	B71626	NZ144120	2638	2015	2016-02-18	Grass	Lamb	Short	Ad libitum	GLS	D_16_02	33	5	SQ1048	K2
SRR20292926	B71627	NZ140070	2638	2015	2016-02-18	Grass	Lamb	Short	Ad libitum	GLS	D_16_02	20	2	SQ1038	E13
SRR20292925	B71628	NZ91020	2638	2015	2016-02-18	Grass	Lamb	Short	Ad libitum	GLS	D_16_02	11	3	SQ1020	L21
SRR20292924	B71629	NZ145695	2638	2015	2016-02-18	Grass	Lamb	Short	Ad libitum	GLS	D_16_02	15	2	SQ1036	F10
SRR20293058	B71630	NZ175845	2638	2015	2016-02-18	Grass	Lamb	Short	Ad libitum	GLS	D_16_02	18	1	SQ1037	D13
SRR20293057	B71631	NZ84495	2638	2015	2016-02-18	Grass	Lamb	Short	Ad libitum	GLS	D_16_02	33	1	SQ1048	G20
SRR20293056	B71632	NZ90345	2638	2015	2016-02-18	Grass	Lamb	Short	Ad libitum	GLS	D_16_02	13	5	SQ1036	K6
SRR20293055	B71633	NZ153570	2638	2015	2016-02-18	Grass	Lamb	Short	Ad libitum	GLS	D_16_02	17	1	SQ1037	I12
SRR20293054	B71634	NZ93495	2638	2015	2016-02-18	Grass	Lamb	Short	Ad libitum	GLS	D_16_02	21	3	SQ1038	A16
SRR20293053	B71635	NZ202845	2638	2015	2016-02-18	Grass	Lamb	Short	Ad libitum	GLS	D_16_02	33	2	SQ1048	I6
SRR20293051	B71636	NZ157620	2638	2015	2016-02-18	Grass	Lamb	Short	Ad libitum	GLS	D_16_02	10	4	SQ1020	J14
SRR20293050	B71637	NZ176070	2638	2015	2016-02-18	Grass	Lamb	Short	Ad libitum	GLS	D_16_02	19	1	SQ1037	B12
SRR20293049	B71638	NZ160095	2638	2015	2016-02-18	Grass	Lamb	Short	Ad libitum	GLS	D_16_02	11	4	SQ1020	H21
SRR20293048	B71639	NZ192495	2638	2015	2016-02-18	Grass	Lamb	Short	Ad libitum	GLS	D_16_02	18	5	SQ1037	P15
SRR20293047	B71640	NZ138720	2638	2015	2016-02-18	Grass	Lamb	Short	Ad libitum	GLS	D_16_02	11	5	SQ1020	G21
SRR20293562	B71641	NZ152220	2638	2015	2016-02-18	Grass	Lamb	Short	Ad libitum	GLS	D_16_02	15	3	SQ1036	D12
SRR20293561	B71642	NZ167520	2638	2015	2016-02-18	Grass	Lamb	Short	Ad libitum	GLS	D_16_02	21	4	SQ1038	O12
SRR20293560	B71643	NZ108345	2638	2015	2016-02-18	Grass	Lamb	Short	Ad libitum	GLS	D_16_02	15	4	SQ1036	J8
SRR20293559	B71644	NZ122070	2638	2015	2016-02-18	Grass	Lamb	Short	Ad libitum	GLS	D_16_02	11	1	SQ1020	B21
SRR20293558	B71645	NZ141870	2638	2015	2016-02-18	Grass	Lamb	Short	Ad libitum	GLS	D_16_02	11	2	SQ1020	O21
SRR20293556	B71646	NZ193845	2638	2015	2016-02-18	Grass	Lamb	Short	Ad libitum	GLS	D_16_02	33	3	SQ1048	C20
SRR20293555	B71647	NZ86295	2638	2015	2016-02-18	Grass	Lamb	Short	Ad libitum	GLS	D_16_02	18	2	SQ1037	J15
SRR20293554	B71648	NZ188670	2638	2015	2016-02-18	Grass	Lamb	Short	Ad libitum	GLS	D_16_02	17	4	SQ1037	M16
SRR20293553	B71649	NZ110595	2638	2015	2016-02-18	Grass	Lamb	Short	Ad libitum	GLS	D_16_02	20	2	SQ1038	O13
SRR20293552	B71650	NZ164370	2638	2015	2016-02-18	Grass	Lamb	Short	Ad libitum	GLS	D_16_02	13	1	SQ1036	M10
SRR20293551	B71651	NZ122520	2638	2015	2016-02-18	Grass	Lamb	Short	Ad libitum	GLS	D_16_02	14	2	SQ1036	D11
SRR20293550	B71652	NZ142770	2638	2015	2016-02-18	Grass	Lamb	Short	Ad libitum	GLS	D_16_02	12	2	SQ1036	C7
SRR20293549	B71653	NZ181470	2638	2015	2016-02-18	Grass	Lamb	Short	Ad libitum	GLS	D_16_02	33	4	SQ1048	G4
SRR20293548	B71654	NZ102945	2638	2015	2016-02-18	Grass	Lamb	Short	Ad libitum	GLS	D_16_02	33	5	SQ1048	I18
SRR20293547	B71655	NZ121620	2638	2015	2016-02-18	Grass	Lamb	Short	Ad libitum	GLS	D_16_02	21	1	SQ1038	M10
SRR20293544	B71656	NZ135795	2638	2015	2016-02-18	Grass	Lamb	Short	Ad libitum	GLS	D_16_02	11	3	SQ1020	P21
SRR20293543	B71657	NZ160545	2638	2015	2016-02-18	Grass	Lamb	Short	Ad libitum	GLS	D_16_02	21	2	SQ1038	C18
SRR20293798	B71658	NZ151095	2638	2015	2016-02-18	Grass	Lamb	Short	Ad libitum	GLS	D_16_02	19	5	SQ1037	D14
SRR20293797	B71659	NZ66945	2638	2015	2016-02-18	Grass	Lamb	Short	Ad libitum	GLS	D_16_02	16	4	SQ1037	M13
SRR20293796	B71660	NZ160995	2638	2015	2016-02-18	Grass	Lamb	Short	Ad libitum	GLS	D_16_02	17	3	SQ1037	G12
SRR20293795	B71661	NZ131520	2638	2015	2016-02-18	Grass	Lamb	Short	Ad libitum	GLS	D_16_02	19	5	SQ1037	L14
SRR20293794	B71662	NZ156945	2638	2015	2016-02-18	Grass	Lamb	Short	Ad libitum	GLS	D_16_02	14	3	SQ1036	F9
SRR20293793	B71663	NZ105420	2638	2015	2016-02-18	Grass	Lamb	Short	Ad libitum	GLS	D_16_02	16	1	SQ1037	G9
SRR20293792	B71664	NZ69420	2638	2015	2016-02-18	Grass	Lamb	Short	Ad libitum	GLS	D_16_02	11	4	SQ1020	N21
SRR20293791	B71665	NZ156270	2638	2015	2016-02-18	Grass	Lamb	Short	Ad libitum	GLS	D_16_02	20	1	SQ1038	K13
SRR20293789	B71666	NZ191145	2638	2015	2016-02-18	Grass	Lamb	Short	Ad libitum	GLS	D_16_02	33	1	SQ1048	E8
SRR20293788	B71667	NZ172470	2638	2015	2016-02-18	Grass	Lamb	Short	Ad libitum	GLS	D_16_02	12	3	SQ1036	K7
SRR20293787	B71668	NZ140970	2638	2015	2016-02-18	Grass	Lamb	Short	Ad libitum	GLS	D_16_02	15	5	SQ1036	L6
SRR20299649	B71804	NZ93642	2638	2014	2016-02-11	Grass	Adult	Short	Ad libitum	GAS	B_16_02	22	4	SQ1038	H15
SRR20299648	B71805	NZ173218	2638	2014	2016-02-11	Grass	Adult	Short	Ad libitum	GAS	B_16_02	29	1	SQ1046	A12
SRR20299689	B71806	NZ113634	2638	2014	2016-02-11	Grass	Adult	Short	Ad libitum	GAS	B_16_02	22	1	SQ1038	P3
SRR20300234	B71807	NZ172238	2638	2014	2016-02-11	Grass	Adult	Short	Ad libitum	GAS	B_16_02	26	1	SQ1039	F11
SRR20300155	B71812	NZ105010	2638	2014	2016-02-11	Grass	Adult	Short	Ad libitum	GAS	B_16_02	28	1	SQ1046	I23
SRR20299988	B71814	NZ78158	2638	2014	2016-02-11	Grass	Adult	Short	Ad libitum	GAS	B_16_02	32	1	SQ1048	I7
SRR20299525	B71816	NZ189290	2638	2014	2016-02-11	Grass	Adult	Short	Ad libitum	GAS	B_16_02	24	1	SQ1039	O9
SRR20300118	B71818	NZ134606	2638	2014	2016-02-11	Grass	Adult	Short	Ad libitum	GAS	B_16_02	30	1	SQ1046	J3
SRR20300191	B71819	NZ59538	2638	2014	2016-02-11	Grass	Adult	Short	Ad libitum	GAS	B_16_02	25	1	SQ1039	G6
SRR20299744	B71822	NZ96582	2638	2014	2016-02-11	Grass	Adult	Short	Ad libitum	GAS	B_16_02	31	1	SQ1046	N14
SRR20299647	B71824	NZ164006	2638	2014	2016-02-11	Grass	Adult	Short	Ad libitum	GAS	B_16_02	30	2	SQ1046	D1
SRR20299636	B71827	NZ128530	2638	2014	2016-02-11	Grass	Adult	Short	Ad libitum	GAS	B_16_02	32	2	SQ1048	E13
SRR20299461	B71828	NZ105206	2638	2014	2016-02-11	Grass	Adult	Short	Ad libitum	GAS	B_16_02	30	3	SQ1046	N7
SRR20299798	B71829	NZ106578	2638	2014	2016-02-11	Grass	Adult	Short	Ad libitum	GAS	B_16_02	22	3	SQ1038	H23
SRR20299787	B71830	NZ118926	2638	2014	2016-02-11	Grass	Adult	Short	Ad libitum	GAS	B_16_02	32	3	SQ1048	C5
SRR20299544	B71833	NZ154598	2638	2014	2016-02-11	Grass	Adult	Short	Ad libitum	GAS	B_16_02	27	1	SQ1039	F20
SRR20299701	B71834	NZ184782	2638	2014	2016-02-11	Grass	Adult	Short	Ad libitum	GAS	B_16_02	30	4	SQ1046	B23
SRR20299690	B71835	NZ143426	2638	2014	2016-02-11	Grass	Adult	Short	Ad libitum	GAS	B_16_02	26	2	SQ1039	D1
SRR20299403	B71836	NZ59734	2638	2014	2016-02-11	Grass	Adult	Short	Ad libitum	GAS	B_16_02	26	3	SQ1039	N1
SRR20299392	B71837	NZ122846	2638	2014	2016-02-11	Grass	Adult	Short	Ad libitum	GAS	B_16_02	22	4	SQ1038	J7
SRR20299688	B71838	NZ115790	2638	2014	2016-02-11	Grass	Adult	Short	Ad libitum	GAS	B_16_02	31	2	SQ1046	D4
SRR20299677	B71839	NZ70122	2638	2014	2016-02-11	Grass	Adult	Short	Ad libitum	GAS	B_16_02	28	2	SQ1046	A3
SRR20299666	B71840	NZ114418	2638	2014	2016-02-11	Grass	Adult	Short	Ad libitum	GAS	B_16_02	25	2	SQ1039	A14
SRR20299719	B71841	NZ93838	2638	2014	2016-02-11	Grass	Adult	Short	Ad libitum	GAS	B_16_02	24	2	SQ1039	O13
SRR20299708	B71843	NZ193014	2638	2014	2016-02-11	Grass	Adult	Short	Ad libitum	GAS	B_16_02	29	2	SQ1046	M16
SRR20299513	B71845	NZ161262	2638	2014	2016-02-11	Grass	Adult	Short	Ad libitum	GAS	B_16_02	24	3	SQ1039	O15
SRR20299502	B71846	NZ92662	2638	2014	2016-02-11	Grass	Adult	Short	Ad libitum	GAS	B_16_02	29	3	SQ1046	G12
SRR20299491	B71847	NZ58166	2638	2014	2016-02-11	Grass	Adult	Short	Ad libitum	GAS	B_16_02	31	3	SQ1046	P2
SRR20300256	B71848	NZ115202	2638	2014	2016-02-11	Grass	Adult	Short	Ad libitum	GAS	B_16_02	28	3	SQ1046	O11
SRR20300245	B71849	NZ120690	2638	2014	2016-02-11	Grass	Adult	Short	Ad libitum	GAS	B_16_02	26	4	SQ1039	F5
SRR20300233	B71853	NZ149306	2638	2014	2016-02-11	Grass	Adult	Short	Ad libitum	GAS	B_16_02	27	2	SQ1039	L12
SRR20300222	B71854	NZ170670	2638	2014	2016-02-11	Grass	Adult	Short	Ad libitum	GAS	B_16_02	29	4	SQ1046	O2
SRR20299375	B71855	NZ165378	2638	2014	2016-02-11	Grass	Adult	Short	Ad libitum	GAS	B_16_02	24	4	SQ1039	A13
SRR20300112	B71860	NZ145974	2638	2014	2016-02-11	Grass	Adult	Short	Ad libitum	GAS	B_16_02	26	5	SQ1039	N19
SRR20300101	B71861	NZ109910	2638	2014	2016-02-11	Grass	Adult	Short	Ad libitum	GAS	B_16_02	27	3	SQ1039	L22
SRR20300210	B71862	NZ143034	2638	2014	2016-02-11	Grass	Adult	Short	Ad libitum	GAS	B_16_02	24	5	SQ1039	M9
SRR20300031	B71864	NZ88742	2638	2014	2016-02-12	Grass	Adult	Short	Ad libitum	GAS	B_16_02	23	1	SQ1038	N10
SRR20300020	B71866	NZ116182	2638	2014	2016-02-12	Grass	Adult	Short	Ad libitum	GAS	B_16_02	24	1	SQ1039	A1
SRR20300009	B71868	NZ188506	2638	2014	2016-02-12	Grass	Adult	Short	Ad libitum	GAS	B_16_02	23	2	SQ1038	J6
SRR20300166	B71870	NZ149110	2638	2014	2016-02-12	Grass	Adult	Short	Ad libitum	GAS	B_16_02	24	2	SQ1039	A3
SRR20300154	B71871	NZ60714	2638	2014	2016-02-12	Grass	Adult	Short	Ad libitum	GAS	B_16_02	31	4	SQ1046	L10
SRR20299307	B71872	NZ128726	2638	2014	2016-02-12	Grass	Adult	Short	Ad libitum	GAS	B_16_02	22	1	SQ1038	H19
SRR20300148	B71873	NZ166358	2638	2014	2016-02-12	Grass	Adult	Short	Ad libitum	GAS	B_16_02	25	3	SQ1039	G16
SRR20299817	B71874	NZ175766	2638	2014	2016-02-12	Grass	Adult	Short	Ad libitum	GAS	B_16_02	22	4	SQ1038	N11
SRR20299806	B71875	NZ55422	2638	2014	2016-02-12	Grass	Adult	Short	Ad libitum	GAS	B_16_02	23	3	SQ1038	B18
SRR20299627	B71876	NZ80314	2638	2014	2016-02-12	Grass	Adult	Short	Ad libitum	GAS	B_16_02	27	4	SQ1039	D20
SRR20300136	B71877	NZ168710	2638	2014	2016-02-12	Grass	Adult	Short	Ad libitum	GAS	B_16_02	24	3	SQ1039	M3
SRR20299953	B71880	NZ108146	2638	2014	2016-02-12	Grass	Adult	Short	Ad libitum	GAS	B_16_02	26	1	SQ1039	B1
SRR20299942	B71881	NZ157146	2638	2014	2016-02-12	Grass	Adult	Short	Ad libitum	GAS	B_16_02	27	5	SQ1039	B6
SRR20299999	B71886	NZ138134	2638	2014	2016-02-12	Grass	Adult	Short	Ad libitum	GAS	B_16_02	29	5	SQ1046	G20
SRR20299987	B71887	NZ147150	2638	2014	2016-02-12	Grass	Adult	Short	Ad libitum	GAS	B_16_02	28	4	SQ1046	M1
SRR20299908	B71892	NZ169690	2638	2014	2016-02-12	Grass	Adult	Short	Ad libitum	GAS	B_16_02	27	1	SQ1039	L24
SRR20299613	B71893	NZ130882	2638	2014	2016-02-12	Grass	Adult	Short	Ad libitum	GAS	B_16_02	29	1	SQ1046	O8
SRR20299602	B71896	NZ149894	2638	2014	2016-02-12	Grass	Adult	Short	Ad libitum	GAS	B_16_02	29	2	SQ1046	I14
SRR20299843	B71897	NZ163614	2638	2014	2016-02-12	Grass	Adult	Short	Ad libitum	GAS	B_16_02	29	3	SQ1046	G16
SRR20299596	B71898	NZ126374	2638	2014	2016-02-12	Grass	Adult	Short	Ad libitum	GAS	B_16_02	25	4	SQ1039	K22
SRR20299585	B71899	NZ97366	2638	2014	2016-02-12	Grass	Adult	Short	Ad libitum	GAS	B_16_02	23	4	SQ1038	N12
SRR20299574	B71902	NZ141662	2638	2014	2016-02-12	Grass	Adult	Short	Ad libitum	GAS	B_16_02	29	4	SQ1046	O12
SRR20299831	B71903	NZ170474	2638	2014	2016-02-12	Grass	Adult	Short	Ad libitum	GAS	B_16_02	28	5	SQ1046	G5
SRR20299536	B71904	NZ125786	2638	2014	2016-02-12	Grass	Adult	Short	Ad libitum	GAS	B_16_02	22	5	SQ1038	J21
SRR20299524	B71905	NZ124218	2638	2014	2016-02-12	Grass	Adult	Short	Ad libitum	GAS	B_16_02	26	2	SQ1039	H21
SRR20300305	B71908	NZ174982	2638	2014	2016-02-12	Grass	Adult	Short	Ad libitum	GAS	B_16_02	31	5	SQ1046	B2
SRR20299442	B71909	NZ117358	2638	2014	2016-02-12	Grass	Adult	Short	Ad libitum	GAS	B_16_02	29	5	SQ1046	O10
SRR20299431	B71910	NZ161654	2638	2014	2016-02-12	Grass	Adult	Short	Ad libitum	GAS	B_16_02	27	2	SQ1039	N2
SRR20299420	B71912	NZ77962	2638	2014	2016-02-12	Grass	Adult	Short	Ad libitum	GAS	B_16_02	31	1	SQ1046	J18
SRR20300293	B71913	NZ155578	2638	2014	2016-02-12	Grass	Adult	Short	Ad libitum	GAS	B_16_02	32	4	SQ1048	G23
SRR20300282	B71914	NZ176354	2638	2014	2016-02-12	Grass	Adult	Short	Ad libitum	GAS	B_16_02	25	5	SQ1039	K6
SRR20300271	B71915	NZ144994	2638	2014	2016-02-12	Grass	Adult	Short	Ad libitum	GAS	B_16_02	22	1	SQ1038	F17
SRR20299484	B71916	NZ178510	2638	2014	2016-02-12	Grass	Adult	Short	Ad libitum	GAS	B_16_02	29	1	SQ1046	M10
SRR20300129	B71917	NZ126178	2638	2014	2016-02-12	Grass	Adult	Short	Ad libitum	GAS	B_16_02	23	5	SQ1038	F22
SRR20300117	B71920	NZ152050	2638	2014	2016-02-12	Grass	Adult	Short	Ad libitum	GAS	B_16_02	23	1	SQ1038	J22
SRR20300090	B71921	NZ142250	2638	2014	2016-02-12	Grass	Adult	Short	Ad libitum	GAS	B_16_02	32	5	SQ1174	C11
SRR20300079	B71922	NZ149502	2638	2014	2016-02-12	Grass	Adult	Short	Ad libitum	GAS	B_16_02	28	1	SQ1046	E11
SRR20300068	B71923	NZ122258	2638	2014	2016-02-12	Grass	Adult	Short	Ad libitum	GAS	B_16_02	29	2	SQ1046	K18
SRR20299357	B71925	NZ176746	2638	2014	2016-02-12	Grass	Adult	Short	Ad libitum	GAS	B_16_02	26	3	SQ1039	N15
SRR20299346	B71926	NZ167534	2638	2014	2016-02-12	Grass	Adult	Short	Ad libitum	GAS	B_16_02	30	5	SQ1046	B15
SRR20299335	B71927	NZ144014	2638	2014	2016-02-12	Grass	Adult	Short	Ad libitum	GAS	B_16_02	27	3	SQ1039	D2
SRR20300040	B71928	NZ101090	2638	2014	2016-02-12	Grass	Adult	Short	Ad libitum	GAS	B_16_02	26	4	SQ1039	B23
SRR20300061	B71929	NZ108930	2638	2014	2016-02-12	Grass	Adult	Short	Ad libitum	GAS	B_16_02	23	2	SQ1038	L12
SRR20300050	B71930	NZ102462	2638	2014	2016-02-12	Grass	Adult	Short	Ad libitum	GAS	B_16_02	30	1	SQ1046	L13
SRR20300190	B71931	NZ166946	2638	2014	2016-02-12	Grass	Adult	Short	Ad libitum	GAS	B_16_02	28	2	SQ1046	O13
SRR20299327	B71932	NZ164790	2638	2014	2016-02-12	Grass	Adult	Short	Ad libitum	GAS	B_16_02	22	1	SQ1038	F7
SRR20300184	B71933	NZ161458	2638	2014	2016-02-12	Grass	Adult	Short	Ad libitum	GAS	B_16_02	25	1	SQ1039	I12
SRR20300173	B71936	NZ138330	2638	2014	2016-02-12	Grass	Adult	Short	Ad libitum	GAS	B_16_02	30	2	SQ1046	H21
SRR20299926	B71937	NZ60322	2638	2014	2016-02-12	Grass	Adult	Short	Ad libitum	GAS	B_16_02	28	3	SQ1046	O15
SRR20299983	B71938	NZ111086	2638	2014	2016-02-12	Grass	Adult	Short	Ad libitum	GAS	B_16_02	22	5	SQ1038	P7
SRR20299972	B71939	NZ70710	2638	2014	2016-02-12	Grass	Adult	Short	Ad libitum	GAS	B_16_02	22	5	SQ1038	B23
SRR20299777	B72022	NZ97772	4640	2014	2016-02-09	Grass	Adult	Short	Ad libitum	GAS	A_16_02	32	5	SQ1048	K11
SRR20299766	B72023	NZ67392	4640	2014	2016-02-09	Grass	Adult	Short	Ad libitum	GAS	A_16_02	26	5	SQ1039	H1
SRR20299755	B72024	NZ137168	4640	2014	2016-02-09	Grass	Adult	Short	Ad libitum	GAS	A_16_02	29	3	SQ1046	K16
SRR20299743	B72025	NZ105416	4640	2014	2016-02-09	Grass	Adult	Short	Ad libitum	GAS	A_16_02	25	2	SQ1039	E16
SRR20299896	B72026	NZ106200	4640	2014	2016-02-09	Grass	Adult	Short	Ad libitum	GAS	A_16_02	30	3	SQ1046	J5
SRR20299885	B72027	NZ81896	4640	2014	2016-02-09	Grass	Adult	Short	Ad libitum	GAS	A_16_02	31	2	SQ1046	J12
SRR20299874	B72028	NZ70724	4640	2014	2016-02-09	Grass	Adult	Short	Ad libitum	GAS	A_16_02	30	4	SQ1046	L19
SRR20299963	B72029	NZ75820	4640	2014	2016-02-09	Grass	Adult	Short	Ad libitum	GAS	A_16_02	28	4	SQ1046	M15
SRR20299736	B72030	NZ107180	4640	2014	2016-02-09	Grass	Adult	Short	Ad libitum	GAS	A_16_02	27	4	SQ1039	P6
SRR20299725	B72031	NZ107572	4640	2014	2016-02-09	Grass	Adult	Short	Ad libitum	GAS	A_16_02	30	5	SQ1046	P21
SRR20299862	B72032	NZ108944	4640	2014	2016-02-09	Grass	Adult	Short	Ad libitum	GAS	A_16_02	27	5	SQ1039	P4
SRR20299567	B72033	NZ101300	4640	2014	2016-02-09	Grass	Adult	Short	Ad libitum	GAS	A_16_02	30	1	SQ1046	B21
SRR20299556	B72034	NZ127368	4640	2014	2016-02-09	Grass	Adult	Short	Ad libitum	GAS	A_16_02	25	3	SQ1039	C8
SRR20299646	B72035	NZ77388	4640	2014	2016-02-09	Grass	Adult	Short	Ad libitum	GAS	A_16_02	26	1	SQ1039	J23
SRR20299645	B72036	NZ97380	4640	2014	2016-02-09	Grass	Adult	Short	Ad libitum	GAS	A_16_02	30	2	SQ1046	D11
SRR20299644	B72037	NZ104044	4640	2014	2016-02-09	Grass	Adult	Short	Ad libitum	GAS	A_16_02	30	3	SQ1046	F9
SRR20299643	B72038	NZ141480	4640	2014	2016-02-09	Grass	Adult	Short	Ad libitum	GAS	A_16_02	28	5	SQ1046	M5
SRR20299642	B72039	NZ113648	4640	2014	2016-02-09	Grass	Adult	Short	Ad libitum	GAS	A_16_02	25	4	SQ1039	C24
SRR20299641	B72040	NZ107376	4640	2014	2016-02-09	Grass	Adult	Short	Ad libitum	GAS	A_16_02	29	4	SQ1046	I16
SRR20299640	B72041	NZ143636	4640	2014	2016-02-09	Grass	Adult	Short	Ad libitum	GAS	A_16_02	26	2	SQ1039	D5
SRR20299639	B72042	NZ84444	4640	2014	2016-02-09	Grass	Adult	Short	Ad libitum	GAS	A_16_02	30	4	SQ1046	P5
SRR20299638	B72043	NZ140108	4640	2014	2016-02-09	Grass	Adult	Short	Ad libitum	GAS	A_16_02	23	3	SQ1038	L22
SRR20299637	B72044	NZ69744	4640	2014	2016-02-09	Grass	Adult	Short	Ad libitum	GAS	A_16_02	24	4	SQ1039	K11
SRR20299635	B72045	NZ95812	4640	2014	2016-02-09	Grass	Adult	Short	Ad libitum	GAS	A_16_02	24	5	SQ1039	I21
SRR20299634	B72046	NZ156572	4640	2014	2016-02-09	Grass	Adult	Short	Ad libitum	GAS	A_16_02	28	1	SQ1046	G19
SRR20299469	B72047	NZ127564	4640	2014	2016-02-09	Grass	Adult	Short	Ad libitum	GAS	A_16_02	26	3	SQ1039	J19
SRR20299468	B72048	NZ131876	4640	2014	2016-02-09	Grass	Adult	Short	Ad libitum	GAS	A_16_02	23	4	SQ1038	F24
SRR20299467	B72049	NZ80720	4640	2014	2016-02-09	Grass	Adult	Short	Ad libitum	GAS	A_16_02	22	2	SQ1038	D11
SRR20299466	B72050	NZ158336	4640	2014	2016-02-09	Grass	Adult	Short	Ad libitum	GAS	A_16_02	29	5	SQ1046	A22
SRR20299465	B72051	NZ82680	4640	2014	2016-02-09	Grass	Adult	Short	Ad libitum	GAS	A_16_02	25	5	SQ1039	A6
SRR20299464	B72052	NZ134816	4640	2014	2016-02-09	Grass	Adult	Short	Ad libitum	GAS	A_16_02	24	1	SQ1039	E7
SRR20299463	B72053	NZ71116	4640	2014	2016-02-09	Grass	Adult	Short	Ad libitum	GAS	A_16_02	31	3	SQ1046	D24
SRR20299462	B72054	NZ147556	4640	2014	2016-02-09	Grass	Adult	Short	Ad libitum	GAS	A_16_02	29	1	SQ1046	C10
SRR20299460	B72055	NZ99144	4640	2014	2016-02-09	Grass	Adult	Short	Ad libitum	GAS	A_16_02	24	2	SQ1039	K15
SRR20299459	B72056	NZ137364	4640	2014	2016-02-09	Grass	Adult	Short	Ad libitum	GAS	A_16_02	31	4	SQ1046	D8
SRR20299458	B72057	NZ81308	4640	2014	2016-02-09	Grass	Adult	Short	Ad libitum	GAS	A_16_02	26	4	SQ1039	L19
SRR20299457	B72058	NZ120312	4640	2014	2016-02-09	Grass	Adult	Short	Ad libitum	GAS	A_16_02	25	1	SQ1039	K24
SRR20299456	B72059	NZ75036	4640	2014	2016-02-09	Grass	Adult	Short	Ad libitum	GAS	A_16_02	23	5	SQ1038	L10
SRR20299455	B72060	NZ114236	4640	2014	2016-02-09	Grass	Adult	Short	Ad libitum	GAS	A_16_02	22	1	SQ1038	D13
SRR20299454	B72061	NZ115804	4640	2014	2016-02-09	Grass	Adult	Short	Ad libitum	GAS	A_16_02	25	2	SQ1039	K18
SRR20299801	B72062	NZ130896	4640	2014	2016-02-09	Grass	Adult	Short	Ad libitum	GAS	A_16_02	24	3	SQ1039	A21
SRR20299800	B72063	NZ150104	4640	2014	2016-02-09	Grass	Adult	Short	Ad libitum	GAS	A_16_02	32	1	SQ1048	M21
SRR20299799	B72064	NZ132072	4640	2014	2016-02-09	Grass	Adult	Short	Ad libitum	GAS	A_16_02	25	3	SQ1039	O14
SRR20299797	B72065	NZ74448	4640	2014	2016-02-09	Grass	Adult	Short	Ad libitum	GAS	A_16_02	31	5	SQ1046	J4
SRR20299796	B72066	NZ97576	4640	2014	2016-02-09	Grass	Adult	Short	Ad libitum	GAS	A_16_02	32	5	SQ1048	K23
SRR20299795	B72067	NZ164216	4640	2014	2016-02-09	Grass	Adult	Short	Ad libitum	GAS	A_16_02	31	1	SQ1046	L2
SRR20299794	B72068	NZ153044	4640	2014	2016-02-09	Grass	Adult	Short	Ad libitum	GAS	A_16_02	29	2	SQ1046	M12
SRR20299793	B72069	NZ145008	4640	2014	2016-02-09	Grass	Adult	Short	Ad libitum	GAS	A_16_02	26	5	SQ1039	P7
SRR20299792	B72070	NZ128740	4640	2014	2016-02-09	Grass	Adult	Short	Ad libitum	GAS	A_16_02	23	1	SQ1038	D10
SRR20299791	B72071	NZ108552	4640	2014	2016-02-09	Grass	Adult	Short	Ad libitum	GAS	A_16_02	24	4	SQ1039	I1
SRR20299790	B72072	NZ138148	4640	2014	2016-02-09	Grass	Adult	Short	Ad libitum	GAS	A_16_02	25	4	SQ1039	M18
SRR20299789	B72073	NZ117764	4640	2014	2016-02-09	Grass	Adult	Short	Ad libitum	GAS	A_16_02	24	5	SQ1039	E19
SRR20299788	B72074	NZ106984	4640	2014	2016-02-09	Grass	Adult	Short	Ad libitum	GAS	A_16_02	26	1	SQ1039	F7
SRR20299786	B72075	NZ140696	4640	2014	2016-02-09	Grass	Adult	Short	Ad libitum	GAS	A_16_02	26	2	SQ1039	L21
SRR20299553	B72076	NZ91892	4640	2014	2016-02-09	Grass	Adult	Short	Ad libitum	GAS	A_16_02	30	5	SQ1046	L23
SRR20299552	B72077	NZ154416	4640	2014	2016-02-09	Grass	Adult	Short	Ad libitum	GAS	A_16_02	24	1	SQ1039	I23
SRR20299551	B72079	NZ159708	4640	2014	2016-02-09	Grass	Adult	Short	Ad libitum	GAS	A_16_02	30	1	SQ1046	P3
SRR20299550	B72081	NZ146184	4640	2014	2016-02-10	Grass	Adult	Short	Ad libitum	GAS	A_16_02	22	5	SQ1038	N9
SRR20299549	B72082	NZ80132	4640	2014	2016-02-10	Grass	Adult	Short	Ad libitum	GAS	A_16_02	30	2	SQ1046	L21
SRR20299548	B72083	NZ91304	4640	2014	2016-02-10	Grass	Adult	Short	Ad libitum	GAS	A_16_02	27	1	SQ1039	B12
SRR20299547	B72084	NZ81700	4640	2014	2016-02-10	Grass	Adult	Short	Ad libitum	GAS	A_16_02	29	3	SQ1046	O14
SRR20299546	B72085	NZ109140	4640	2014	2016-02-10	Grass	Adult	Short	Ad libitum	GAS	A_16_02	29	4	SQ1046	C24
SRR20299545	B72086	NZ116392	4640	2014	2016-02-10	Grass	Adult	Short	Ad libitum	GAS	A_16_02	29	5	SQ1046	I24
SRR20299543	B72087	NZ93852	4640	2014	2016-02-10	Grass	Adult	Short	Ad libitum	GAS	A_16_02	29	1	SQ1046	M6
SRR20299542	B72088	NZ151280	4640	2014	2016-02-10	Grass	Adult	Short	Ad libitum	GAS	A_16_02	25	5	SQ1039	E4
SRR20299541	B72089	NZ85620	4640	2014	2016-02-10	Grass	Adult	Short	Ad libitum	GAS	A_16_02	23	2	SQ1038	B14
SRR20299540	B72090	NZ144812	4640	2014	2016-02-10	Grass	Adult	Short	Ad libitum	GAS	A_16_02	25	1	SQ1039	O22
SRR20299539	B72091	NZ86600	4640	2014	2016-02-10	Grass	Adult	Short	Ad libitum	GAS	A_16_02	30	3	SQ1046	N1
SRR20299538	B72092	NZ100124	4640	2014	2016-02-10	Grass	Adult	Short	Ad libitum	GAS	A_16_02	28	2	SQ1046	E5
SRR20299705	B72093	NZ132268	4640	2014	2016-02-10	Grass	Adult	Short	Ad libitum	GAS	A_16_02	32	1	SQ1048	I23
SRR20299704	B72094	NZ120704	4640	2014	2016-02-10	Grass	Adult	Short	Ad libitum	GAS	A_16_02	28	3	SQ1046	C1
SRR20299703	B72095	NZ102084	4640	2014	2016-02-10	Grass	Adult	Short	Ad libitum	GAS	A_16_02	23	3	SQ1038	N4
SRR20299702	B72096	NZ85816	4640	2014	2016-02-10	Grass	Adult	Short	Ad libitum	GAS	A_16_02	24	2	SQ1039	E5
SRR20299700	B72097	NZ72096	4640	2014	2016-02-10	Grass	Adult	Short	Ad libitum	GAS	A_16_02	26	3	SQ1039	D17
SRR20299699	B72098	NZ77780	4640	2014	2016-02-10	Grass	Adult	Short	Ad libitum	GAS	A_16_02	28	4	SQ1046	E15
SRR20299698	B72099	NZ106004	4640	2014	2016-02-10	Grass	Adult	Short	Ad libitum	GAS	A_16_02	29	2	SQ1046	I20
SRR20299697	B72100	NZ151476	4640	2014	2016-02-10	Grass	Adult	Short	Ad libitum	GAS	A_16_02	26	4	SQ1039	P13
SRR20299696	B72101	NZ79152	4640	2014	2016-02-10	Grass	Adult	Short	Ad libitum	GAS	A_16_02	32	1	SQ1048	K13
SRR20299695	B72102	NZ113060	4640	2014	2016-02-10	Grass	Adult	Short	Ad libitum	GAS	A_16_02	24	3	SQ1039	O11
SRR20299694	B72103	NZ86208	4640	2014	2016-02-10	Grass	Adult	Short	Ad libitum	GAS	A_16_02	27	2	SQ1039	B14
SRR20299693	B72104	NZ80524	4640	2014	2016-02-10	Grass	Adult	Short	Ad libitum	GAS	A_16_02	32	1	SQ1048	E11
SRR20299692	B72105	NZ90912	4640	2014	2016-02-10	Grass	Adult	Short	Ad libitum	GAS	A_16_02	25	2	SQ1039	I14
SRR20299691	B72106	NZ131092	4640	2014	2016-02-10	Grass	Adult	Short	Ad libitum	GAS	A_16_02	26	5	SQ1039	P21
SRR20299413	B72107	NZ110316	4640	2014	2016-02-10	Grass	Adult	Short	Ad libitum	GAS	A_16_02	27	3	SQ1039	H4
SRR20299412	B72108	NZ123840	4640	2014	2016-02-10	Grass	Adult	Short	Ad libitum	GAS	A_16_02	30	4	SQ1046	B17
SRR20299411	B72109	NZ75428	4640	2014	2016-02-10	Grass	Adult	Short	Ad libitum	GAS	A_16_02	24	4	SQ1039	M15
SRR20299410	B72110	NZ96204	4640	2014	2016-02-10	Grass	Adult	Short	Ad libitum	GAS	A_16_02	25	3	SQ1039	K20
SRR20299409	B72111	NZ144616	4640	2014	2016-02-10	Grass	Adult	Short	Ad libitum	GAS	A_16_02	23	4	SQ1038	D8
SRR20299408	B72112	NZ132856	4640	2014	2016-02-10	Grass	Adult	Short	Ad libitum	GAS	A_16_02	28	5	SQ1046	I11
SRR20299407	B72113	NZ90520	4640	2014	2016-02-10	Grass	Adult	Short	Ad libitum	GAS	A_16_02	24	5	SQ1039	A7
SRR20299406	B72114	NZ105808	4640	2014	2016-02-10	Grass	Adult	Short	Ad libitum	GAS	A_16_02	28	1	SQ1046	A21
SRR20299405	B72115	NZ69352	4640	2014	2016-02-10	Grass	Adult	Short	Ad libitum	GAS	A_16_02	22	2	SQ1038	D5
SRR20299404	B72116	NZ155004	4640	2014	2016-02-10	Grass	Adult	Short	Ad libitum	GAS	A_16_02	26	1	SQ1039	F17
SRR20299402	B72117	NZ128348	4640	2014	2016-02-10	Grass	Adult	Short	Ad libitum	GAS	A_16_02	31	2	SQ1046	J16
SRR20299401	B72118	NZ110120	4640	2014	2016-02-10	Grass	Adult	Short	Ad libitum	GAS	A_16_02	25	4	SQ1039	I16
SRR20299400	B72119	NZ119920	4640	2014	2016-02-10	Grass	Adult	Short	Ad libitum	GAS	A_16_02	23	5	SQ1038	F18
SRR20299399	B72120	NZ102868	4640	2014	2016-02-10	Grass	Adult	Short	Ad libitum	GAS	A_16_02	26	2	SQ1039	H13
SRR20299398	B72121	NZ132464	4640	2014	2016-02-10	Grass	Adult	Short	Ad libitum	GAS	A_16_02	26	3	SQ1039	J13
SRR20299397	B72122	NZ73272	4640	2014	2016-02-10	Grass	Adult	Short	Ad libitum	GAS	A_16_02	29	3	SQ1046	I10
SRR20299396	B72123	NZ82484	4640	2014	2016-02-10	Grass	Adult	Short	Ad libitum	GAS	A_16_02	23	1	SQ1038	B8
SRR20299395	B72124	NZ153240	4640	2014	2016-02-10	Grass	Adult	Short	Ad libitum	GAS	A_16_02	30	5	SQ1046	L11
SRR20299394	B72125	NZ88756	4640	2014	2016-02-10	Grass	Adult	Short	Ad libitum	GAS	A_16_02	29	4	SQ1046	C2
SRR20299393	B72126	NZ105220	4640	2014	2016-02-10	Grass	Adult	Short	Ad libitum	GAS	A_16_02	24	1	SQ1039	G19
SRR20299391	B72127	NZ68764	4640	2014	2016-02-10	Grass	Adult	Short	Ad libitum	GAS	A_16_02	31	3	SQ1046	H4
SRR20299390	B72128	NZ101496	4640	2014	2016-02-10	Grass	Adult	Short	Ad libitum	GAS	A_16_02	22	5	SQ1038	B11
SRR20299389	B72129	NZ104828	4640	2014	2016-02-10	Grass	Adult	Short	Ad libitum	GAS	A_16_02	32	2	SQ1048	K9
SRR20299388	B72130	NZ74840	4640	2014	2016-02-10	Grass	Adult	Short	Ad libitum	GAS	A_16_02	22	4	SQ1038	N23
SRR20299387	B72131	NZ91696	4640	2014	2016-02-10	Grass	Adult	Short	Ad libitum	GAS	A_16_02	28	2	SQ1046	K3
SRR20299386	B72132	NZ144028	4640	2014	2016-02-10	Grass	Adult	Short	Ad libitum	GAS	A_16_02	29	5	SQ1046	A10
SRR20299385	B72133	NZ86796	4640	2014	2016-02-10	Grass	Adult	Short	Ad libitum	GAS	A_16_02	32	3	SQ1048	G13
SRR20299384	B72134	NZ79740	4640	2014	2016-02-10	Grass	Adult	Short	Ad libitum	GAS	A_16_02	26	4	SQ1039	F1
SRR20299383	B72135	NZ150496	4640	2014	2016-02-10	Grass	Adult	Short	Ad libitum	GAS	A_16_02	31	4	SQ1046	P18
SRR20299382	B72136	NZ131484	4640	2014	2016-02-10	Grass	Adult	Short	Ad libitum	GAS	A_16_02	28	3	SQ1046	G21
SRR20299687	B72137	NZ90324	4640	2014	2016-02-10	Grass	Adult	Short	Ad libitum	GAS	A_16_02	22	1	SQ1038	J23
SRR20297424	B72138	NZ170780	4640	2015	2016-08-15	LucernePellets	Lamb	Short	Ad libitum	LLS	A_16_08	10	5	SQ1020	C15
SRR20297423	B72139	NZ152105	4640	2015	2016-08-15	LucernePellets	Lamb	Short	Ad libitum	LLS	A_16_08	4	3	SQ1019	N1
SRR20297422	B72140	NZ150755	4640	2015	2016-08-15	LucernePellets	Lamb	Short	Ad libitum	LLS	A_16_08	5	3	SQ1019	B7
SRR20297421	B72141	NZ120380	4640	2015	2016-08-15	LucernePellets	Lamb	Short	Ad libitum	LLS	A_16_08	7	4	SQ1019	B19
SRR20297420	B72142	NZ89780	4640	2015	2016-08-15	LucernePellets	Lamb	Short	Ad libitum	LLS	A_16_08	9	4	SQ1020	G7
SRR20297419	B72143	NZ168755	4640	2015	2016-08-15	LucernePellets	Lamb	Short	Ad libitum	LLS	A_16_08	15	1	SQ1036	N10
SRR20298045	B72144	NZ69755	4640	2015	2016-08-15	LucernePellets	Lamb	Short	Ad libitum	LLS	A_16_08	5	4	SQ1019	N7
SRR20298044	B72145	NZ121955	4640	2015	2016-08-15	LucernePellets	Lamb	Short	Ad libitum	LLS	A_16_08	4	4	SQ1019	C2
SRR20298043	B72146	NZ165380	4640	2015	2016-08-15	LucernePellets	Lamb	Short	Ad libitum	LLS	A_16_08	13	2	SQ1036	I10
SRR20298042	B72147	NZ152330	4640	2015	2016-08-15	LucernePellets	Lamb	Short	Ad libitum	LLS	A_16_08	6	1	SQ1019	F13
SRR20298041	B72148	NZ103955	4640	2015	2016-08-15	LucernePellets	Lamb	Short	Ad libitum	LLS	A_16_08	6	2	SQ1019	N13
SRR20298040	B72149	NZ140405	4640	2015	2016-08-15	LucernePellets	Lamb	Short	Ad libitum	LLS	A_16_08	9	5	SQ1020	K7
SRR20298039	B72150	NZ144455	4640	2015	2016-08-15	LucernePellets	Lamb	Short	Ad libitum	LLS	A_16_08	4	5	SQ1019	E2
SRR20298038	B72151	NZ85505	4640	2015	2016-08-15	LucernePellets	Lamb	Short	Ad libitum	LLS	A_16_08	9	1	SQ1020	E8
SRR20298037	B72152	NZ92255	4640	2015	2016-08-15	LucernePellets	Lamb	Short	Ad libitum	LLS	A_16_08	9	2	SQ1020	D7
SRR20298036	B72153	NZ164255	4640	2015	2016-08-15	LucernePellets	Lamb	Short	Ad libitum	LLS	A_16_08	8	5	SQ1020	L1
SRR20298034	B72154	NZ151430	4640	2015	2016-08-15	LucernePellets	Lamb	Short	Ad libitum	LLS	A_16_08	9	3	SQ1020	B7
SRR20298033	B72155	NZ95405	4640	2015	2016-08-15	LucernePellets	Lamb	Short	Ad libitum	LLS	A_16_08	9	4	SQ1020	N7
SRR20298032	B72156	NZ144680	4640	2015	2016-08-15	LucernePellets	Lamb	Short	Ad libitum	LLS	A_16_08	8	1	SQ1020	F1
SRR20297806	B72157	NZ149180	4640	2015	2016-08-15	LucernePellets	Lamb	Short	Ad libitum	LLS	A_16_08	2	5	SQ0881	B15
SRR20297805	B72158	NZ163580	4640	2015	2016-08-15	LucernePellets	Lamb	Short	Ad libitum	LLS	A_16_08	6	3	SQ1019	D13
SRR20297804	B72159	NZ137705	4640	2015	2016-08-15	LucernePellets	Lamb	Short	Ad libitum	LLS	A_16_08	4	1	SQ1019	P1
SRR20297803	B72160	NZ72230	4640	2015	2016-08-15	LucernePellets	Lamb	Short	Ad libitum	LLS	A_16_08	5	5	SQ1019	F7
SRR20297802	B72161	NZ94055	4640	2015	2016-08-15	LucernePellets	Lamb	Short	Ad libitum	LLS	A_16_08	2	2	SQ0881	J11
SRR20297801	B72162	NZ104405	4640	2015	2016-08-15	LucernePellets	Lamb	Short	Ad libitum	LLS	A_16_08	8	2	SQ1020	B1
SRR20297800	B72163	NZ140180	4640	2015	2016-08-15	LucernePellets	Lamb	Short	Ad libitum	LLS	A_16_08	7	5	SQ1019	F19
SRR20297798	B72164	NZ74255	4640	2015	2016-08-15	LucernePellets	Lamb	Short	Ad libitum	LLS	A_16_08	3	2	SQ0881	B8
SRR20297797	B72165	NZ102605	4640	2015	2016-08-15	LucernePellets	Lamb	Short	Ad libitum	LLS	A_16_08	8	3	SQ1020	N1
SRR20297796	B72166	NZ83255	4640	2015	2016-08-15	LucernePellets	Lamb	Short	Ad libitum	LLS	A_16_08	4	2	SQ1019	J1
SRR20297795	B72167	NZ79880	4640	2015	2016-08-15	LucernePellets	Lamb	Short	Ad libitum	LLS	A_16_08	6	4	SQ1019	B13
SRR20297794	B72168	NZ87420	2638	2015	2016-08-15	LucernePellets	Lamb	Short	Ad libitum	LLS	A_16_08	6	5	SQ1019	E14
SRR20297793	B72169	NZ90795	2638	2015	2016-08-15	LucernePellets	Lamb	Short	Ad libitum	LLS	A_16_08	3	3	SQ0990	C3
SRR20297792	B72170	NZ106320	2638	2015	2016-08-15	LucernePellets	Lamb	Short	Ad libitum	LLS	A_16_08	6	1	SQ1019	P13
SRR20297791	B72171	NZ92145	2638	2015	2016-08-15	LucernePellets	Lamb	Short	Ad libitum	LLS	A_16_08	6	2	SQ1019	G14
SRR20297418	B72172	NZ102270	2638	2015	2016-08-15	LucernePellets	Lamb	Short	Ad libitum	LLS	A_16_08	7	1	SQ1019	M20
SRR20297417	B72173	NZ111945	2638	2015	2016-08-15	LucernePellets	Lamb	Short	Ad libitum	LLS	A_16_08	2	4	SQ0881	B11
SRR20297415	B72174	NZ90345	2638	2015	2016-08-15	LucernePellets	Lamb	Short	Ad libitum	LLS	A_16_08	9	5	SQ1020	F7
SRR20297414	B72175	NZ65595	2638	2015	2016-08-15	LucernePellets	Lamb	Short	Ad libitum	LLS	A_16_08	4	3	SQ1019	G2
SRR20297413	B72176	NZ102720	2638	2015	2016-08-15	LucernePellets	Lamb	Short	Ad libitum	LLS	A_16_08	9	1	SQ1020	M8
SRR20297412	B72177	NZ113520	2638	2015	2016-08-16	LucernePellets	Lamb	Short	Ad libitum	LLS	A_16_08	6	3	SQ1019	I14
SRR20297411	B72178	NZ102045	2638	2015	2016-08-16	LucernePellets	Lamb	Short	Ad libitum	LLS	A_16_08	6	4	SQ1019	J13
SRR20297410	B72179	NZ128595	2638	2015	2016-08-16	LucernePellets	Lamb	Short	Ad libitum	LLS	A_16_08	8	4	SQ1020	D1
SRR20297409	B72180	NZ108345	2638	2015	2016-08-16	LucernePellets	Lamb	Short	Ad libitum	LLS	A_16_08	2	3	SQ0881	H1
SRR20297408	B72181	NZ64470	2638	2015	2016-08-16	LucernePellets	Lamb	Short	Ad libitum	LLS	A_16_08	3	4	SQ0990	D5
SRR20297407	B72182	NZ119145	2638	2015	2016-08-16	LucernePellets	Lamb	Short	Ad libitum	LLS	A_16_08	8	5	SQ1020	E2
SRR20297406	B72183	NZ122070	2638	2015	2016-08-16	LucernePellets	Lamb	Short	Ad libitum	LLS	A_16_08	6	5	SQ1019	M14
SRR20297404	B72184	NZ69420	2638	2015	2016-08-16	LucernePellets	Lamb	Short	Ad libitum	LLS	A_16_08	7	2	SQ1019	I20
SRR20297403	B72185	NZ116330	4640	2015	2016-08-16	LucernePellets	Lamb	Short	Ad libitum	LLS	A_16_08	3	5	SQ0990	G6
#N/A	B72186	NZ76955	4640	2015	2016-08-16	LucernePellets	Lamb	Short	Ad libitum	LLS	A_16_08	2	2	SQ0881	L13
SRR20298030	B72187	NZ80780	4640	2015	2016-08-16	LucernePellets	Lamb	Short	Ad libitum	LLS	A_16_08	3	1	SQ0881	H4
SRR20298029	B72188	NZ68630	4640	2015	2016-08-16	LucernePellets	Lamb	Short	Ad libitum	LLS	A_16_08	2	4	SQ0990	B12
SRR20298028	B72189	NZ87080	4640	2015	2016-08-16	LucernePellets	Lamb	Short	Ad libitum	LLS	A_16_08	6	1	SQ1019	A14
SRR20298027	B72190	NZ113855	4640	2015	2016-08-16	LucernePellets	Lamb	Short	Ad libitum	LLS	A_16_08	4	4	SQ1019	I2
SRR20298026	B72191	NZ154580	4640	2015	2016-08-16	LucernePellets	Lamb	Short	Ad libitum	LLS	A_16_08	6	2	SQ1019	B14
SRR20298025	B72192	NZ117680	4640	2015	2016-08-16	LucernePellets	Lamb	Short	Ad libitum	LLS	A_16_08	9	2	SQ1020	I8
SRR20298024	B72193	NZ101255	4640	2015	2016-08-16	LucernePellets	Lamb	Short	Ad libitum	LLS	A_16_08	6	3	SQ1019	F14
SRR20298022	B72194	NZ153230	4640	2015	2016-08-16	LucernePellets	Lamb	Short	Ad libitum	LLS	A_16_08	8	1	SQ1020	P1
SRR20298021	B72195	NZ134780	4640	2015	2016-08-16	LucernePellets	Lamb	Short	Ad libitum	LLS	A_16_08	2	1	SQ0881	H7
SRR20298020	B72196	NZ153905	4640	2015	2016-08-16	LucernePellets	Lamb	Short	Ad libitum	LLS	A_16_08	2	2	SQ0881	N15
SRR20298019	B72197	NZ121505	4640	2015	2016-08-16	LucernePellets	Lamb	Short	Ad libitum	LLS	A_16_08	2	4	SQ0881	B23
SRR20298018	B72198	NZ141080	4640	2015	2016-08-16	LucernePellets	Lamb	Short	Ad libitum	LLS	A_16_08	6	4	SQ1019	O14
SRR20298017	B72199	NZ106430	4640	2015	2016-08-16	LucernePellets	Lamb	Short	Ad libitum	LLS	A_16_08	6	5	SQ1019	H14
SRR20298016	B72200	NZ171230	4640	2015	2016-08-16	LucernePellets	Lamb	Short	Ad libitum	LLS	A_16_08	14	4	SQ1036	H11
SRR20297639	B72201	NZ86855	4640	2015	2016-08-16	LucernePellets	Lamb	Short	Ad libitum	LLS	A_16_08	3	2	SQ0881	J4
SRR20297638	B72202	NZ148505	4640	2015	2016-08-16	LucernePellets	Lamb	Short	Ad libitum	LLS	A_16_08	8	2	SQ1020	J1
SRR20297637	B72203	NZ148055	4640	2015	2016-08-16	LucernePellets	Lamb	Short	Ad libitum	LLS	A_16_08	7	3	SQ1019	C20
SRR20297635	B72204	NZ100805	4640	2015	2016-08-16	LucernePellets	Lamb	Short	Ad libitum	LLS	A_16_08	2	1	SQ0881	J9
SRR20297634	B72205	NZ99455	4640	2015	2016-08-16	LucernePellets	Lamb	Short	Ad libitum	LLS	A_16_08	4	5	SQ1019	M2
SRR20297633	B72206	NZ71330	4640	2015	2016-08-16	LucernePellets	Lamb	Short	Ad libitum	LLS	A_16_08	2	5	SQ0881	B21
SRR20297632	B72207	NZ127580	4640	2015	2016-08-16	LucernePellets	Lamb	Short	Ad libitum	LLS	A_16_08	9	3	SQ1020	J7
SRR20297631	B72208	NZ123755	4640	2015	2016-08-16	LucernePellets	Lamb	Short	Ad libitum	LLS	A_16_08	9	4	SQ1020	C8
SRR20297630	B72209	NZ75605	4640	2015	2016-08-16	LucernePellets	Lamb	Short	Ad libitum	LLS	A_16_08	6	1	SQ1019	K14
SRR20297629	B72210	NZ96980	4640	2015	2016-08-16	LucernePellets	Lamb	Short	Ad libitum	LLS	A_16_08	6	2	SQ1019	L14
SRR20297628	B72211	NZ168305	4640	2015	2016-08-16	LucernePellets	Lamb	Short	Ad libitum	LLS	A_16_08	14	5	SQ1036	D9
SRR20297627	B72212	NZ166280	4640	2015	2016-08-16	LucernePellets	Lamb	Short	Ad libitum	LLS	A_16_08	13	3	SQ1036	G12
SRR20297626	B72213	NZ97655	4640	2015	2016-08-16	LucernePellets	Lamb	Short	Ad libitum	LLS	A_16_08	32	2	SQ1048	G15
SRR20297624	B72214	NZ130730	4640	2015	2016-08-16	LucernePellets	Lamb	Short	Ad libitum	LLS	A_16_08	4	1	SQ1019	A2
SRR20297790	B72215	NZ144230	4640	2015	2016-08-16	LucernePellets	Lamb	Short	Ad libitum	LLS	A_16_08	2	2	SQ0881	P17
SRR20297789	B72216	NZ86180	4640	2015	2016-08-16	LucernePellets	Lamb	Short	Ad libitum	LLS	A_16_08	7	4	SQ1019	J19
SRR20297788	B72217	NZ76505	4640	2015	2016-08-16	LucernePellets	Lamb	Short	Ad libitum	LLS	A_16_08	9	5	SQ1020	P7
SRR20297787	B72218	NZ124205	4640	2015	2016-08-16	LucernePellets	Lamb	Short	Ad libitum	LLS	A_16_08	5	1	SQ1019	M8
SRR20297786	B72219	NZ136805	4640	2015	2016-08-16	LucernePellets	Lamb	Short	Ad libitum	LLS	A_16_08	2	2	SQ0881	N19
SRR20297785	B72220	NZ127805	4640	2015	2016-08-16	LucernePellets	Lamb	Short	Ad libitum	LLS	A_16_08	3	3	SQ0990	H5
SRR20297784	B72221	NZ161555	4640	2015	2016-08-16	LucernePellets	Lamb	Short	Ad libitum	LLS	A_16_08	5	2	SQ1019	I8
SRR20297783	B72222	NZ94730	4640	2015	2016-08-16	LucernePellets	Lamb	Short	Ad libitum	LLS	A_16_08	4	2	SQ1019	O2
SRR20297782	B72223	NZ142205	4640	2015	2016-08-16	LucernePellets	Lamb	Short	Ad libitum	LLS	A_16_08	2	5	SQ0881	D23
SRR20297780	B72224	NZ131630	4640	2015	2016-08-16	LucernePellets	Lamb	Short	Ad libitum	LLS	A_16_08	4	3	SQ1019	B2
SRR20297779	B72225	NZ75155	4640	2015	2016-08-16	LucernePellets	Lamb	Short	Ad libitum	LLS	A_16_08	5	3	SQ1019	J7
SRR20297778	B72226	NZ161330	4640	2015	2016-08-16	LucernePellets	Lamb	Short	Ad libitum	LLS	A_16_08	4	4	SQ1019	F2
SRR20297777	B72227	NZ133205	4640	2015	2016-08-16	LucernePellets	Lamb	Short	Ad libitum	LLS	A_16_08	3	4	SQ0990	A6
SRR20297776	B72228	NZ84830	4640	2015	2016-08-16	LucernePellets	Lamb	Short	Ad libitum	LLS	A_16_08	4	5	SQ1019	H2
SRR20297775	B72229	NZ138605	4640	2015	2016-08-16	LucernePellets	Lamb	Short	Ad libitum	LLS	A_16_08	8	3	SQ1020	C2
SRR20297402	B72230	NZ80555	4640	2015	2016-08-16	LucernePellets	Lamb	Short	Ad libitum	LLS	A_16_08	2	3	SQ0881	J3
SRR20297401	B72231	NZ115205	4640	2015	2016-08-16	LucernePellets	Lamb	Short	Ad libitum	LLS	A_16_08	9	1	SQ1020	H8
SRR20297400	B72232	NZ100130	4640	2015	2016-08-16	LucernePellets	Lamb	Short	Ad libitum	LLS	A_16_08	7	5	SQ1019	P19
SRR20297399	B72233	NZ73130	4640	2015	2016-08-16	LucernePellets	Lamb	Short	Ad libitum	LLS	A_16_08	6	3	SQ1019	N14
SRR20297397	B72234	NZ111830	4640	2015	2016-08-16	LucernePellets	Lamb	Short	Ad libitum	LLS	A_16_08	6	4	SQ1019	J14
SRR20297396	B72236	NZ114530	4640	2015	2016-08-16	LucernePellets	Lamb	Short	Ad libitum	LLS	A_16_08	2	3	SQ0881	L7
SRR20297395	B72237	NZ141980	4640	2015	2016-08-16	LucernePellets	Lamb	Short	Ad libitum	LLS	A_16_08	9	2	SQ1020	F8
SRR20297394	B72238	NZ142655	4640	2015	2016-08-16	LucernePellets	Lamb	Short	Ad libitum	LLS	A_16_08	4	1	SQ1019	K2
SRR20297393	B72239	NZ133880	4640	2015	2016-08-16	LucernePellets	Lamb	Short	Ad libitum	LLS	A_16_08	6	5	SQ1019	P14
SRR20297392	B72240	NZ115655	4640	2015	2016-08-16	LucernePellets	Lamb	Short	Ad libitum	LLS	A_16_08	4	2	SQ1019	J2
SRR20297391	B72241	NZ146480	4640	2015	2016-08-16	LucernePellets	Lamb	Short	Ad libitum	LLS	A_16_08	2	4	SQ0881	F17
SRR20297390	B72242	NZ166505	4640	2015	2016-08-16	LucernePellets	Lamb	Short	Ad libitum	LLS	A_16_08	15	2	SQ1036	J10
SRR20297389	B72243	NZ140630	4640	2015	2016-08-16	LucernePellets	Lamb	Short	Ad libitum	LLS	A_16_08	4	3	SQ1019	L2
SRR20297388	B72244	NZ105530	4640	2015	2016-08-16	LucernePellets	Lamb	Short	Ad libitum	LLS	A_16_08	5	4	SQ1019	G8
SRR20298014	B72245	NZ162005	4640	2015	2016-08-16	LucernePellets	Lamb	Short	Ad libitum	LLS	A_16_08	6	1	SQ1019	D14
SRR20298013	B72246	NZ66945	2638	2015	2016-08-16	LucernePellets	Lamb	Short	Ad libitum	LLS	A_16_08	5	5	SQ1019	P7
SRR20298012	B72247	NZ102495	2638	2015	2016-08-16	LucernePellets	Lamb	Short	Ad libitum	LLS	A_16_08	8	4	SQ1020	I2
SRR20298011	B72248	NZ91020	2638	2015	2016-08-16	LucernePellets	Lamb	Short	Ad libitum	LLS	A_16_08	4	4	SQ1019	N2
SRR20298010	B72249	NZ130845	2638	2015	2016-08-16	LucernePellets	Lamb	Short	Ad libitum	LLS	A_16_08	4	5	SQ1019	P2
SRR20298009	B72250	NZ84720	2638	2015	2016-08-16	LucernePellets	Lamb	Short	Ad libitum	LLS	A_16_08	2	4	SQ0881	D9
SRR20298008	B72251	NZ95745	2638	2015	2016-08-16	LucernePellets	Lamb	Short	Ad libitum	LLS	A_16_08	2	1	SQ0881	P5
SRR20298007	B72252	NZ80895	2638	2015	2016-08-16	LucernePellets	Lamb	Short	Ad libitum	LLS	A_16_08	7	2	SQ1019	F20
SRR20298006	B72253	NZ132980	4640	2015	2016-08-17	LucernePellets	Lamb	Short	Ad libitum	LLS	A_16_08	2	5	SQ0881	F15
SRR20298005	B72254	NZ130280	4640	2015	2016-08-17	LucernePellets	Lamb	Short	Ad libitum	LLS	A_16_08	2	3	SQ0881	N9
SRR20298003	B72255	NZ85055	4640	2015	2016-08-17	LucernePellets	Lamb	Short	Ad libitum	LLS	A_16_08	5	1	SQ1019	H8
SRR20298002	B72256	NZ145805	4640	2015	2016-08-17	LucernePellets	Lamb	Short	Ad libitum	LLS	A_16_08	8	5	SQ1020	M2
SRR20298001	B72257	NZ165830	4640	2015	2016-08-17	LucernePellets	Lamb	Short	Ad libitum	LLS	A_16_08	15	3	SQ1036	L12
SRR20298000	B72258	NZ69980	4640	2015	2016-08-17	LucernePellets	Lamb	Short	Ad libitum	LLS	A_16_08	7	3	SQ1019	B20
SRR20297774	B72259	NZ100355	4640	2015	2016-08-17	LucernePellets	Lamb	Short	Ad libitum	LLS	A_16_08	8	1	SQ1020	A2
SRR20297773	B72260	NZ90680	4640	2015	2016-08-17	LucernePellets	Lamb	Short	Ad libitum	LLS	A_16_08	7	4	SQ1019	O20
SRR20297772	B72261	NZ81455	4640	2015	2016-08-17	LucernePellets	Lamb	Short	Ad libitum	LLS	A_16_08	5	2	SQ1019	F8
SRR20297771	B72262	NZ115430	4640	2015	2016-08-17	LucernePellets	Lamb	Short	Ad libitum	LLS	A_16_08	3	5	SQ0990	F7
SRR20297770	B72263	NZ137930	4640	2015	2016-08-17	LucernePellets	Lamb	Short	Ad libitum	LLS	A_16_08	5	3	SQ1019	O8
SRR20297769	B72264	NZ73355	4640	2015	2016-08-17	LucernePellets	Lamb	Short	Ad libitum	LLS	A_16_08	8	2	SQ1020	O2
SRR20297767	B72266	NZ119255	4640	2015	2016-08-17	LucernePellets	Lamb	Short	Ad libitum	LLS	A_16_08	8	3	SQ1020	B2
SRR20297766	B72267	NZ169880	4640	2015	2016-08-17	LucernePellets	Lamb	Short	Ad libitum	LLS	A_16_08	11	5	SQ1020	K21
SRR20297765	B72268	NZ104180	4640	2015	2016-08-17	LucernePellets	Lamb	Short	Ad libitum	LLS	A_16_08	7	5	SQ1019	A20
SRR20297764	B72269	NZ75830	4640	2015	2016-08-17	LucernePellets	Lamb	Short	Ad libitum	LLS	A_16_08	8	4	SQ1020	F2
SRR20297763	B72270	NZ142880	4640	2015	2016-08-17	LucernePellets	Lamb	Short	Ad libitum	LLS	A_16_08	6	3	SQ1019	A15
SRR20297762	B72271	NZ93380	4640	2015	2016-08-17	LucernePellets	Lamb	Short	Ad libitum	LLS	A_16_08	8	5	SQ1020	H2
SRR20297761	B72272	NZ119030	4640	2015	2016-08-17	LucernePellets	Lamb	Short	Ad libitum	LLS	A_16_08	6	4	SQ1019	C15
SRR20297760	B72273	NZ144005	4640	2015	2016-08-17	LucernePellets	Lamb	Short	Ad libitum	LLS	A_16_08	7	1	SQ1019	P20
SRR20297759	B72274	NZ117905	4640	2015	2016-08-17	LucernePellets	Lamb	Short	Ad libitum	LLS	A_16_08	5	4	SQ1019	B8
SRR20297623	B72275	NZ110930	4640	2015	2016-08-17	LucernePellets	Lamb	Short	Ad libitum	LLS	A_16_08	8	1	SQ1020	G2
SRR20297621	B72276	NZ150980	4640	2015	2016-08-17	LucernePellets	Lamb	Short	Ad libitum	LLS	A_16_08	8	2	SQ1020	D2
SRR20297620	B72277	NZ159755	4640	2015	2016-08-17	LucernePellets	Lamb	Short	Ad libitum	LLS	A_16_08	4	1	SQ1019	D2
SRR20297619	B72278	NZ96530	4640	2015	2016-08-17	LucernePellets	Lamb	Short	Ad libitum	LLS	A_16_08	2	3	SQ0881	P11
SRR20297618	B72279	NZ117455	4640	2015	2016-08-17	LucernePellets	Lamb	Short	Ad libitum	LLS	A_16_08	8	3	SQ1020	L2
SRR20297617	B72280	NZ123980	4640	2015	2016-08-17	LucernePellets	Lamb	Short	Ad libitum	LLS	A_16_08	3	1	SQ0881	P4
SRR20297616	B72281	NZ143555	4640	2015	2016-08-17	LucernePellets	Lamb	Short	Ad libitum	LLS	A_16_08	3	2	SQ0881	F8
SRR20297615	B72282	NZ96755	4640	2015	2016-08-17	LucernePellets	Lamb	Short	Ad libitum	LLS	A_16_08	32	2	SQ1048	A3
SRR20297614	B72283	NZ165155	4640	2015	2016-08-17	LucernePellets	Lamb	Short	Ad libitum	LLS	A_16_08	15	4	SQ1036	H12
SRR20297613	B72284	NZ163355	4640	2015	2016-08-17	LucernePellets	Lamb	Short	Ad libitum	LLS	A_16_08	5	5	SQ1019	A8
SRR20297612	B72285	NZ131855	4640	2015	2016-08-17	LucernePellets	Lamb	Short	Ad libitum	LLS	A_16_08	8	4	SQ1020	N2
SRR20297610	B72286	NZ105420	2638	2015	2016-08-17	LucernePellets	Lamb	Short	Ad libitum	LLS	A_16_08	5	1	SQ1019	P8
SRR20297609	B72287	NZ91920	2638	2015	2016-08-17	LucernePellets	Lamb	Short	Ad libitum	LLS	A_16_08	5	2	SQ1019	N8
SRR20297608	B72288	NZ109020	2638	2015	2016-08-17	LucernePellets	Lamb	Short	Ad libitum	LLS	A_16_08	4	2	SQ1019	C3
SRR20297758	B72289	NZ109920	2638	2015	2016-08-17	LucernePellets	Lamb	Short	Ad libitum	LLS	A_16_08	6	5	SQ1019	M15
SRR20297757	B72290	NZ118920	2638	2015	2016-08-17	LucernePellets	Lamb	Short	Ad libitum	LLS	A_16_08	7	2	SQ1019	N20
SRR20297756	B72291	NZ75720	2638	2015	2016-08-17	LucernePellets	Lamb	Short	Ad libitum	LLS	A_16_08	4	3	SQ1019	E3
SRR20297755	B72292	NZ125220	2638	2015	2016-08-17	LucernePellets	Lamb	Short	Ad libitum	LLS	A_16_08	9	3	SQ1020	O8
SRR20297754	B72293	NZ93495	2638	2015	2016-08-17	LucernePellets	Lamb	Short	Ad libitum	LLS	A_16_08	9	4	SQ1020	B8
SRR20297753	B72294	NZ187095	2638	2015	2016-08-17	LucernePellets	Lamb	Short	Ad libitum	LLS	A_16_08	9	5	SQ1020	A8
SRR20297752	B72295	NZ104745	2638	2015	2016-08-17	LucernePellets	Lamb	Short	Ad libitum	LLS	A_16_08	4	4	SQ1019	A3
SRR20297750	B72296	NZ75270	2638	2015	2016-08-17	LucernePellets	Lamb	Short	Ad libitum	LLS	A_16_08	2	3	SQ0881	L15
SRR20297749	B72297	NZ109695	2638	2015	2016-08-17	LucernePellets	Lamb	Short	Ad libitum	LLS	A_16_08	5	3	SQ1019	J8
SRR20297748	B72298	NZ91805	4640	2015	2016-08-17	LucernePellets	Lamb	Short	Ad libitum	LLS	A_16_08	5	4	SQ1019	L8
SRR20297747	B72299	NZ108455	4640	2015	2016-08-17	LucernePellets	Lamb	Short	Ad libitum	LLS	A_16_08	7	3	SQ1019	L20
SRR20297746	B72300	NZ70880	4640	2015	2016-08-17	LucernePellets	Lamb	Short	Ad libitum	LLS	A_16_08	9	1	SQ1020	P8
SRR20297745	B72301	NZ145355	4640	2015	2016-08-17	LucernePellets	Lamb	Short	Ad libitum	LLS	A_16_08	5	5	SQ1019	K8
SRR20297744	B72302	NZ137480	4640	2015	2016-08-17	LucernePellets	Lamb	Short	Ad libitum	LLS	A_16_08	3	3	SQ0990	B7
SRR20297743	B72303	NZ134330	4640	2015	2016-08-17	LucernePellets	Lamb	Short	Ad libitum	LLS	A_16_08	9	2	SQ1020	N8
SRR20297386	B72304	NZ70205	4640	2015	2016-08-17	LucernePellets	Lamb	Short	Ad libitum	LLS	A_16_08	8	5	SQ1020	P2
SRR20297385	B72305	NZ131405	4640	2015	2016-08-17	LucernePellets	Lamb	Short	Ad libitum	LLS	A_16_08	3	4	SQ0990	D7
SRR20297383	B72306	NZ83705	4640	2015	2016-08-17	LucernePellets	Lamb	Short	Ad libitum	LLS	A_16_08	7	4	SQ1019	J20
SRR20297382	B72307	NZ141305	4640	2015	2016-08-17	LucernePellets	Lamb	Short	Ad libitum	LLS	A_16_08	7	5	SQ1019	G20
SRR20297381	B72308	NZ108005	4640	2015	2016-08-17	LucernePellets	Lamb	Short	Ad libitum	LLS	A_16_08	4	5	SQ1019	M3
SRR20297380	B72309	NZ162230	4640	2015	2016-08-17	LucernePellets	Lamb	Short	Ad libitum	LLS	A_16_08	8	1	SQ1020	K2
SRR20297379	B72310	NZ130505	4640	2015	2016-08-17	LucernePellets	Lamb	Short	Ad libitum	LLS	A_16_08	3	5	SQ0990	H7
SRR20297378	B72311	NZ83480	4640	2015	2016-08-17	LucernePellets	Lamb	Short	Ad libitum	LLS	A_16_08	5	1	SQ1019	M9
SRR20297377	B72312	NZ135455	4640	2015	2016-08-17	LucernePellets	Lamb	Short	Ad libitum	LLS	A_16_08	5	2	SQ1019	A9
SRR20297376	B72313	NZ94955	4640	2015	2016-08-17	LucernePellets	Lamb	Short	Ad libitum	LLS	A_16_08	5	3	SQ1019	C9
SRR20297375	B72314	NZ159305	4640	2015	2016-08-17	LucernePellets	Lamb	Short	Ad libitum	LLS	A_16_08	7	1	SQ1019	M21
SRR20297374	B72315	NZ157955	4640	2015	2016-08-17	LucernePellets	Lamb	Short	Ad libitum	LLS	A_16_08	3	1	SQ0881	B10
SRR20297372	B72316	NZ81905	4640	2015	2016-08-17	LucernePellets	Lamb	Short	Ad libitum	LLS	A_16_08	7	2	SQ1019	A21
SRR20297371	B72317	NZ109580	4640	2015	2016-08-17	LucernePellets	Lamb	Short	Ad libitum	LLS	A_16_08	2	5	SQ0881	D13
SRR20297370	B72318	NZ158630	4640	2015	2016-08-17	LucernePellets	Lamb	Short	Ad libitum	LLS	A_16_08	2	5	SQ0881	F3
SRR20297369	B72319	NZ82580	4640	2015	2016-08-17	LucernePellets	Lamb	Short	Ad libitum	LLS	A_16_08	2	4	SQ0881	D1
SRR20297368	B72320	NZ156155	4640	2015	2016-08-17	LucernePellets	Lamb	Short	Ad libitum	LLS	A_16_08	6	1	SQ1019	G15
SRR20297367	B72321	NZ169430	4640	2015	2016-08-17	LucernePellets	Lamb	Short	Ad libitum	LLS	A_16_08	14	1	SQ1036	H9
SRR20297366	B72322	NZ111605	4640	2015	2016-08-17	LucernePellets	Lamb	Short	Ad libitum	LLS	A_16_08	5	4	SQ1019	E9
SRR20297365	B72323	NZ158855	4640	2015	2016-08-17	LucernePellets	Lamb	Short	Ad libitum	LLS	A_16_08	3	2	SQ0881	H6
SRR20297364	B72324	NZ94505	4640	2015	2016-08-17	LucernePellets	Lamb	Short	Ad libitum	LLS	A_16_08	3	3	SQ0990	F6
SRR20297363	B72325	NZ119705	4640	2015	2016-08-17	LucernePellets	Lamb	Short	Ad libitum	LLS	A_16_08	4	1	SQ1019	G3
SRR20297361	B72326	NZ164705	4640	2015	2016-08-17	LucernePellets	Lamb	Short	Ad libitum	LLS	A_16_08	9	3	SQ1020	D8
SRR20297360	B72327	NZ97095	2638	2015	2016-08-17	LucernePellets	Lamb	Short	Ad libitum	LLS	A_16_08	3	4	SQ0990	G7
SRR20297359	B72328	NZ101820	2638	2015	2016-08-17	LucernePellets	Lamb	Short	Ad libitum	LLS	A_16_08	5	5	SQ1019	D8
SRR20297358	B72329	NZ106770	2638	2015	2016-08-17	LucernePellets	Lamb	Short	Ad libitum	LLS	A_16_08	7	3	SQ1019	E21
SRR20297357	B72330	NZ110595	2638	2015	2016-08-17	LucernePellets	Lamb	Short	Ad libitum	LLS	A_16_08	8	2	SQ1020	J2
SRR20297356	B72331	NZ86295	2638	2015	2016-08-17	LucernePellets	Lamb	Short	Ad libitum	LLS	A_16_08	4	2	SQ1019	H3
SRR20297355	B72332	NZ98895	2638	2015	2016-08-17	LucernePellets	Lamb	Short	Ad libitum	LLS	A_16_08	4	3	SQ1019	L3
SRR20297742	B72333	NZ216595	3633	2015	2016-10-17	LucernePellets	Lamb	Short	Ad libitum	LLS	A_16_10	2	4	SQ0881	F11
SRR20297741	B72334	NZ219520	3633	2015	2016-10-17	LucernePellets	Lamb	Short	Ad libitum	LLS	A_16_10	3	5	SQ0990	C7
SRR20297740	B72335	NZ230545	3633	2015	2016-10-17	LucernePellets	Lamb	Short	Ad libitum	LLS	A_16_10	3	1	SQ0881	J6
SRR20297738	B72336	NZ212545	3633	2015	2016-10-17	LucernePellets	Lamb	Short	Ad libitum	LLS	A_16_10	6	2	SQ1019	L15
SRR20297737	B72337	NZ230095	3633	2015	2016-10-17	LucernePellets	Lamb	Short	Ad libitum	LLS	A_16_10	9	4	SQ1020	L8
SRR20297736	B72338	NZ219070	3633	2015	2016-10-17	LucernePellets	Lamb	Short	Ad libitum	LLS	A_16_10	2	5	SQ0881	H17
SRR20297735	B72339	NZ232570	3633	2015	2016-10-17	LucernePellets	Lamb	Short	Ad libitum	LLS	A_16_10	9	5	SQ1020	G8
SRR20297734	B72340	NZ214795	3633	2015	2016-10-17	LucernePellets	Lamb	Short	Ad libitum	LLS	A_16_10	6	3	SQ1019	I15
SRR20297733	B72341	NZ208720	3633	2015	2016-10-17	LucernePellets	Lamb	Short	Ad libitum	LLS	A_16_10	9	1	SQ1020	C9
SRR20297732	B72342	NZ218620	3633	2015	2016-10-17	LucernePellets	Lamb	Short	Ad libitum	LLS	A_16_10	8	3	SQ1020	E3
SRR20297731	B72343	NZ213670	3633	2015	2016-10-17	LucernePellets	Lamb	Short	Ad libitum	LLS	A_16_10	2	3	SQ0881	J17
SRR20297730	B72344	NZ207820	3633	2015	2016-10-17	LucernePellets	Lamb	Short	Ad libitum	LLS	A_16_10	5	1	SQ1019	B9
SRR20297729	B72345	NZ200170	3633	2015	2016-10-17	LucernePellets	Lamb	Short	Ad libitum	LLS	A_16_10	2	3	SQ0881	H19
SRR20297726	B72346	NZ218170	3633	2015	2016-10-17	LucernePellets	Lamb	Short	Ad libitum	LLS	A_16_10	6	4	SQ1019	H15
SRR20297725	B72347	NZ204670	3633	2015	2016-10-17	LucernePellets	Lamb	Short	Ad libitum	LLS	A_16_10	5	2	SQ1019	I9
SRR20297724	B72348	NZ226945	3633	2015	2016-10-17	LucernePellets	Lamb	Short	Ad libitum	LLS	A_16_10	2	2	SQ0881	L21
SRR20297723	B72349	NZ212770	3633	2015	2016-10-17	LucernePellets	Lamb	Short	Ad libitum	LLS	A_16_10	7	4	SQ1019	C21
SRR20297722	B72350	NZ228295	3633	2015	2016-10-17	LucernePellets	Lamb	Short	Ad libitum	LLS	A_16_10	5	3	SQ1019	H9
SRR20297721	B72351	NZ224695	3633	2015	2016-10-17	LucernePellets	Lamb	Short	Ad libitum	LLS	A_16_10	6	5	SQ1019	B15
SRR20297720	B72352	NZ192270	2638	2015	2016-10-17	LucernePellets	Lamb	Short	Ad libitum	LLS	A_16_10	8	4	SQ1020	A3
SRR20297719	B72353	NZ131970	2638	2015	2016-10-17	LucernePellets	Lamb	Short	Ad libitum	LLS	A_16_10	6	1	SQ1019	K15
SRR20297718	B72354	NZ121620	2638	2015	2016-10-17	LucernePellets	Lamb	Short	Ad libitum	LLS	A_16_10	5	4	SQ1019	L9
SRR20297717	B72355	NZ190920	2638	2015	2016-10-17	LucernePellets	Lamb	Short	Ad libitum	LLS	A_16_10	5	5	SQ1019	G9
SRR20297715	B72356	NZ175170	2638	2015	2016-10-17	LucernePellets	Lamb	Short	Ad libitum	LLS	A_16_10	7	5	SQ1019	K20
SRR20297714	B72357	NZ161220	2638	2015	2016-10-17	LucernePellets	Lamb	Short	Ad libitum	LLS	A_16_10	8	5	SQ1020	M3
SRR20297713	B72358	NZ161895	2638	2015	2016-10-17	LucernePellets	Lamb	Short	Ad libitum	LLS	A_16_10	2	1	SQ0881	N13
SRR20297712	B72359	NZ150195	2638	2015	2016-10-17	LucernePellets	Lamb	Short	Ad libitum	LLS	A_16_10	4	4	SQ1019	I3
SRR20297711	B72360	NZ112170	2638	2015	2016-10-17	LucernePellets	Lamb	Short	Ad libitum	LLS	A_16_10	4	5	SQ1019	B3
SRR20297607	B72361	NZ156270	2638	2015	2016-10-17	LucernePellets	Lamb	Short	Ad libitum	LLS	A_16_10	5	1	SQ1019	F9
SRR20297606	B72362	NZ171120	2638	2015	2016-10-17	LucernePellets	Lamb	Short	Ad libitum	LLS	A_16_10	8	1	SQ1020	G3
SRR20297605	B72363	NZ138495	2638	2015	2016-10-17	LucernePellets	Lamb	Short	Ad libitum	LLS	A_16_10	7	1	SQ1019	B21
SRR20297604	B72364	NZ124095	2638	2015	2016-10-17	LucernePellets	Lamb	Short	Ad libitum	LLS	A_16_10	4	1	SQ1019	K3
SRR20297603	B72365	NZ114195	2638	2015	2016-10-17	LucernePellets	Lamb	Short	Ad libitum	LLS	A_16_10	7	2	SQ1019	I21
SRR20297601	B72366	NZ82470	2638	2015	2016-10-17	LucernePellets	Lamb	Short	Ad libitum	LLS	A_16_10	8	2	SQ1020	H3
SRR20297600	B72367	NZ165270	2638	2015	2016-10-17	LucernePellets	Lamb	Short	Ad libitum	LLS	A_16_10	8	3	SQ1020	L3
SRR20297599	B72368	NZ138720	2638	2015	2016-10-17	LucernePellets	Lamb	Short	Ad libitum	LLS	A_16_10	8	4	SQ1020	I3
SRR20297598	B72369	NZ192495	2638	2015	2016-10-17	LucernePellets	Lamb	Short	Ad libitum	LLS	A_16_10	9	2	SQ1020	A9
SRR20297597	B72370	NZ172470	2638	2015	2016-10-17	LucernePellets	Lamb	Short	Ad libitum	LLS	A_16_10	2	3	SQ0881	F23
SRR20297596	B72371	NZ183720	2638	2015	2016-10-17	LucernePellets	Lamb	Short	Ad libitum	LLS	A_16_10	5	2	SQ1019	D9
SRR20297595	B72372	NZ156945	2638	2015	2016-10-17	LucernePellets	Lamb	Short	Ad libitum	LLS	A_16_10	7	3	SQ1019	L21
SRR20297594	B72373	NZ227845	3633	2015	2016-10-18	LucernePellets	Lamb	Short	Ad libitum	LLS	A_16_10	4	2	SQ1019	N3
SRR20297593	B72374	NZ202420	3633	2015	2016-10-18	LucernePellets	Lamb	Short	Ad libitum	LLS	A_16_10	8	5	SQ1020	B3
SRR20297592	B72375	NZ214345	3633	2015	2016-10-18	LucernePellets	Lamb	Short	Ad libitum	LLS	A_16_10	5	3	SQ1019	N9
SRR20297353	B72376	NZ198595	3633	2015	2016-10-18	LucernePellets	Lamb	Short	Ad libitum	LLS	A_16_10	4	3	SQ1019	P3
SRR20297352	B72377	NZ231895	3633	2015	2016-10-18	LucernePellets	Lamb	Short	Ad libitum	LLS	A_16_10	6	2	SQ1019	P15
SRR20297351	B72378	NZ207145	3633	2015	2016-10-18	LucernePellets	Lamb	Short	Ad libitum	LLS	A_16_10	4	4	SQ1174	M2
SRR20297350	B72379	NZ212320	3633	2015	2016-10-18	LucernePellets	Lamb	Short	Ad libitum	LLS	A_16_10	5	4	SQ1019	P9
SRR20297349	B72380	NZ209620	3633	2015	2016-10-18	LucernePellets	Lamb	Short	Ad libitum	LLS	A_16_10	4	5	SQ1019	F3
SRR20297348	B72381	NZ217495	3633	2015	2016-10-18	LucernePellets	Lamb	Short	Ad libitum	LLS	A_16_10	5	5	SQ1019	K9
SRR20297347	B72382	NZ205120	3633	2015	2016-10-18	LucernePellets	Lamb	Short	Ad libitum	LLS	A_16_10	6	3	SQ1019	D15
SRR20297346	B72383	NZ221320	3633	2015	2016-10-18	LucernePellets	Lamb	Short	Ad libitum	LLS	A_16_10	7	4	SQ1019	H21
SRR20297345	B72384	NZ216145	3633	2015	2016-10-18	LucernePellets	Lamb	Short	Ad libitum	LLS	A_16_10	9	3	SQ1020	J8
SRR20297344	B72385	NZ213895	3633	2015	2016-10-18	LucernePellets	Lamb	Short	Ad libitum	LLS	A_16_10	3	2	SQ0881	L6
SRR20297342	B72386	NZ227170	3633	2015	2016-10-18	LucernePellets	Lamb	Short	Ad libitum	LLS	A_16_10	3	3	SQ0990	E7
SRR20297341	B72387	NZ199270	3633	2015	2016-10-18	LucernePellets	Lamb	Short	Ad libitum	LLS	A_16_10	6	4	SQ1019	N15
SRR20297340	B72388	NZ209845	3633	2015	2016-10-18	LucernePellets	Lamb	Short	Ad libitum	LLS	A_16_10	5	1	SQ1019	J9
SRR20297339	B72389	NZ224020	3633	2015	2016-10-18	LucernePellets	Lamb	Short	Ad libitum	LLS	A_16_10	4	1	SQ1019	O3
SRR20297591	B72390	NZ199495	3633	2015	2016-10-18	LucernePellets	Lamb	Short	Ad libitum	LLS	A_16_10	7	5	SQ1019	G21
SRR20297590	B72391	NZ210745	3633	2015	2016-10-18	LucernePellets	Lamb	Short	Ad libitum	LLS	A_16_10	8	1	SQ1020	K3
SRR20297589	B72392	NZ205795	3633	2015	2016-10-18	LucernePellets	Lamb	Short	Ad libitum	LLS	A_16_10	9	4	SQ1020	E9
SRR20297588	B72393	NZ217270	3633	2015	2016-10-18	LucernePellets	Lamb	Short	Ad libitum	LLS	A_16_10	4	2	SQ1019	E4
SRR20297587	B72394	NZ225145	3633	2015	2016-10-18	LucernePellets	Lamb	Short	Ad libitum	LLS	A_16_10	8	2	SQ1020	N3
SRR20297586	B72395	NZ232345	3633	2015	2016-10-18	LucernePellets	Lamb	Short	Ad libitum	LLS	A_16_10	8	3	SQ1020	P3
SRR20297584	B72396	NZ201970	3633	2015	2016-10-18	LucernePellets	Lamb	Short	Ad libitum	LLS	A_16_10	6	5	SQ1019	F15
SRR20297583	B72397	NZ224470	3633	2015	2016-10-18	LucernePellets	Lamb	Short	Ad libitum	LLS	A_16_10	5	2	SQ1019	I10
SRR20297582	B72398	NZ205345	3633	2015	2016-10-18	LucernePellets	Lamb	Short	Ad libitum	LLS	A_16_10	7	1	SQ1019	F21
SRR20297581	B72399	NZ212095	3633	2015	2016-10-18	LucernePellets	Lamb	Short	Ad libitum	LLS	A_16_10	4	3	SQ1019	A4
SRR20297580	B72400	NZ203095	3633	2015	2016-10-18	LucernePellets	Lamb	Short	Ad libitum	LLS	A_16_10	3	4	SQ0990	A8
SRR20297579	B72401	NZ210295	3633	2015	2016-10-18	LucernePellets	Lamb	Short	Ad libitum	LLS	A_16_10	7	2	SQ1019	D21
SRR20297578	B72402	NZ206470	3633	2015	2016-10-18	LucernePellets	Lamb	Short	Ad libitum	LLS	A_16_10	2	5	SQ0881	P21
SRR20297577	B72403	NZ212995	3633	2015	2016-10-18	LucernePellets	Lamb	Short	Ad libitum	LLS	A_16_10	8	4	SQ1020	D3
SRR20297576	B72404	NZ215020	3633	2015	2016-10-18	LucernePellets	Lamb	Short	Ad libitum	LLS	A_16_10	7	3	SQ1019	P21
SRR20297710	B72405	NZ214120	3633	2015	2016-10-18	LucernePellets	Lamb	Short	Ad libitum	LLS	A_16_10	4	4	SQ1019	I4
SRR20297708	B72406	NZ228520	3633	2015	2016-10-18	LucernePellets	Lamb	Short	Ad libitum	LLS	A_16_10	6	1	SQ1019	O15
SRR20297707	B72407	NZ229870	3633	2015	2016-10-18	LucernePellets	Lamb	Short	Ad libitum	LLS	A_16_10	8	5	SQ1020	F3
SRR20297706	B72408	NZ209170	3633	2015	2016-10-18	LucernePellets	Lamb	Short	Ad libitum	LLS	A_16_10	3	5	SQ0990	A7
SRR20297705	B72409	NZ226270	3633	2015	2016-10-18	LucernePellets	Lamb	Short	Ad libitum	LLS	A_16_10	9	5	SQ1020	K8
SRR20297704	B72410	NZ202195	3633	2015	2016-10-18	LucernePellets	Lamb	Short	Ad libitum	LLS	A_16_10	7	4	SQ1019	N21
SRR20297703	B72411	NZ156720	2638	2015	2016-10-18	LucernePellets	Lamb	Short	Ad libitum	LLS	A_16_10	6	2	SQ1019	A16
SRR20297702	B72412	NZ121170	2638	2015	2016-10-18	LucernePellets	Lamb	Short	Ad libitum	LLS	A_16_10	4	5	SQ1019	J3
SRR20297701	B72413	NZ160995	2638	2015	2016-10-18	LucernePellets	Lamb	Short	Ad libitum	LLS	A_16_10	7	5	SQ1019	K21
SRR20297700	B72414	NZ170895	2638	2015	2016-10-18	LucernePellets	Lamb	Short	Ad libitum	LLS	A_16_10	7	1	SQ1019	J21
SRR20297699	B72415	NZ117795	2638	2015	2016-10-18	LucernePellets	Lamb	Short	Ad libitum	LLS	A_16_10	5	3	SQ1019	E10
SRR20297697	B72416	NZ119595	2638	2015	2016-10-18	LucernePellets	Lamb	Short	Ad libitum	LLS	A_16_10	2	1	SQ0990	C12
SRR20297696	B72417	NZ113070	2638	2015	2016-10-18	LucernePellets	Lamb	Short	Ad libitum	LLS	A_16_10	5	4	SQ1019	A10
SRR20297695	B72418	NZ77520	2638	2015	2016-10-18	LucernePellets	Lamb	Short	Ad libitum	LLS	A_16_10	6	3	SQ1019	I16
SRR20298207	B72419	NZ190695	2638	2015	2016-10-18	LucernePellets	Lamb	Short	Ad libitum	LLS	A_16_10	4	1	SQ1019	C4
SRR20298206	B72420	NZ124545	2638	2015	2016-10-18	LucernePellets	Lamb	Short	Ad libitum	LLS	A_16_10	7	2	SQ1019	I22
SRR20298205	B72421	NZ149070	2638	2015	2016-10-18	LucernePellets	Lamb	Short	Ad libitum	LLS	A_16_10	9	1	SQ1020	M9
SRR20298204	B72422	NZ140970	2638	2015	2016-10-18	LucernePellets	Lamb	Short	Ad libitum	LLS	A_16_10	5	5	SQ1019	O9
SRR20298203	B72423	NZ157620	2638	2015	2016-10-18	LucernePellets	Lamb	Short	Ad libitum	LLS	A_16_10	8	1	SQ1020	O3
SRR20298202	B72424	NZ122745	2638	2015	2016-10-18	LucernePellets	Lamb	Short	Ad libitum	LLS	A_16_10	9	2	SQ1020	I9
SRR20298201	B72425	NZ147720	2638	2015	2016-10-18	LucernePellets	Lamb	Short	Ad libitum	LLS	A_16_10	6	4	SQ1019	E16
SRR20298199	B72426	NZ173595	2638	2015	2016-10-18	LucernePellets	Lamb	Short	Ad libitum	LLS	A_16_10	4	2	SQ1019	O4
SRR20298198	B72427	NZ177645	2638	2015	2016-10-18	LucernePellets	Lamb	Short	Ad libitum	LLS	A_16_10	2	4	SQ0881	J19
SRR20298197	B72428	NZ138945	2638	2015	2016-10-18	LucernePellets	Lamb	Short	Ad libitum	LLS	A_16_10	9	3	SQ1020	H9
SRR20298196	B72429	NZ153120	2638	2015	2016-10-18	LucernePellets	Lamb	Short	Ad libitum	LLS	A_16_10	8	2	SQ1020	E4
SRR20298195	B72430	NZ165945	2638	2015	2016-10-18	LucernePellets	Lamb	Short	Ad libitum	LLS	A_16_10	9	4	SQ1020	L9
SRR20298194	B72431	NZ155820	2638	2015	2016-10-18	LucernePellets	Lamb	Short	Ad libitum	LLS	A_16_10	4	3	SQ1019	G4
SRR20298193	B72432	NZ122295	2638	2015	2016-10-18	LucernePellets	Lamb	Short	Ad libitum	LLS	A_16_10	7	3	SQ1019	A22
SRR20298192	B72433	NZ144345	2638	2015	2016-10-18	LucernePellets	Lamb	Short	Ad libitum	LLS	A_16_10	9	5	SQ1020	G9
SRR20297575	B72434	NZ123195	2638	2015	2016-10-18	LucernePellets	Lamb	Short	Ad libitum	LLS	A_16_10	2	2	SQ0881	J23
SRR20297574	B72435	NZ134445	2638	2015	2016-10-18	LucernePellets	Lamb	Short	Ad libitum	LLS	A_16_10	8	3	SQ1020	A4
SRR20297572	B72436	NZ142770	2638	2015	2016-10-18	LucernePellets	Lamb	Short	Ad libitum	LLS	A_16_10	7	4	SQ1019	E22
SRR20297571	B72437	NZ124320	2638	2015	2016-10-18	LucernePellets	Lamb	Short	Ad libitum	LLS	A_16_10	6	5	SQ1019	J15
SRR20297570	B72438	NZ169320	2638	2015	2016-10-18	LucernePellets	Lamb	Short	Ad libitum	LLS	A_16_10	6	1	SQ1019	C16
SRR20297569	B72439	NZ135345	2638	2015	2016-10-18	LucernePellets	Lamb	Short	Ad libitum	LLS	A_16_10	9	1	SQ1020	B9
SRR20297568	B72440	NZ116670	2638	2015	2016-10-18	LucernePellets	Lamb	Short	Ad libitum	LLS	A_16_10	3	1	SQ0881	H8
SRR20297567	B72441	NZ140745	2638	2015	2016-10-18	LucernePellets	Lamb	Short	Ad libitum	LLS	A_16_10	4	4	SQ1019	M4
SRR20297566	B72442	NZ152220	2638	2015	2016-10-18	LucernePellets	Lamb	Short	Ad libitum	LLS	A_16_10	7	5	SQ1019	O21
SRR20297565	B72443	NZ176070	2638	2015	2016-10-18	LucernePellets	Lamb	Short	Ad libitum	LLS	A_16_10	9	2	SQ1020	F9
SRR20297564	B72444	NZ174045	2638	2015	2016-10-18	LucernePellets	Lamb	Short	Ad libitum	LLS	A_16_10	5	1	SQ1019	D10
SRR20297563	B72445	NZ154470	2638	2015	2016-10-18	LucernePellets	Lamb	Short	Ad libitum	LLS	A_16_10	2	4	SQ0881	L23
SRR20297560	B72446	NZ117345	2638	2015	2016-10-18	LucernePellets	Lamb	Short	Ad libitum	LLS	A_16_10	4	5	SQ1019	D4
SRR20297338	B72447	NZ115095	2638	2015	2016-10-18	LucernePellets	Lamb	Short	Ad libitum	LLS	A_16_10	9	3	SQ1020	N9
SRR20297337	B72448	NZ175845	2638	2015	2016-10-18	LucernePellets	Lamb	Short	Ad libitum	LLS	A_16_10	8	4	SQ1020	I4
SRR20297336	B72449	NZ172695	2638	2015	2016-10-18	LucernePellets	Lamb	Short	Ad libitum	LLS	A_16_10	3	2	SQ0881	D10
SRR20297335	B72450	NZ148395	2638	2015	2016-10-18	LucernePellets	Lamb	Short	Ad libitum	LLS	A_16_10	8	5	SQ1020	J3
SRR20297334	B72451	NZ120045	2638	2015	2016-10-18	LucernePellets	Lamb	Short	Ad libitum	LLS	A_16_10	3	3	SQ0990	D6
SRR20297333	B72452	NZ160545	2638	2015	2016-10-18	LucernePellets	Lamb	Short	Ad libitum	LLS	A_16_10	5	2	SQ1019	M10
SRR20297332	B72453	NZ230995	3633	2015	2016-10-19	LucernePellets	Lamb	Short	Ad libitum	LLS	A_16_10	4	1	SQ1019	K4
SRR20297331	B72454	NZ220645	3633	2015	2016-10-19	LucernePellets	Lamb	Short	Ad libitum	LLS	A_16_10	5	3	SQ1019	O10
SRR20297330	B72455	NZ221995	3633	2015	2016-10-19	LucernePellets	Lamb	Short	Ad libitum	LLS	A_16_10	8	1	SQ1020	C4
SRR20297328	B72456	NZ232120	3633	2015	2016-10-19	LucernePellets	Lamb	Short	Ad libitum	LLS	A_16_10	7	1	SQ1019	D22
SRR20297327	B72457	NZ217045	3633	2015	2016-10-19	LucernePellets	Lamb	Short	Ad libitum	LLS	A_16_10	3	4	SQ0990	H6
SRR20297326	B72458	NZ210070	3633	2015	2016-10-19	LucernePellets	Lamb	Short	Ad libitum	LLS	A_16_10	6	2	SQ1019	G16
SRR20297325	B72459	NZ215920	3633	2015	2016-10-19	LucernePellets	Lamb	Short	Ad libitum	LLS	A_16_10	8	2	SQ1020	O4
SRR20297324	B72460	NZ219970	3633	2015	2016-10-19	LucernePellets	Lamb	Short	Ad libitum	LLS	A_16_10	4	2	SQ1019	B4
SRR20297323	B72461	NZ213220	3633	2015	2016-10-19	LucernePellets	Lamb	Short	Ad libitum	LLS	A_16_10	9	4	SQ1020	P9
SRR20297694	B72462	NZ230320	3633	2015	2016-10-19	LucernePellets	Lamb	Short	Ad libitum	LLS	A_16_10	2	3	SQ0881	D21
SRR20297693	B72463	NZ202645	3633	2015	2016-10-19	LucernePellets	Lamb	Short	Ad libitum	LLS	A_16_10	9	5	SQ1020	K9
SRR20297692	B72464	NZ218845	3633	2015	2016-10-19	LucernePellets	Lamb	Short	Ad libitum	LLS	A_16_10	9	1	SQ1020	J9
SRR20297691	B72465	NZ222220	3633	2015	2016-10-19	LucernePellets	Lamb	Short	Ad libitum	LLS	A_16_10	9	2	SQ1020	A10
SRR20297689	B72466	NZ222895	3633	2015	2016-10-19	LucernePellets	Lamb	Short	Ad libitum	LLS	A_16_10	2	1	SQ0881	N17
SRR20297688	B72467	NZ198820	3633	2015	2016-10-19	LucernePellets	Lamb	Short	Ad libitum	LLS	A_16_10	5	4	SQ1019	G10
SRR20297687	B72468	NZ208945	3633	2015	2016-10-19	LucernePellets	Lamb	Short	Ad libitum	LLS	A_16_10	2	1	SQ0881	L19
SRR20297686	B72469	NZ202870	3633	2015	2016-10-19	LucernePellets	Lamb	Short	Ad libitum	LLS	A_16_10	2	4	SQ0881	N21
SRR20297685	B72470	NZ218395	3633	2015	2016-10-19	LucernePellets	Lamb	Short	Ad libitum	LLS	A_16_10	7	2	SQ1019	M22
SRR20297684	B72471	NZ231670	3633	2015	2016-10-19	LucernePellets	Lamb	Short	Ad libitum	LLS	A_16_10	5	5	SQ1019	C10
SRR20297683	B72472	NZ198145	3633	2015	2016-10-19	LucernePellets	Lamb	Short	Ad libitum	LLS	A_16_10	2	2	SQ0881	H21
SRR20297682	B72473	NZ221095	3633	2015	2016-10-19	LucernePellets	Lamb	Short	Ad libitum	LLS	A_16_10	6	3	SQ1019	M16
SRR20297681	B72474	NZ201745	3633	2015	2016-10-19	LucernePellets	Lamb	Short	Ad libitum	LLS	A_16_10	5	1	SQ1019	J10
SRR20297680	B72475	NZ203320	3633	2015	2016-10-19	LucernePellets	Lamb	Short	Ad libitum	LLS	A_16_10	4	3	SQ1019	N4
SRR20298191	B72476	NZ211420	3633	2015	2016-10-19	LucernePellets	Lamb	Short	Ad libitum	LLS	A_16_10	3	5	SQ0990	E6
SRR20298190	B72477	NZ228745	3633	2015	2016-10-19	LucernePellets	Lamb	Short	Ad libitum	LLS	A_16_10	7	3	SQ1019	G22
SRR20298189	B72478	NZ198370	3633	2015	2016-10-19	LucernePellets	Lamb	Short	Ad libitum	LLS	A_16_10	3	1	SQ0881	P8
SRR20298188	B72479	NZ206695	3633	2015	2016-10-19	LucernePellets	Lamb	Short	Ad libitum	LLS	A_16_10	3	2	SQ0881	J8
SRR20298187	B72480	NZ210970	3633	2015	2016-10-19	LucernePellets	Lamb	Short	Ad libitum	LLS	A_16_10	9	3	SQ1020	E10
SRR20298186	B72481	NZ201520	3633	2015	2016-10-19	LucernePellets	Lamb	Short	Ad libitum	LLS	A_16_10	4	4	SQ1019	F4
SRR20298185	B72482	NZ208270	3633	2015	2016-10-19	LucernePellets	Lamb	Short	Ad libitum	LLS	A_16_10	7	4	SQ1019	O22
SRR20298184	B72483	NZ224920	3633	2015	2016-10-19	LucernePellets	Lamb	Short	Ad libitum	LLS	A_16_10	7	5	SQ1019	C22
SRR20298183	B72484	NZ199720	3633	2015	2016-10-19	LucernePellets	Lamb	Short	Ad libitum	LLS	A_16_10	8	3	SQ1020	G4
SRR20298182	B72485	NZ208045	3633	2015	2016-10-19	LucernePellets	Lamb	Short	Ad libitum	LLS	A_16_10	6	4	SQ1019	O16
SRR20298180	B72486	NZ205570	3633	2015	2016-10-19	LucernePellets	Lamb	Short	Ad libitum	LLS	A_16_10	8	4	SQ1020	M4
SRR20298179	B72487	NZ211195	3633	2015	2016-10-19	LucernePellets	Lamb	Short	Ad libitum	LLS	A_16_10	2	2	SQ0881	F19
SRR20298178	B72488	NZ223120	3633	2015	2016-10-19	LucernePellets	Lamb	Short	Ad libitum	LLS	A_16_10	3	3	SQ0990	A3
SRR20298177	B72489	NZ208495	3633	2015	2016-10-19	LucernePellets	Lamb	Short	Ad libitum	LLS	A_16_10	8	5	SQ1020	D4
SRR20298176	B72490	NZ201295	3633	2015	2016-10-19	LucernePellets	Lamb	Short	Ad libitum	LLS	A_16_10	3	4	SQ0990	C6
SRR20297559	B72491	NZ199945	3633	2015	2016-10-19	LucernePellets	Lamb	Short	Ad libitum	LLS	A_16_10	9	4	SQ1020	G10
SRR20297558	B72492	NZ144795	2638	2015	2016-10-19	LucernePellets	Lamb	Short	Ad libitum	LLS	A_16_10	3	5	SQ0990	C5
SRR20297557	B72493	NZ160770	2638	2015	2016-10-19	LucernePellets	Lamb	Short	Ad libitum	LLS	A_16_10	6	5	SQ1019	D16
SRR20297556	B72494	NZ160095	2638	2015	2016-10-19	LucernePellets	Lamb	Short	Ad libitum	LLS	A_16_10	4	5	SQ1019	J4
SRR20297555	B72495	NZ151095	2638	2015	2016-10-19	LucernePellets	Lamb	Short	Ad libitum	LLS	A_16_10	6	1	SQ1019	K16
SRR20297553	B72496	NZ136020	2638	2015	2016-10-19	LucernePellets	Lamb	Short	Ad libitum	LLS	A_16_10	5	2	SQ1019	F10
SRR20297552	B72497	NZ107670	2638	2015	2016-10-19	LucernePellets	Lamb	Short	Ad libitum	LLS	A_16_10	8	1	SQ1020	K4
SRR20297551	B72498	NZ128820	2638	2015	2016-10-19	LucernePellets	Lamb	Short	Ad libitum	LLS	A_16_10	9	5	SQ1020	O9
SRR20297550	B72499	NZ135795	2638	2015	2016-10-19	LucernePellets	Lamb	Short	Ad libitum	LLS	A_16_10	4	1	SQ1019	E5
SRR20297549	B72500	NZ148170	2638	2015	2016-10-19	LucernePellets	Lamb	Short	Ad libitum	LLS	A_16_10	7	1	SQ1019	J22
SRR20297548	B72501	NZ168195	2638	2015	2016-10-19	LucernePellets	Lamb	Short	Ad libitum	LLS	A_16_10	4	2	SQ1019	H4
SRR20297547	B72502	NZ144570	2638	2015	2016-10-19	LucernePellets	Lamb	Short	Ad libitum	LLS	A_16_10	2	2	SQ0881	D17
SRR20297546	B72503	NZ129270	2638	2015	2016-10-19	LucernePellets	Lamb	Short	Ad libitum	LLS	A_16_10	2	4	SQ0881	J15
SRR20297545	B72504	NZ139620	2638	2015	2016-10-19	LucernePellets	Lamb	Short	Ad libitum	LLS	A_16_10	2	1	SQ0881	J21
SRR20297544	B72505	NZ141870	2638	2015	2016-10-19	LucernePellets	Lamb	Short	Ad libitum	LLS	A_16_10	6	2	SQ1019	N16
SRR20297677	B72506	NZ163920	2638	2015	2016-10-19	LucernePellets	Lamb	Short	Ad libitum	LLS	A_16_10	6	3	SQ1019	F16
SRR20297676	B72507	NZ155145	2638	2015	2016-10-19	LucernePellets	Lamb	Short	Ad libitum	LLS	A_16_10	3	1	SQ0881	F10
SRR20297675	B72508	NZ118470	2638	2015	2016-10-19	LucernePellets	Lamb	Short	Ad libitum	LLS	A_16_10	6	4	SQ1019	B16
SRR20297674	B72509	NZ126570	2638	2015	2016-10-19	LucernePellets	Lamb	Short	Ad libitum	LLS	A_16_10	3	2	SQ0881	H10
SRR20297673	B72510	NZ172245	2638	2015	2016-10-19	LucernePellets	Lamb	Short	Ad libitum	LLS	A_16_10	9	1	SQ1020	D10
SRR20297672	B72511	NZ150870	2638	2015	2016-10-19	LucernePellets	Lamb	Short	Ad libitum	LLS	A_16_10	5	3	SQ1019	B10
SRR20297671	B72512	NZ140070	2638	2015	2016-10-19	LucernePellets	Lamb	Short	Ad libitum	LLS	A_16_10	3	3	SQ0990	E5
SRR20297670	B72513	NZ127695	2638	2015	2016-10-19	LucernePellets	Lamb	Short	Ad libitum	LLS	A_16_10	5	4	SQ1019	N10
SRR20297669	B72514	NZ119370	2638	2015	2016-10-19	LucernePellets	Lamb	Short	Ad libitum	LLS	A_16_10	9	2	SQ1020	M10
SRR20297668	B72515	NZ128145	2638	2015	2016-10-19	LucernePellets	Lamb	Short	Ad libitum	LLS	A_16_10	7	2	SQ1019	F22
SRR20297666	B72516	NZ131520	2638	2015	2016-10-19	LucernePellets	Lamb	Short	Ad libitum	LLS	A_16_10	5	5	SQ1019	K10
SRR20297665	B72517	NZ138045	2638	2015	2016-10-19	LucernePellets	Lamb	Short	Ad libitum	LLS	A_16_10	6	5	SQ1019	J16
SRR20297664	B72518	NZ114645	2638	2015	2016-10-19	LucernePellets	Lamb	Short	Ad libitum	LLS	A_16_10	8	2	SQ1020	B4
SRR20297663	B72519	NZ167520	2638	2015	2016-10-19	LucernePellets	Lamb	Short	Ad libitum	LLS	A_16_10	3	4	SQ0990	E4
SRR20297543	B72520	NZ159195	2638	2015	2016-10-19	LucernePellets	Lamb	Short	Ad libitum	LLS	A_16_10	3	5	SQ0990	F4
SRR20297542	B72521	NZ149295	2638	2015	2016-10-19	LucernePellets	Lamb	Short	Ad libitum	LLS	A_16_10	3	1	SQ0881	L8
SRR20297541	B72522	NZ145695	2638	2015	2016-10-19	LucernePellets	Lamb	Short	Ad libitum	LLS	A_16_10	4	3	SQ1019	A5
SRR20297540	B72523	NZ122520	2638	2015	2016-10-19	LucernePellets	Lamb	Short	Ad libitum	LLS	A_16_10	8	3	SQ1020	N4
SRR20297539	B72524	NZ153570	2638	2015	2016-10-19	LucernePellets	Lamb	Short	Ad libitum	LLS	A_16_10	9	3	SQ1020	O10
SRR20297538	B72525	NZ166845	2638	2015	2016-10-19	LucernePellets	Lamb	Short	Ad libitum	LLS	A_16_10	2	2	SQ0881	B13
SRR20297536	B72526	NZ132645	2638	2015	2016-10-19	LucernePellets	Lamb	Short	Ad libitum	LLS	A_16_10	7	3	SQ1019	N22
SRR20297535	B72527	NZ88770	2638	2015	2016-10-19	LucernePellets	Lamb	Short	Ad libitum	LLS	A_16_10	8	4	SQ1020	F4
SRR20297534	B72528	NZ158295	2638	2015	2016-10-19	LucernePellets	Lamb	Short	Ad libitum	LLS	A_16_10	2	5	SQ0881	L17
SRR20297533	B72529	NZ196320	2638	2015	2016-10-19	LucernePellets	Lamb	Short	Ad libitum	LLS	A_16_10	2	1	SQ0881	H23
SRR20297532	B72530	NZ61545	2638	2015	2016-10-19	LucernePellets	Lamb	Short	Ad libitum	LLS	A_16_10	7	4	SQ1019	B22
SRR20297531	B72531	NZ188670	2638	2015	2016-10-19	LucernePellets	Lamb	Short	Ad libitum	LLS	A_16_10	3	2	SQ0881	N8
SRR20297530	B72532	NZ164370	2638	2015	2016-10-19	LucernePellets	Lamb	Short	Ad libitum	LLS	A_16_10	7	5	SQ1019	K22
SRR20293786	B72533	NZ90500	2638	2016	2017-03-06	Grass	Lamb	Short	Ad libitum	GLS	B_17_03	18	1	SQ1037	L13
SRR20293785	B72534	NZ213636	2638	2016	2017-03-06	Grass	Lamb	Short	Ad libitum	GLS	B_17_03	20	4	SQ1038	E15
SRR20293784	B72535	NZ166788	2638	2016	2017-03-06	Grass	Lamb	Short	Ad libitum	GLS	B_17_03	18	5	SQ1037	J17
SRR20293783	B72536	NZ146564	2638	2016	2017-03-06	Grass	Lamb	Short	Ad libitum	GLS	B_17_03	12	4	SQ1036	A9
SRR20292923	B72537	NZ81284	2638	2016	2017-03-06	Grass	Lamb	Short	Ad libitum	GLS	B_17_03	20	5	SQ1038	M13
SRR20292922	B72538	NZ228484	2638	2016	2017-03-06	Grass	Lamb	Short	Ad libitum	GLS	B_17_03	16	3	SQ1037	A17
SRR20292921	B72539	NZ213124	2638	2016	2017-03-06	Grass	Lamb	Short	Ad libitum	GLS	B_17_03	15	5	SQ1036	H10
SRR20292919	B72540	NZ118148	2638	2016	2017-03-06	Grass	Lamb	Short	Ad libitum	GLS	B_17_03	21	1	SQ1038	A12
SRR20292918	B72541	NZ84356	2638	2016	2017-03-06	Grass	Lamb	Short	Ad libitum	GLS	B_17_03	11	1	SQ1020	J21
SRR20292917	B72542	NZ236932	2638	2016	2017-03-06	Grass	Lamb	Short	Ad libitum	GLS	B_17_03	20	3	SQ1038	G13
SRR20292916	B72543	NZ90756	2638	2016	2017-03-06	Grass	Lamb	Short	Ad libitum	GLS	B_17_03	19	1	SQ1037	J12
SRR20292915	B72544	NZ224132	2638	2016	2017-03-06	Grass	Lamb	Short	Ad libitum	GLS	B_17_03	18	2	SQ1037	B17
SRR20292914	B72545	NZ126340	2638	2016	2017-03-06	Grass	Lamb	Short	Ad libitum	GLS	B_17_03	18	4	SQ1037	H15
SRR20292913	B72546	NZ138628	2638	2016	2017-03-06	Grass	Lamb	Short	Ad libitum	GLS	B_17_03	17	3	SQ1037	M12
SRR20292912	B72547	NZ161668	2638	2016	2017-03-06	Grass	Lamb	Short	Ad libitum	GLS	B_17_03	11	2	SQ1020	A22
SRR20292911	B72548	NZ221828	2638	2016	2017-03-06	Grass	Lamb	Short	Ad libitum	GLS	B_17_03	19	1	SQ1037	D16
SRR20292910	B72549	NZ166532	2638	2016	2017-03-06	Grass	Lamb	Short	Ad libitum	GLS	B_17_03	17	5	SQ1037	C14
SRR20292908	B72550	NZ91268	2638	2016	2017-03-06	Grass	Lamb	Short	Ad libitum	GLS	B_17_03	13	4	SQ1036	K12
SRR20293542	B72551	NZ96132	2638	2016	2017-03-06	Grass	Lamb	Short	Ad libitum	GLS	B_17_03	16	3	SQ1037	G17
SRR20293541	B72552	NZ95620	2638	2016	2017-03-06	Grass	Lamb	Short	Ad libitum	GLS	B_17_03	21	2	SQ1038	G18
SRR20293540	B72553	NZ122500	2638	2016	2017-03-06	Grass	Lamb	Short	Ad libitum	GLS	B_17_03	17	3	SQ1037	E14
SRR20293539	B72554	NZ74372	2638	2016	2017-03-06	Grass	Lamb	Short	Ad libitum	GLS	B_17_03	21	4	SQ1038	G14
SRR20293538	B72555	NZ131204	2638	2016	2017-03-06	Grass	Lamb	Short	Ad libitum	GLS	B_17_03	21	5	SQ1038	C14
SRR20293537	B72556	NZ227204	2638	2016	2017-03-06	Grass	Lamb	Short	Ad libitum	GLS	B_17_03	14	2	SQ1036	L11
SRR20293536	B72557	NZ193412	2638	2016	2017-03-06	Grass	Lamb	Short	Ad libitum	GLS	B_17_03	16	1	SQ1037	K9
SRR20293535	B72558	NZ149380	2638	2016	2017-03-06	Grass	Lamb	Short	Ad libitum	GLS	B_17_03	10	1	SQ1020	G15
SRR20293534	B72559	NZ71812	2638	2016	2017-03-06	Grass	Lamb	Short	Ad libitum	GLS	B_17_03	17	4	SQ1037	A18
SRR20293532	B72560	NZ103044	2638	2016	2017-03-06	Grass	Lamb	Short	Ad libitum	GLS	B_17_03	16	4	SQ1037	E15
SRR20293531	B72561	NZ78980	2638	2016	2017-03-06	Grass	Lamb	Short	Ad libitum	GLS	B_17_03	16	5	SQ1037	A11
SRR20293530	B72562	NZ155012	2638	2016	2017-03-06	Grass	Lamb	Short	Ad libitum	GLS	B_17_03	21	2	SQ1038	K18
SRR20293529	B72563	NZ173700	2638	2016	2017-03-06	Grass	Lamb	Short	Ad libitum	GLS	B_17_03	16	2	SQ1037	O13
SRR20293528	B72564	NZ219268	2638	2016	2017-03-06	Grass	Lamb	Short	Ad libitum	GLS	B_17_03	16	1	SQ1037	E11
SRR20293527	B72565	NZ126084	2638	2016	2017-03-06	Grass	Lamb	Short	Ad libitum	GLS	B_17_03	14	3	SQ1036	J9
SRR20293387	B72566	NZ68228	2638	2016	2017-03-06	Grass	Lamb	Short	Ad libitum	GLS	B_17_03	18	3	SQ1037	D17
SRR20293386	B72567	NZ63876	2638	2016	2017-03-06	Grass	Lamb	Short	Ad libitum	GLS	B_17_03	21	1	SQ1038	I12
SRR20293385	B72568	NZ179076	2638	2016	2017-03-06	Grass	Lamb	Short	Ad libitum	GLS	B_17_03	14	4	SQ1036	N11
SRR20293384	B72569	NZ158340	2638	2016	2017-03-06	Grass	Lamb	Short	Ad libitum	GLS	B_17_03	14	5	SQ1036	N9
SRR20293382	B72570	NZ137604	2638	2016	2017-03-06	Grass	Lamb	Short	Ad libitum	GLS	B_17_03	16	3	SQ1037	A21
SRR20293381	B72571	NZ177284	2638	2016	2017-03-06	Grass	Lamb	Short	Ad libitum	GLS	B_17_03	20	2	SQ1038	A15
SRR20293380	B72572	NZ106628	2638	2016	2017-03-06	Grass	Lamb	Short	Ad libitum	GLS	B_17_03	10	2	SQ1020	L15
SRR20293379	B72573	NZ227972	2638	2016	2017-03-06	Grass	Lamb	Short	Ad libitum	GLS	B_17_03	21	2	SQ1038	I20
SRR20293378	B72574	NZ68740	2638	2016	2017-03-06	Grass	Lamb	Short	Ad libitum	GLS	B_17_03	14	1	SQ1036	L9
SRR20293377	B72575	NZ222852	2638	2016	2017-03-06	Grass	Lamb	Short	Ad libitum	GLS	B_17_03	21	1	SQ1038	M14
SRR20293376	B72576	NZ80772	2638	2016	2017-03-06	Grass	Lamb	Short	Ad libitum	GLS	B_17_03	18	5	SQ1037	F19
SRR20293375	B72577	NZ157828	2638	2016	2017-03-06	Grass	Lamb	Short	Ad libitum	GLS	B_17_03	13	5	SQ1036	G10
SRR20293374	B72578	NZ75652	2638	2016	2017-03-06	Grass	Lamb	Short	Ad libitum	GLS	B_17_03	15	1	SQ1036	B12
SRR20293373	B72579	NZ113028	2638	2016	2017-03-06	Grass	Lamb	Short	Ad libitum	GLS	B_17_03	14	2	SQ1036	P11
SRR20293526	B72580	NZ110980	2638	2016	2017-03-06	Grass	Lamb	Short	Ad libitum	GLS	B_17_03	16	5	SQ1037	I11
SRR20293525	B72581	NZ214404	2638	2016	2017-03-06	Grass	Lamb	Short	Ad libitum	GLS	B_17_03	11	3	SQ1020	G22
SRR20293524	B72582	NZ142468	2638	2016	2017-03-06	Grass	Lamb	Short	Ad libitum	GLS	B_17_03	16	5	SQ1037	C15
SRR20293523	B72583	NZ212868	2638	2016	2017-03-06	Grass	Lamb	Short	Ad libitum	GLS	B_17_03	19	4	SQ1037	F14
SRR20293522	B72584	NZ132996	2638	2016	2017-03-06	Grass	Lamb	Short	Ad libitum	GLS	B_17_03	20	1	SQ1038	E17
SRR20293521	B72585	NZ73860	2638	2016	2017-03-06	Grass	Lamb	Short	Ad libitum	GLS	B_17_03	19	4	SQ1037	P14
SRR20293520	B72586	NZ198532	2638	2016	2017-03-06	Grass	Lamb	Short	Ad libitum	GLS	B_17_03	21	1	SQ1038	C16
SRR20293519	B72587	NZ68996	2638	2016	2017-03-06	Grass	Lamb	Short	Ad libitum	GLS	B_17_03	20	3	SQ1038	I15
SRR20293518	B72588	NZ87684	2638	2016	2017-03-06	Grass	Lamb	Short	Ad libitum	GLS	B_17_03	17	1	SQ1037	C16
SRR20293517	B72589	NZ73348	2638	2016	2017-03-06	Grass	Lamb	Short	Ad libitum	GLS	B_17_03	14	3	SQ1036	P9
SRR20293515	B72590	NZ80004	2638	2016	2017-03-06	Grass	Lamb	Short	Ad libitum	GLS	B_17_03	12	5	SQ1036	O7
SRR20293514	B72591	NZ149124	2638	2016	2017-03-06	Grass	Lamb	Short	Ad libitum	GLS	B_17_03	15	2	SQ1036	P10
SRR20293513	B72592	NZ240004	2638	2016	2017-03-06	Grass	Lamb	Short	Ad libitum	GLS	B_17_03	13	1	SQ1036	A12
SRR20293512	B72593	NZ118660	2638	2016	2017-03-06	Grass	Lamb	Short	Ad libitum	GLS	B_17_03	16	2	SQ1037	A15
SRR20293511	B72594	NZ80516	2638	2016	2017-03-06	Grass	Lamb	Short	Ad libitum	GLS	B_17_03	17	5	SQ1037	K14
SRR20293510	B72595	NZ228996	2638	2016	2017-03-06	Grass	Lamb	Short	Ad libitum	GLS	B_17_03	12	1	SQ1036	K5
SRR20293509	B72596	NZ193924	2638	2016	2017-03-06	Grass	Lamb	Short	Ad libitum	GLS	B_17_03	11	4	SQ1020	E22
SRR20293508	B72598	NZ185220	2638	2016	2017-03-06	Grass	Lamb	Short	Ad libitum	GLS	B_17_03	15	3	SQ1036	P12
SRR20293507	B72599	NZ224388	2638	2016	2017-03-06	Grass	Lamb	Short	Ad libitum	GLS	B_17_03	19	2	SQ1037	J10
SRR20293506	B72600	NZ92804	2638	2016	2017-03-06	Grass	Lamb	Short	Ad libitum	GLS	B_17_03	17	2	SQ1037	K18
SRR20293504	B72601	NZ65156	2638	2016	2017-03-06	Grass	Lamb	Short	Ad libitum	GLS	B_17_03	18	2	SQ1037	H17
SRR20293503	B72602	NZ228740	2638	2016	2017-03-06	Grass	Lamb	Short	Ad libitum	GLS	B_17_03	17	3	SQ1037	O14
SRR20293502	B72603	NZ131972	2638	2016	2017-03-06	Grass	Lamb	Short	Ad libitum	GLS	B_17_03	17	1	SQ1037	O16
SRR20293501	B72604	NZ117124	2638	2016	2017-03-06	Grass	Lamb	Short	Ad libitum	GLS	B_17_03	13	2	SQ1036	O10
SRR20293500	B72605	NZ167044	2638	2016	2017-03-06	Grass	Lamb	Short	Ad libitum	GLS	B_17_03	20	5	SQ1038	C15
SRR20293499	B72606	NZ97924	2638	2016	2017-03-06	Grass	Lamb	Short	Ad libitum	GLS	B_17_03	14	4	SQ1036	F13
SRR20293498	B72607	NZ88708	2638	2016	2017-03-06	Grass	Lamb	Short	Ad libitum	GLS	B_17_03	15	4	SQ1036	N12
SRR20293497	B72608	NZ191364	2638	2016	2017-03-06	Grass	Lamb	Short	Ad libitum	GLS	B_17_03	20	5	SQ1038	I17
SRR20293496	B72609	NZ171396	2638	2016	2017-03-06	Grass	Lamb	Short	Ad libitum	GLS	B_17_03	11	5	SQ1020	F21
SRR20293495	B72610	NZ209028	2638	2016	2017-03-06	Grass	Lamb	Short	Ad libitum	GLS	B_17_03	16	4	SQ1037	C17
SRR20293493	B72611	NZ160132	2638	2016	2017-03-06	Grass	Lamb	Short	Ad libitum	GLS	B_17_03	16	4	SQ1037	K17
SRR20293492	B72612	NZ99972	2638	2016	2017-03-06	Grass	Lamb	Short	Ad libitum	GLS	B_17_03	19	3	SQ1037	B22
SRR20293491	B72613	NZ237700	2638	2016	2017-03-06	Grass	Lamb	Short	Ad libitum	GLS	B_17_03	21	3	SQ1038	G16
SRR20293490	B72614	NZ208772	2638	2016	2017-03-06	Grass	Lamb	Short	Ad libitum	GLS	B_17_03	15	5	SQ1036	L10
SRR20293489	B72615	NZ134788	2638	2016	2017-03-06	Grass	Lamb	Short	Ad libitum	GLS	B_17_03	10	3	SQ1020	I15
SRR20293488	B72616	NZ220804	2638	2016	2017-03-06	Grass	Lamb	Short	Ad libitum	GLS	B_17_03	13	3	SQ1036	M12
SRR20293487	B72617	NZ61316	2638	2016	2017-03-07	Grass	Lamb	Short	Ad libitum	GLS	B_17_03	16	1	SQ1037	C13
SRR20293486	B72618	NZ125316	2638	2016	2017-03-07	Grass	Lamb	Short	Ad libitum	GLS	B_17_03	21	3	SQ1038	K16
SRR20293485	B72619	NZ93828	2638	2016	2017-03-07	Grass	Lamb	Short	Ad libitum	GLS	B_17_03	19	2	SQ1037	B14
SRR20293484	B72620	NZ71300	2638	2016	2017-03-07	Grass	Lamb	Short	Ad libitum	GLS	B_17_03	11	1	SQ1020	D22
SRR20293481	B72621	NZ237444	2638	2016	2017-03-07	Grass	Lamb	Short	Ad libitum	GLS	B_17_03	10	4	SQ1020	H15
SRR20293480	B72622	NZ193156	2638	2016	2017-03-07	Grass	Lamb	Short	Ad libitum	GLS	B_17_03	15	1	SQ1036	J12
[truncated: 2,481 more rows]

## Sheet: Supplemental Table 2
Supplemental Table 2: Summary of Supplemental Table 1 based on Flock, Sampling Year and Cohort
Flock-Year	AUS										GAL	GAS									GLL		GLS									LLL				LLS					MAS	Grand Total
	1_1	1_2	2_3	2_3.5	2_4	3_4	4_4	5_4	6_4	7_4	A_16_01	A_16_02	A_17_01	A_17_03	A_18_02	B_16_02	B_16_03	B_17_01	B_18_02	C_18_02	A_15_10	A_15_11	A_15_01	A_16_03	A_17_02	B_15_01	B_17_03	C_15_01	C_16_02	C_17_03	D_16_02	A_15_09	A_16_07	B_15_08	B_16_08	A_15_08	A_16_08	A_16_10	A_17_08	A_17_10	D_17_03
Flock 2638
2014																87												142								87					78	394
2015																		145													155						42	104				446
2016																			161								160												54	105		480
Flock 3633
2014											94						80				93	93	95									95		95								645
2015													96																96				93		93			96				474
2016																				107										57										94		258
Flock 4640
2014												114														70										109					98	391
2015														146										150													151					447
2016															144										149														143			436
Flock AUS
2007						1				35																																36
2008						4				45																																49
2009						3																																				3
2010						2																																				2
2011						5																																				5
2012	36	43	46	15	20	14																																				174
2013							79	80	80																																	239
Grand Total	36	43	46	15	20	29	79	80	80	80	94	114	96	146	144	87	80	145	161	107	93	93	95	150	149	70	160	142	96	57	155	95	93	95	93	196	193	200	197	199	176	4479

## Sheet: Supplemental Table 3
Supplemental Table 3: Summary of Supplemental Table 1 based on Animal and Group.
AnimalID	AUS	GAL	GAS	GLL	GLS	LLL	LLS	MAS	Total
NZ100124			1		1		1	1	4
NZ100130			1		1		1		3
NZ100228			1		1		1		3
NZ100355			1		1		1		3
NZ100510			1		1		1		3
NZ100805			1		1		1		3
NZ100894					1				1
NZ101090			1		1		1	1	4
NZ101104					1				1
NZ101255			1		1		1		3
NZ101300			1				1	1	3
NZ101496			1				1	1	3
NZ101790			1		1		1		3
NZ101820			1		1		1		3
NZ102045			1		1		1		3
NZ102084			1				1	1	3
NZ102270			1		1		1		3
NZ102462			1		1		1	1	4
NZ102495			1		1		1		3
NZ102605			1		1		1		3
NZ102720			1		1		1		3
NZ102868			1		1		1	1	4
NZ102945					1				1
NZ103044			1		1		1		3
NZ103246					1				1
NZ103442					1				1
NZ103838			1		1		1		3
NZ103955			1		1		1		3
NZ104044			1				1	1	3
NZ104180			1		1		1		3
NZ104405			1		1		1		3
NZ104745			1		1		1		3
NZ104828			1				1		2
NZ105010			1		1		1	1	4
NZ105118			1		1		1		3
NZ105206			1		1		1	1	4
NZ105220			1		1		1	1	4
NZ105374					1				1
NZ105416			1		1		1	1	4
NZ105420					1		1		2
NZ105530			1		1		1		3
NZ105808			1		1		1	1	4
NZ105886			1		1		1		3
NZ106004			1		1		1	1	4
NZ106142			1		1		1		3
NZ106200			1				1	1	3
NZ106320			1		1		1		3
NZ106398			1		1		1		3
NZ106430			1		1		1		3
NZ106578			1		1		1	1	4
NZ106628			1		1		1		3
NZ106770			1		1		1		3
NZ106984			1				1	1	3
NZ107166			1		1		1		3
NZ107180			1				1	1	3
NZ107376			1		1		1	1	4
NZ107422			1		1		1		3
NZ107572			1				1	1	3
NZ107670			1		1		1		3
NZ108005			1		1		1		3
NZ108146			1		1		1	1	4
NZ108164			1		1		1		3
NZ108190			1		1		1		3
NZ108345			1		1		1		3
NZ108455			1		1		1		3
NZ108552			1		1		1	1	4
NZ108702			1		1		1		3
NZ108905					1				1
NZ108930			1		1		1	1	4
NZ108944			1				1	1	3
NZ109020			1		1		1		3
NZ109140			1		1		1	1	4
NZ109214			1		1		1		3
NZ109580			1		1		1		3
NZ109695			1		1		1		3
NZ109910			1		1		1	1	4
NZ109920			1		1		1		3
NZ109956			1		1		1		3
NZ110120			1				1	1	3
NZ110316			1		1		1	1	4
NZ110494			1		1		1		3
NZ110595			1		1		1		3
NZ110930			1		1		1		3
NZ110980			1		1		1		3
NZ111086			1		1		1	1	4
NZ111605			1		1		1		3
NZ111748			1		1		1		3
NZ111830			1		1		1		3
NZ111945			1		1		1		3
NZ112170			1		1		1		3
NZ112798			1		1		1		3
NZ113028			1		1		1		3
NZ113060			1		1		1		3
NZ113070			1		1		1		3
NZ113310			1		1		1		3
NZ113520			1		1		1		3
NZ113540			1		1		1		3
NZ113634			1		1		1	1	4
NZ113648			1		1		1	1	4
NZ113855			1		1		1		3
NZ114195			1		1		1		3
NZ114236			1		1		1	1	4
NZ114418			1		1		1	1	4
NZ114530			1		1		1		3
NZ114614					1				1
NZ114645			1		1		1		3
NZ115095			1		1		1		3
NZ115202			1		1		1		3
NZ115205			1		1		1		3
NZ115358			1		1		1		3
NZ115430			1		1		1		3
NZ115588			1		1		1		3
NZ115614			1		1		1		3
NZ115655			1		1		1		3
NZ115790			1		1		1	1	4
NZ115804			1		1		1		3
NZ116126			1		1		1		3
NZ116182			1		1		1	1	4
NZ116330			1		1		1		3
NZ116392			1		1		1	1	4
NZ116670			1		1		1		3
NZ117124			1		1		1		3
NZ117345			1		1		1		3
NZ117358			1		1		1	1	4
NZ117455			1		1		1		3
NZ117680			1		1		1		3
NZ117750					1				1
NZ117764			1		1		1		3
NZ117795			1		1		1		3
NZ117905			1		1		1		3
NZ118148			1		1		1		3
NZ118430			1		1		1		3
NZ118470			1		1		1		3
NZ118660			1		1		1		3
NZ118920			1				1		2
NZ118926			1		1		1	1	4
NZ119030			1		1		1		3
NZ119145			1		1		1		3
NZ119255			1		1		1		3
NZ119370			1		1		1		3
NZ119595			1		1		1		3
NZ119705			1		1		1		3
NZ119920			1				1	1	3
NZ119940			1		1		1		3
NZ119966			1		1		1		3
NZ120045			1				1		2
NZ120196			1		1		1		3
NZ120312			1				1	1	3
NZ120380					1		1		2
NZ120478			1		1		1		3
NZ120690			1		1		1	1	4
NZ120704			1				1	1	3
NZ120964			1		1		1		3
NZ121170			1		1		1		3
NZ121278					1				1
NZ121505			1		1		1		3
NZ121620			1		1		1		3
NZ121955			1		1		1		3
NZ122014			1		1		1		3
NZ122070			1		1		1		3
NZ122258			1		1		1	1	4
NZ122295			1		1		1		3
NZ122500			1		1		1		3
NZ122520			1		1		1		3
NZ122745			1		1		1		3
NZ122846			1		1		1	1	4
NZ123038			1		1		1		3
NZ123195			1		1		1		3
NZ123755			1		1		1		3
NZ123806			1		1		1		3
NZ123840			1				1	1	3
NZ123980			1		1		1		3
NZ124095			1		1		1		3
NZ124205			1		1		1		3
NZ124218			1		1		1		3
NZ124292			1		1		1		3
NZ124320			1		1		1		3
NZ124414					1				1
NZ124545			1		1		1		3
NZ124830			1		1		1		3
NZ125198					1				1
NZ125220			1		1		1		3
NZ125316			1		1		1		3
NZ125342			1		1		1		3
NZ125590					1				1
NZ125598			1		1		1		3
NZ125786			1		1		1	1	4
NZ126084			1		1		1		3
NZ126178			1		1		1	1	4
NZ126340			1		1		1		3
NZ126374			1		1		1	1	4
NZ126570			1		1		1		3
NZ127108			1		1		1		3
NZ127368			1		1		1	1	4
NZ127564			1				1	1	3
NZ127580			1		1		1		3
NZ127646			1		1		1		3
NZ127695			1		1		1		3
NZ127805			1		1		1		3
NZ127902			1		1		1		3
NZ128138					1				1
NZ128145			1				1		2
NZ128348			1		1		1	1	4
NZ128414			1		1		1		3
NZ128530			1		1		1	1	4
NZ128595			1				1		2
NZ128670					1		1		2
NZ128726			1		1		1	1	4
NZ128740			1		1		1		3
NZ128820			1		1		1		3
NZ128926			1		1		1		3
NZ129118					1				1
NZ129182			1		1		1		3
NZ129270			1		1		1		3
NZ129438			1		1		1		3
NZ130280			1		1		1		3
NZ130436			1		1		1		3
NZ130505			1		1		1		3
NZ130718			1		1		1		3
NZ130730			1		1		1		3
NZ130845			1		1		1		3
NZ130882			1		1		1	1	4
NZ130896			1		1		1	1	4
NZ130948			1		1		1		3
NZ131092			1				1	1	3
NZ131204			1		1		1		3
NZ131230			1		1		1		3
NZ131405			1		1		1		3
NZ131484			1				1	1	3
NZ131520			1		1		1		3
NZ131630			1		1		1		3
NZ131716			1		1		1		3
NZ131855			1		1		1		3
NZ131876			1				1	1	3
NZ131970			1		1		1		3
NZ131972			1		1		1		3
NZ131998			1		1		1		3
NZ132072			1		1		1	1	4
NZ132268			1						1
NZ132464			1		1		1	1	4
NZ132510			1		1		1		3
NZ132645			1				1		2
NZ132856			1				1	1	3
NZ132980			1		1		1		3
NZ132996			1		1		1		3
NZ133038					1				1
NZ133205			1		1		1		3
NZ133252			1						1
NZ133880			1		1		1		3
NZ134220					1				1
NZ134330			1		1		1		3
NZ134445			1				1		2
NZ134558			1		1		1		3
NZ134606			1		1		1	1	4
NZ134670					1				1
NZ134780			1		1		1		3
NZ134788			1		1		1		3
NZ134814			1		1		1		3
NZ134816			1				1	1	3
NZ135070			1		1		1		3
NZ135326			1		1		1		3
NZ135345			1		1		1		3
NZ135455			1		1		1		3
NZ135795			1		1		1		3
NZ136020			1		1		1		3
NZ136068			1		1		1		3
NZ136324			1		1		1		3
NZ136606			1		1		1		3
NZ136805			1		1		1		3
NZ136958					1				1
NZ137168			1		1		1	1	4
NZ137364			1				1	1	3
NZ137374			1		1		1		3
NZ137480			1		1		1		3
NZ137604			1		1		1		3
NZ137630			1		1		1		3
NZ137705			1		1		1		3
NZ137886			1		1		1		3
NZ137930			1		1		1		3
NZ137938					1				1
NZ138045			1		1		1		3
NZ138134			1		1		1	1	4
NZ138148			1		1		1	1	4
NZ138330			1		1		1	1	4
NZ138495			1		1		1		3
NZ138605			1		1		1		3
NZ138628			1		1		1		3
NZ138720			1		1		1		3
NZ138910			1		1		1		3
NZ138945			1		1		1		3
NZ139128					1				1
NZ139422			1		1		1		3
NZ139620			1		1		1		3
NZ139652			1		1		1		3
NZ139934			1		1		1		3
NZ140070			1		1		1		3
NZ140108			1				1	1	3
NZ140164			1		1		1		3
NZ140180			1		1		1		3
NZ140304					1				1
NZ140405			1		1		1		3
NZ140420			1		1		1		3
NZ140446			1		1		1		3
NZ140486					1				1
NZ140630			1		1		1		3
NZ140676			1		1		1		3
NZ140696			1				1	1	3
NZ140745			1		1		1		3
NZ140892					1				1
NZ140970			1		1		1		3
NZ141080			1		1		1		3
NZ141270					1				1
NZ141305					1		1		2
NZ141470			1		1		1		3
NZ141480			1		1		1	1	4
NZ141662			1		1		1	1	4
NZ141700					1		1		2
NZ141726			1		1		1		3
NZ141870			1		1		1		3
NZ141980			1		1		1		3
NZ142205			1		1		1		3
NZ142250			1		1		1	1	4
NZ142468			1		1		1		3
NZ142494			1		1		1		3
NZ142545					1				1
NZ142655			1		1		1		3
NZ142770			1		1		1		3
NZ142880			1		1		1		3
NZ143006			1		1		1		3
NZ143034			1		1		1	1	4
NZ143426			1		1		1	1	4
NZ143518					1		1		2
NZ143555			1		1		1		3
NZ143636			1				1	1	3
NZ144005			1		1		1		3
NZ144014			1		1		1	1	4
NZ144028			1		1		1	1	4
NZ144030			1		1		1		3
NZ144120					1				1
NZ144210					1				1
NZ144230			1		1		1		3
NZ144345			1		1		1		3
NZ144455			1		1		1		3
NZ144570			1		1		1		3
NZ144616			1		1		1	1	4
NZ144680			1		1		1		3
NZ144795			1		1		1		3
NZ144798					1				1
NZ144812			1		1		1	1	4
NZ144994			1		1		1	1	4
NZ145008			1				1	1	3
NZ145310			1		1		1		3
NZ145355			1		1		1		3
NZ145566			1		1		1		3
NZ145695			1		1		1		3
NZ145805			1		1		1		3
NZ145974			1		1		1		3
NZ146078			1		1		1		3
NZ146184			1				1	1	3
NZ146334			1		1		1		3
NZ146480			1		1		1		3
NZ146564			1		1		1		3
NZ147150			1		1		1		3
NZ147556			1				1	1	3
NZ147720			1		1		1		3
NZ147870			1		1		1		3
NZ148055			1		1		1		3
NZ148126			1		1		1		3
NZ148170			1		1		1		3
NZ148382			1		1		1		3
NZ148395			1		1		1		3
NZ148505			1		1		1		3
NZ148612			1		1		1		3
NZ149070			1		1		1		3
NZ149110			1		1		1	1	4
NZ149124			1		1		1		3
NZ149150			1		1		1		3
NZ149180			1		1		1		3
NZ149295			1		1		1		3
NZ149306			1		1		1	1	4
NZ149380			1		1		1		3
NZ149502			1		1		1	1	4
NZ149712					1				1
NZ149894			1		1		1	1	4
NZ150104			1		1				2
NZ150195			1		1		1		3
NZ150496			1				1	1	3
NZ150755			1		1		1		3
NZ150870			1		1		1		3
NZ150916			1		1		1		3
NZ150942			1		1		1		3
NZ150980			1		1		1		3
NZ151095			1		1		1		3
NZ151198			1		1		1		3
NZ151280			1		1		1	1	4
NZ151428			1		1		1		3
NZ151430			1		1		1		3
NZ151476			1				1		2
NZ151710			1		1		1		3
NZ151966			1		1				2
NZ152050			1		1		1		3
NZ152105			1		1		1		3
NZ152196			1		1		1		3
NZ152220			1		1		1		3
NZ152330			1		1		1		3
NZ152990			1		1		1		3
NZ153044			1		1		1	1	4
NZ153120			1		1		1		3
NZ153230			1		1		1		3
NZ153240			1		1		1		3
NZ153246			1		1		1		3
NZ153570			1		1		1		3
NZ153905			1		1		1		3
NZ154416			1		1		1	1	4
NZ154470			1		1		1		3
NZ154580			1		1		1		3
NZ154598			1		1		1	1	4
NZ155004			1		1		1	1	4
NZ155012			1		1		1		3
NZ155038			1		1		1		3
NZ155145			1		1		1		3
NZ155382					1				1
NZ155524			1		1		1		3
NZ155550			1		1		1		3
NZ155578			1		1		1	1	4
NZ155820			1		1		1		3
NZ156062			1		1		1		3
NZ156155			1		1		1		3
NZ156270			1		1		1		3
NZ156572			1		1		1		3
NZ156574			1		1		1		3
NZ156720			1		1		1		3
NZ156830			1		1		1		3
NZ156945			1		1		1		3
NZ157146			1		1		1	1	4
NZ157620			1		1		1		3
NZ157828			1		1		1		3
NZ157854			1		1		1		3
NZ157955			1		1		1		3
NZ158110			1		1		1		3
NZ158295			1		1		1		3
NZ158336			1		1		1	1	4
NZ158340			1		1		1		3
NZ158366					1				1
NZ158630			1		1		1		3
NZ158855			1		1		1		3
NZ159195			1				1		2
NZ159305			1		1		1		3
NZ159646			1		1		1		3
NZ159708			1		1		1	1	4
NZ159755			1		1		1		3
NZ160095			1		1		1		3
NZ160132			1		1		1		3
NZ160492					1				1
NZ160545			1		1		1		3
NZ160644			1		1		1		3
NZ160770			1		1		1		3
NZ160995			1		1		1		3
NZ161220			1		1		1		3
NZ161262			1		1		1	1	4
NZ161330			1		1		1		3
NZ161412			1		1		1		3
NZ161438			1		1		1		3
NZ161458			1		1		1	1	4
NZ161555			1		1		1		3
NZ161654			1		1		1	1	4
NZ161668			1		1		1		3
NZ161895			1		1		1		3
NZ161950			1		1		1		3
NZ162005			1		1		1		3
NZ162230			1		1		1		3
NZ162242					1				1
NZ162634					1				1
NZ162974			1		1		1		3
NZ163355			1		1		1		3
NZ163580			1		1		1		3
NZ163614			1		1		1	1	4
NZ163695					1				1
NZ163920			1		1		1		3
NZ163972			1		1		1		3
NZ164006			1		1		1	1	4
NZ164216			1				1		2
NZ164255			1		1		1		3
NZ164370			1		1		1		3
NZ164705			1		1		1		3
NZ164740			1		1		1		3
NZ164790			1		1		1	1	4
NZ165155			1		1		1		3
NZ165270			1		1		1		3
NZ165378			1		1		1	1	4
NZ165380			1		1		1		3
NZ165830			1		1		1		3
NZ165945			1		1		1		3
NZ166046			1		1				2
NZ166280			1		1		1		3
NZ166358			1		1		1	1	4
NZ166505			1		1		1		3
NZ166532			1		1		1		3
NZ166788			1		1		1		3
NZ166814			1		1		1		3
NZ166845			1		1		1		3
NZ166946			1		1		1	1	4
NZ167044			1		1		1		3
NZ167070			1		1		1		3
NZ167520			1		1		1		3
NZ167534			1		1		1	1	4
NZ168122					1				1
NZ168195			1		1		1		3
NZ168305			1		1		1		3
NZ168350			1		1		1		3
NZ168710			1		1		1	1	4
NZ168755			1		1		1		3
NZ169320			1				1		2
NZ169374			1		1		1		3
NZ169430			1		1		1		3
NZ169690			1		1		1	1	4
NZ169880			1		1		1		3
NZ170398			1				1		2
NZ170474			1		1		1	1	4
NZ170654					1		1		2
NZ170670			1		1		1	1	4
NZ170780			1		1		1		3
NZ170895			1		1		1		3
NZ171120			1		1		1		3
NZ171166			1		1		1		3
NZ171230			1		1		1		3
NZ171396			1		1		1		3
NZ171422			1		1		1		3
NZ171678			1		1		1		3
NZ171846					1				1
NZ171934			1		1		1		3
NZ172042					1				1
NZ172190			1		1		1		3
NZ172238			1		1		1	1	4
NZ172245			1				1		2
NZ172470			1		1		1		3
NZ172695			1				1		2
NZ172826					1				1
NZ173218			1		1		1	1	4
NZ173595			1		1		1		3
NZ173700			1		1		1		3
NZ173726			1		1		1		3
NZ173982			1		1		1		3
NZ174045			1				1		2
NZ174394					1				1
NZ174494			1		1		1		3
NZ174724			1		1		1		3
NZ174786					1				1
NZ174982			1		1		1	1	4
NZ175170			1		1		1		3
NZ175236			1		1		1		3
NZ175374					1				1
NZ175518			1		1		1		3
NZ175766			1		1		1		3
NZ175845			1		1		1		3
NZ176070			1		1		1		3
NZ176286			1		1		1		3
NZ176354			1		1		1	1	4
NZ176542			1		1		1		3
NZ176746			1		1		1		3
NZ176798			1		1		1		3
NZ176942					1				1
NZ177054			1		1		1		3
NZ177284			1		1		1		3
NZ177530					1				1
NZ177645			1		1		1		3
NZ177997		1		2	1	2			6
NZ178078			1		1		1		3
NZ178193		1		2	1	2			6
NZ178510			1		1		1	1	4
NZ178585		1	1	2	1	2			7
NZ178781		1	1	2	1	2			7
NZ178846			1		1		1		3
NZ178977		1	1	2	1	2			7
NZ179076			1		1		1		3
NZ179173		1	1	2	1	2			7
NZ179358			1		1		1		3
NZ179369		1	1	2	1	2			7
NZ179957		1		2	1	2			6
NZ180078					1				1
NZ180153		1	1	2	1	2			7
NZ180345					1				1
NZ180382			1		1		1		3
NZ180545		1	1	2	1	2			7
NZ180666					1				1
NZ180741		1	1	2	1	2			7
NZ180862					1				1
NZ180868			1		1		1		3
NZ180937		1	1	2	1	2			7
NZ181470					1				1
NZ181636			1		1		1		3
NZ181662			1		1		1		3
NZ182234					1				1
NZ182505		1	1	2	1	2			7
NZ182686			1		1		1		3
NZ182701		1	1	2	1	2			7
NZ182897		1	1	2	1	2			7
NZ182916			1		1		1		3
NZ183289		1		2	1	2			6
NZ183495					1				1
NZ183681		1	1	2	1	2			7
NZ183684			1						1
NZ183720			1				1		2
NZ183940			1		1		1		3
NZ184073		1	1	2	1	2			7
NZ184269		1	1	2	1	2			7
NZ184465		1	1	2	1	2			7
NZ184661		1	1	2	1	2			7
NZ184782			1		1		1	1	4
NZ185220			1		1		1		3
NZ185370					1				1
NZ185445		1	1	2	1	2			7
NZ185566					1				1
NZ185837		1	1	2	1	2			7
NZ186033		1	1	2	1	2			7
NZ186350					1				1
NZ186425		1	1	2	1	2			7
NZ186782			1		1		1		3
NZ186817		1	1	2	1	2			7
NZ187013		1		2	1	2			6
NZ187095			1		1		1		3
NZ187330					1				1
NZ187526					1				1
NZ187993		1	1	2	1	2			7
NZ188114					1				1
NZ188385		1	1	2	1	2			7
NZ188506			1		1		1	1	4
NZ188581		1	1	2	1	2			7
NZ188670			1		1		1		3
NZ188973		1		2	1	2			6
NZ189094					1				1
NZ189290			1		1		1	1	4
NZ189486					1				1
NZ189561		1	1	2	1	2			7
NZ189757		1	1	2	1	2			7
NZ190149		1		2	1	2			6
NZ190345		1	1	2	1	2			7
NZ190541		1	1	2	1	2			7
NZ190662					1				1
NZ190695			1		1		1		3
NZ190920			1		1		1		3
NZ191054					1				1
NZ191145					1				1
NZ191250					1				1
NZ191325		1	1	2	1	2			7
NZ191364			1		1		1		3
NZ191521		1	1	2	1	2			7
NZ191717		1		2	1	2			6
NZ191838					1				1
NZ191913		1	1	2	1	2			7
NZ192109		1	1	2	1	2			7
NZ192270			1		1		1		3
NZ192305		1	1		1	2			5
NZ192495			1		1		1		3
NZ192501		1	1	2	1	2			7
NZ192893		1	1	2	1	2			7
NZ193014			1		1		1	1	4
NZ193156			1		1		1		3
NZ193210					1				1
NZ193285		1	1	2	1	2			7
NZ193412			1		1		1		3
NZ193620					1				1
NZ193677		1	1	2	1	2			7
NZ193845					1				1
NZ193924			1		1		1		3
NZ194520					1				1
NZ194853		1	1	2	1	2			7
NZ195195					1				1
NZ195441		1	1	2	1	2			7
NZ195637		1	1		1	2			5
NZ196029		1	1	2	1	2			7
NZ196225		1		2	1	2			6
NZ196320			1		1		1		3
NZ196421		1		2	1	2			6
NZ196617		1	1	2	1	2			7
NZ196813		1	1	2	1	2			7
NZ197009		1	1	2	1	2			7
NZ197597		1		2	1	2			6
NZ197764			1		1		1		3
NZ197793		1		2	1	2			6
NZ197895					1				1
NZ197989		1	1	2	1	2			7
NZ198145			1		1	2	1		5
NZ198185		1	1	2	1	2			7
NZ198370			1		1	2	1		5
NZ198532			1		1		1		3
NZ198595			1		1	2	1		5
NZ198820			1		1	2	1		5
NZ198969		1	1	2	1	2			7
NZ199020					1				1
NZ199270			1		1	2	1		5
NZ199300			1		1		1		3
NZ199361			1	2	1	2			6
NZ199495			1		1	2	1		5
NZ199557		1	1	2	1	2			7
NZ199720			1		1	2	1		5
NZ199945			1		1	2	1		5
NZ199949		1	1	2	1	2			7
NZ200068			1		1		1		3
NZ200170			1		1	2	1		5
NZ200820					1				1
NZ200929		1	1	2	1	2			7
NZ201295			1		1	2	1		5
NZ201321		1	1	2	1	2			7
NZ201495					1				1
NZ201520			1		1	2	1		5
NZ201720					1				1
NZ201745			1		1	2	1		5
NZ201860			1		1		1		3
NZ201970			1		1	2	1		5
NZ202195			1		1	2	1		5
NZ202301		1	1	2	1	2			7
NZ202420			1		1		1		3
NZ202645			1		1	2	1		5
NZ202845					1				1
NZ202870			1		1	2	1		5
NZ203095			1		1	2	1		5
NZ203320			1		1	2	1		5
NZ203673		1	1	2	1	2			7
NZ203869		1		2	1	2			6
NZ204164			1		1		1		3
NZ204261		1	1	2	1	2			7
NZ204420			1		1		1		3
NZ204457		1	1	2	1	2			7
NZ204670			1		1	2	1		5
NZ205120			1		1	2	1		5
NZ205241		1	1	2	1	2			7
NZ205345			1		1	2	1		5
NZ205437		1	1	2	1	2			7
NZ205570			1		1	2	1		5
NZ205795			1		1	2	1		5
NZ205829		1		2	1	2			6
NZ206417		1	1	2	1	2			7
NZ206470			1		1	2	1		5
NZ206613		1	1	2	1	2			7
NZ206695			1		1	2	1		5
NZ206724			1		1		1		3
NZ206809		1	1	2	1	2			7
NZ206980			1		1		1		3
NZ207005		1	1	2	1	2			7
NZ207145			1		1	2	1		5
NZ207236			1		1		1		3
NZ207593		1	1	2	1	2			7
NZ207789		1	1	2	1	2			7
NZ207820			1		1	2	1		5
NZ207985		1	1	2	1	2			7
NZ208045			1		1	2	1		5
NZ208181		1	1	2	1	2			7
NZ208270			1		1	2	1		5
NZ208495			1		1	2	1		5
NZ208720			1		1	2	1		5
NZ208772			1		1		1		3
NZ208945			1		1	2	1		5
NZ209028			1		1		1		3
NZ209161		1	1	2	1	2			7
NZ209170			1		1	2	1		5
NZ209284			1		1		1		3
NZ209553		1	1	2	1	2			7
NZ209620			1		1	2	1		5
NZ209845			1		1	2	1		5
NZ209945		1	1	2	1	2			7
NZ210052			1		1		1		3
NZ210070			1		1	2	1		5
NZ210141		1	1	2	1	2			7
NZ210295			1		1	2	1		5
NZ210337		1	1	2	1	2			7
NZ210533		1	1	2	1	2			7
NZ210729		1		2	1	2			6
NZ210745			1		1	2	1		5
NZ210970			1		1	2	1		5
NZ211121		1	1	2	1	2			7
NZ211195			1		1	2	1		5
NZ211420			1		1	2	1		5
NZ211709		1	1	2	1	2			7
NZ212095			1		1	2	1		5
NZ212297		1	1	2	1	2			7
NZ212320			1		1	2	1		5
NZ212545			1		1	2	1		5
NZ212689		1	1	2	1	2			7
NZ212770			1		1	2	1		5
NZ212868			1		1		1		3
NZ212885		1	1	2	1	2			7
NZ212995			1		1	2	1		5
NZ213081		1	1	2	1	2			7
NZ213124			1		1		1		3
NZ213220			1		1	2	1		5
NZ213277		1	1	2	1	2			7
NZ213636			1		1		1		3
NZ213670			1		1		1		3
NZ213892			1		1		1		3
NZ213895			1		1	2	1		5
NZ214120			1		1	2	1		5
NZ214345			1		1	2	1		5
NZ214404			1		1		1		3
NZ214795			1		1	2	1		5
NZ215020			1		1	2	1		5
NZ215920			1		1	2	1		5
NZ216145			1		1	2	1		5
NZ216196			1		1		1		3
NZ216595			1		1	2	1		5
NZ217045			1		1	2	1		5
NZ217270			1		1	2	1		5
NZ217495			1		1	2	1		5
NZ218170			1		1	2	1		5
NZ218395			1		1	2	1		5
NZ218620			1		1	2	1		5
NZ218756			1		1		1		3
NZ218845			1		1	2	1		5
NZ219070			1		1	2	1		5
NZ219268			1		1		1		3
NZ219520			1		1	2	1		5
NZ219891			1		1		1		3
NZ219970			1		1	2	1		5
NZ220147			1		1		1		3
NZ220403			1		1		1		3
NZ220645			1		1	2	1		5
NZ220659			1		1		1		3
NZ220804			1		1		1		3
NZ220915			1		1		1		3
NZ221095			1		1	2	1		5
NZ221171			1		1		1		3
NZ221320			1		1	2	1		5
NZ221427			1		1		1		3
NZ221683			1		1		1		3
NZ221828			1		1		1		3
NZ221939			1		1		1		3
NZ221995			1		1	2	1		5
NZ222195			1		1		1		3
NZ222220			1		1	2	1		5
NZ222852			1		1		1		3
NZ222895			1		1	2	1		5
NZ222963			1		1		1		3
NZ223120			1		1	2	1		5
NZ223219			1		1		1		3
NZ223364			1		1		1		3
NZ223475			1		1		1		3
NZ223620			1		1		1		3
NZ223731			1						1
NZ223876			1		1		1		3
NZ224020			1		1	2	1		5
NZ224132			1		1		1		3
NZ224243			1						1
NZ224388			1		1		1		3
NZ224470			1		1	2	1		5
NZ224695			1		1	2	1		5
NZ224755			1		1		1		3
NZ224920			1		1	2	1		5
NZ225011			1		1		1		3
NZ225145			1		1	2	1		5
NZ225156			1		1		1		3
NZ225267			1		1		1		3
NZ225523			1		1		1		3
NZ225779			1		1		1		3
NZ226035			1		1		1		3
NZ226270			1		1	2	1		5
NZ226291			1		1		1		3
NZ226547			1		1		1		3
NZ226945			1		1	2	1		5
NZ227059			1		1		1		3
NZ227170			1		1	2	1		5
NZ227204					1		1		2
NZ227315			1		1		1		3
NZ227845			1		1	2	1		5
NZ227972			1		1		1		3
NZ228295			1		1	2	1		5
NZ228339			1		1		1		3
NZ228484			1		1		1		3
NZ228520			1		1	2	1		5
NZ228595			1		1		1		3
NZ228740			1		1		1		3
NZ228745			1		1		1		3
NZ228996			1		1		1		3
NZ229619			1		1		1		3
NZ229870			1		1	2	1		5
NZ229875			1		1		1		3
NZ230095			1		1	2	1		5
NZ230131			1		1		1		3
NZ230320			1		1	2	1		5
NZ230387			1						1
NZ230532			1		1		1		3
NZ230545			1		1	2	1		5
NZ230995			1		1	2	1		5
NZ231411			1		1		1		3
NZ231667			1		1		1		3
NZ231670			1		1	2	1		5
NZ231895			1		1	2	1		5
NZ232068			1		1		1		3
NZ232120			1		1	2	1		5
NZ232179			1		1		1		3
NZ232345			1		1	2	1		5
NZ232435			1						1
NZ232570			1		1	2	1		5
NZ232691			1		1		1		3
NZ232836			1		1		1		3
NZ232947			1						1
NZ233203			1						1
NZ233715			1		1		1		3
NZ233971			1						1
NZ234227			1		1		1		3
NZ234483			1		1		1		3
NZ234739			1		1		1		3
NZ235251			1		1		1		3
NZ235507			1		1		1		3
NZ235763			1		1		1		3
NZ236019			1		1		1		3
NZ236275			1		1		1		3
NZ236531			1						1
NZ236787			1		1		1		3
NZ236932			1		1		1		3
NZ237043			1		1		1		3
NZ237299			1		1		1		3
NZ237444			1		1		1		3
NZ237555			1		1		1		3
NZ237700			1		1		1		3
NZ237811			1		1		1		3
NZ238067			1		1		1		3
NZ238323			1						1
NZ238579			1		1		1		3
NZ238835			1		1		1		3
NZ239347			1		1		1		3
NZ239603			1		1		1		3
NZ239859			1		1		1		3
NZ240004			1		1		1		3
NZ240115			1		1		1		3
NZ240371			1		1		1		3
NZ240627			1		1		1		3
NZ240883			1		1		1		3
NZ241139			1		1		1		3
NZ241395			1				1		2
NZ241907			1						1
NZ242163			1				1		2
NZ242675			1				1		2
NZ242931			1				1		2
NZ243187			1				1		2
NZ243699			1				1		2
NZ244467			1				1		2
NZ244723			1				1		2
NZ244979			1				1		2
NZ245235			1						1
NZ245491			1				1		2
NZ245747			1				1		2
NZ246003			1				1		2
NZ246515			1						1
NZ246771			1				1		2
NZ247027			1				1		2
NZ247283			1				1		2
NZ247539			1				1		2
NZ247795			1				1		2
NZ248051							1		1
NZ248819			1				1		2
NZ249075			1				1		2
NZ249331			1				1		2
NZ249843			1				1		2
NZ250099			1				1		2
NZ250355			1				1		2
NZ250867			1				1		2
NZ251379			1				1		2
NZ251635			1						1
NZ252147			1				1		2
NZ252403			1				1		2
NZ252659			1				1		2
NZ252915			1				1		2
NZ253427			1				1		2
NZ253683			1				1		2
NZ253939			1				1		2
NZ254963			1						1
NZ255219			1				1		2
NZ255987			1				1		2
NZ256243			1				1		2
NZ256499			1				1		2
NZ55422			1		1		1	1	4
NZ56402					1				1
NZ58166			1		1		1	1	4
NZ59538			1		1		1	1	4
NZ59734			1		1		1	1	4
NZ60322			1		1		1	1	4
NZ60714			1		1		1	1	4
NZ61316			1		1		1		3
NZ61545			1		1		1		3
NZ61572			1		1		1		3
NZ61828			1		1		1		3
NZ62084			1		1		1		3
NZ62340			1		1		1		3
NZ62596			1						1
NZ63876			1		1		1		3
NZ64132			1		1		1		3
NZ64470			1		1		1		3
NZ65156			1		1		1		3
NZ65595			1		1		1		3
NZ65668			1		1		1		3
NZ65924			1		1		1		3
NZ66945			1		1		1		3
NZ67392			1				1	1	3
NZ67460			1		1		1		3
NZ67972			1		1		1		3
NZ68228			1		1		1		3
NZ68630			1		1		1		3
NZ68740			1		1		1		3
NZ68764			1				1	1	3
NZ68996			1		1		1		3
NZ69142					1				1
NZ69352			1				1	1	3
NZ69420			1		1		1		3
NZ69744			1					1	2
NZ69755			1		1		1		3
NZ69980			1		1		1		3
NZ70122			1		1		1	1	4
NZ70205			1		1		1		3
NZ70710			1		1		1		3
NZ70724			1				1	1	3
NZ70880			1		1		1		3
NZ70920					1				1
NZ71116			1		1		1	1	4
NZ71300			1		1		1		3
NZ71330			1		1		1		3
NZ71812			1		1		1		3
NZ72068			1		1		1		3
NZ72096			1				1	1	3
NZ72230			1		1		1		3
NZ72350			1		1		1		3
NZ72606			1		1		1		3
NZ73118			1		1		1		3
NZ73130			1		1		1		3
NZ73272			1				1	1	3
NZ73348			1		1		1		3
NZ73355			1		1		1		3
NZ73468					1				1
NZ73664					1				1
NZ73860			1		1		1		3
NZ74116			1		1		1		3
NZ74255			1		1		1		3
NZ74372			1		1		1		3
NZ74448			1		1		1	1	4
NZ74840			1				1	1	3
NZ74910			1		1		1		3
NZ75036			1				1	1	3
NZ75155			1		1		1		3
NZ75270			1		1		1		3
NZ75396			1		1				2
NZ75422			1		1		1		3
NZ75428			1				1	1	3
NZ75605			1		1		1		3
NZ75652			1		1		1		3
NZ75678					1				1
NZ75720			1		1		1		3
NZ75820			1		1		1	1	4
NZ75830			1		1		1		3
NZ76505			1		1		1		3
NZ76604					1				1
NZ76955					1		1		2
NZ77214			1		1		1		3
NZ77388			1				1	1	3
NZ77520			1		1		1		3
NZ77726			1		1				2
NZ77780			1				1	1	3
NZ77962			1		1		1	1	4
NZ77976					1				1
NZ77982			1		1		1		3
NZ78158			1		1		1	1	4
NZ78980			1		1		1		3
NZ79006			1		1		1		3
NZ79152			1		1				2
NZ79544					1		1		2
NZ79740			1		1		1		3
NZ79774			1		1		1		3
NZ79880			1		1		1		3
NZ80004			1		1		1		3
NZ80132			1		1		1	1	4
NZ80314			1		1		1		3
NZ80516			1		1		1		3
NZ80524			1				1	1	3
NZ80555			1		1		1		3
NZ80720			1				1	1	3
NZ80772			1		1		1		3
NZ80780			1		1		1		3
NZ80895			1		1		1		3
NZ81284			1		1		1		3
NZ81308			1		1		1	1	4
NZ81310			1		1		1		3
NZ81455			1		1		1		3
NZ81700			1				1	1	3
NZ81896			1		1		1	1	4
NZ81905			1		1		1		3
NZ82334			1		1		1		3
NZ82470			1		1		1		3
NZ82484			1				1	1	3
NZ82580			1		1		1		3
NZ82666					1				1
NZ82680			1		1		1	1	4
NZ83255			1		1		1		3
NZ83480			1		1		1		3
NZ83614			1		1		1		3
NZ83705			1		1		1		3
NZ84234					1				1
NZ84356			1		1		1		3
NZ84444			1				1	1	3
NZ84495					1				1
NZ84638			1		1		1		3
NZ84720			1		1		1		3
NZ84830			1		1		1		3
NZ84894			1		1		1		3
NZ85055			1		1		1		3
NZ85150			1		1		1		3
NZ85214					1				1
NZ85505			1		1		1		3
NZ85620			1		1		1	1	4
NZ85662			1		1		1		3
NZ85816			1		1		1	1	4
NZ86180			1		1		1		3
NZ86208			1				1	1	3
NZ86295			1		1		1		3
NZ86600			1		1		1	1	4
NZ86686			1		1		1		3
NZ86796			1				1	1	3
NZ86855			1		1		1		3
NZ86942			1		1		1		3
NZ87080			1		1		1		3
NZ87198			1		1		1		3
NZ87420			1		1		1		3
NZ87684			1		1		1		3
NZ87966			1		1		1		3
NZ88708			1		1		1		3
NZ88734			1		1		1		3
NZ88742			1		1		1	1	4
NZ88756			1		1		1	1	4
NZ88770			1				1		2
NZ88990			1		1		1		3
NZ89758			1		1		1		3
NZ89780			1		1		1		3
NZ89918					1				1
NZ90324			1		1		1	1	4
NZ90345			1		1		1		3
NZ90500			1		1		1		3
NZ90520			1		1		1		3
NZ90526			1		1		1		3
NZ90680			1		1		1		3
NZ90756			1		1		1		3
NZ90795			1		1		1		3
NZ90912			1		1		1	1	4
NZ91020			1		1		1		3
NZ91268			1		1		1		3
NZ91304			1				1	1	3
NZ91550			1		1		1		3
NZ91696			1				1	1	3
NZ91805			1		1		1		3
NZ91892			1		1		1	1	4
NZ91920			1		1		1		3
NZ92062			1		1		1		3
NZ92145			1		1		1		3
NZ92255			1		1		1		3
NZ92574			1		1				2
NZ92662			1		1		1	1	4
NZ92804			1		1		1		3
NZ93342			1		1		1		3
NZ93380			1		1		1		3
NZ93495			1		1		1		3
NZ93598			1		1		1		3
NZ93642			1		1		1	1	4
NZ93828			1		1		1		3
NZ93838			1		1		1	1	4
NZ93852			1				1	1	3
NZ93854			1		1		1		3
NZ94055			1		1		1		3
NZ94505			1		1		1		3
NZ94730			1		1		1		3
NZ94955			1		1		1		3
NZ95134			1		1		1		3
NZ95364			1		1		1		3
NZ95405			1		1		1		3
NZ95620			1		1		1		3
NZ95745			1		1		1		3
NZ95812			1				1	1	3
NZ95902			1		1		1		3
NZ96132			1		1		1		3
NZ96158			1		1		1		3
NZ96190					1				1
NZ96195					1				1
NZ96204			1		1		1	1	4
NZ96414			1		1		1		3
NZ96530			1		1		1		3
NZ96582			1		1		1	1	4
NZ96755							1		1
NZ96980			1		1		1		3
NZ97095			1		1		1		3
NZ97366			1		1		1	1	4
NZ97380			1				1	1	3
NZ97438			1		1		1		3
NZ97576			1		1				2
NZ97655							1		1
NZ97772			1		1				2
NZ97924			1		1		1		3
NZ97954					1				1
NZ98436			1		1		1		3
NZ98462			1		1		1		3
NZ98895			1		1		1		3
NZ98974			1		1		1		3
NZ99144			1		1		1	1	4
NZ99230			1		1		1		3
NZ99455			1		1		1		3
NZ99972			1		1		1		3
A101122	1								1
A101629	1								1
A101648	1								1
A102136	1								1
A102374	1								1
A102643	1								1
A105009	1								1
A107323	1								1
A107713	1								1
A108220	1								1
A108389	1								1
A108727	1								1
A109234	1								1
A110079	1								1
A111262	1								1
A111504	1								1
A111553	1								1
A111700	1								1
A112107	1								1
A112296	1								1
A112614	1								1
A113966	1								1
A114837	1								1
A114980	1								1
A115825	1								1
A118529	1								1
A118867	1								1
A120219	1								1
A120895	1								1
A125120	1								1
A126303	1								1
A127148	1								1
A127993	1								1
A130359	1								1
A130697	1								1
A131373	1								1
A133570	1								1
A134584	1								1
A135936	1								1
A136105	1								1
A137626	1								1
A137795	1								1
A138133	1								1
A138446	1								1
A138510	1								1
A138702	1								1
A141006	1								1
A145738	1								1
A146245	1								1
A146583	1								1
A148949	1								1
A149118	1								1
A150977	1								1
A152160	1								1
A155202	1								1
A156892	1								1
A158075	1								1
A158751	1								1
A159258	1								1
A160948	1								1
A162469	1								1
A163821	1								1
A167877	1								1
A169060	1								1
A169229	1								1
A169398	1								1
A170243	1								1
A170412	1								1
A171764	1								1
A171933	1								1
A172778	1								1
A173454	1								1
A173623	1								1
A174299	1								1
A174468	1								1
A175313	1								1
A177003	1								1
A178186	1								1
A179369	1								1
A179538	1								1
A180383	1								1
A181904	1								1
A182580	1								1
A184777	1								1
A185453	1								1
A187481	1								1
A187650	1								1
A188157	1								1
A189678	1								1
A192720	1								1
A194748	1								1
A197114	1								1
A203029	1								1
A205564	1								1
A209282	1								1
A212493	1								1
A213845	1								1
A214352	1								1
A217225	1								1
A217901	1								1
A220436	1								1
A22199	1								1
A225168	1								1
A227365	1								1
A228210	1								1
A22875	1								1
A229224	1								1
A229562	1								1
A233449	1								1
A234125	1								1
A234463	1								1
A236491	1								1
A24137	1								1
A243082	1								1
A244434	1								1
A245110	1								1
A245955	1								1
A24692	1								1
A247983	1								1
A250011	1								1
A257109	1								1
A257447	1								1
A257954	1								1
A259813	1								1
A25999	1								1
A26489	1								1
A266911	1								1
A269953	1								1
A270122	1								1
A270629	1								1
A274009	1								1
A275192	1								1
A27662	1								1
A279417	1								1
A28057	1								1
A280769	1								1
A282290	1								1
A286515	1								1
A288543	1								1
A28942	1								1
A28988	1								1
A293613	1								1
A294120	1								1
A294627	1								1
A295303	1								1
A296148	1								1
A297331	1								1
A298176	1								1
A298514	1								1
A301556	1								1
A302063	1								1
A302908	1								1
A303753	1								1
A304598	1								1
A305443	1								1
A306626	1								1
A308823	1								1
A31156	1								1
A31374	1								1
A315076	1								1
A31663	1								1
A316935	1								1
A31832	1								1
A318456	1								1
A31886	1								1
A319639	1								1
A319977	1								1
A32078	1								1
A320991	1								1
A322681	1								1
A323695	1								1
A32508	1								1
A326061	1								1
A326737	1								1
A32712	1								1
A328258	1								1
A32846	1								1
A328934	1								1
A330793	1								1
A331131	1								1
A332314	1								1
A332652	1								1
A333666	1								1
A334680	1								1
A33550	1								1
A337046	1								1
A337384	1								1
A338060	1								1
A338736	1								1
A340426	1								1
A34126	1								1
A341947	1								1
A342792	1								1
A343130	1								1
A343806	1								1
A34427	1								1
A344482	1								1
A344651	1								1
A344820	1								1
A345834	1								1
A346510	1								1
A34721	1								1
A34874	1								1
A349890	1								1
A350228	1								1
A35064	1								1
A354453	1								1
A355636	1								1
A355805	1								1
A356481	1								1
A356650	1								1
A358002	1								1
A358171	1								1
A358847	1								1
A359692	1								1
A36046	1								1
A36174	1								1
A36750	1								1
A37070	1								1
A37171	1								1
A37966	1								1
A38249	1								1
A38592	1								1
A38670	1								1
A38935	1								1
A39425	1								1
A39437	1								1
A39670	1								1
A40113	1								1
A40356	1								1
A40789	1								1
A40895	1								1
A41358	1								1
A42659	1								1
A43214	1								1
A43831	1								1
A44129	1								1
A44238	1								1
A44366	1								1
A45158	1								1
A45207	1								1
A45518	1								1
A456334	1								1
A456622	1								1
A45697	1								1
A457054	1								1
A457774	1								1
A458494	1								1
A459358	1								1
A460078	1								1
A460654	1								1
A462238	1								1
A463534	1								1
A46366	1								1
A463678	1								1
A463822	1								1
A464830	1								1
A465118	1								1
A466270	1								1
A466558	1								1
A467566	1								1
A467710	1								1
A47020	1								1
A47310	1								1
A48526	1								1
A487794	1								1
A48833	1								1
A49294	1								1
A49408	1								1
A497427	1								1
A49746	1								1
A49915	1								1
A500974	1								1
A502497	1								1
A506046	1								1
A506553	1								1
A51087	1								1
A511630	1								1
A512130	1								1
A513214	1								1
A513934	1								1
A51430	1								1
A515374	1								1
A516238	1								1
A516382	1								1
A51774	1								1
A518254	1								1
A519262	1								1
A519406	1								1
A520414	1								1
A52112	1								1
A521710	1								1
A522142	1								1
A522286	1								1
A522574	1								1
A52281	1								1
A524446	1								1
A52450	1								1
A524878	1								1
A52851	1								1
A52998	1								1
A53194	1								1
A53464	1								1
A54140	1								1
A54223	1								1
A54272	1								1
A54566	1								1
A56168	1								1
A57212	1								1
A57261	1								1
A57358	1								1
A57422	1								1
A57604	1								1
A58190	1								1
A58318	1								1
A584638	1								1
A58638	1								1
A587806	1								1
A588814	1								1
A590398	1								1
A59210	1								1
A592414	1								1
A59379	1								1
A600478	1								1
A600766	1								1
A601486	1								1
A603502	1								1
A603646	1								1
A603934	1								1
A604798	1								1
A609118	1								1
A609694	1								1
A609838	1								1
A610126	1								1
A610990	1								1
A612862	1								1
A613150	1								1
A616318	1								1
A62083	1								1
A621502	1								1
A62252	1								1
A623230	1								1
A625246	1								1
A625390	1								1
A626110	1								1
A626254	1								1
A63950	1								1
A64111	1								1
A642958	1								1
A655198	1								1
A66254	1								1
A66646	1								1
A671614	1								1
A672478	1								1
A672910	1								1
A675502	1								1
A676798	1								1
A677518	1								1
A678382	1								1
A679390	1								1
A681118	1								1
A681406	1								1
A682414	1								1
A683134	1								1
A683566	1								1
A68366	1								1
A68494	1								1
A685438	1								1
A687742	1								1
A691630	1								1
A691918	1								1
A69350	1								1
A693934	1								1
A694654	1								1
A695230	1								1
A69530	1								1
A695374	1								1
A695662	1								1
A696094	1								1
A696526	1								1
A696814	1								1
A697534	1								1
A69838	1								1
A699118	1								1
A699838	1								1
A699982	1								1
A700270	1								1
A70030	1								1
A703006	1								1
A703438	1								1
A704446	1								1
A705166	1								1
A705886	1								1
A706030	1								1
A706606	1								1
A706894	1								1
A707182	1								1
A70734	1								1
A708001	1								1
A708478	1								1
A709353	1								1
A709486	1								1
A711043	1								1
A712078	1								1
A72718	1								1
A73102	1								1
A733246	1								1
A73678	1								1
A73744	1								1
A738286	1								1
A73934	1								1
A748222	1								1
A748366	1								1
A748510	1								1
A749374	1								1
A750238	1								1
A750814	1								1
A75150	1								1
A751678	1								1
A752398	1								1
A753406	1								1
A753838	1								1
A756862	1								1
A757006	1								1
A75918	1								1
A759886	1								1
A760030	1								1
A760318	1								1
A760462	1								1
A762046	1								1
A762766	1								1
A76622	1								1
A767518	1								1
A769390	1								1
A769534	1								1
A77293	1								1
A77646	1								1
A777166	1								1
A778174	1								1
A77969	1								1
A78163	1								1
A784222	1								1
A785374	1								1
A786526	1								1
A788398	1								1
A788974	1								1
A789838	1								1
A790990	1								1
A791278	1								1
A791854	1								1
A792862	1								1
A793438	1								1
A794878	1								1
A796174	1								1
A797470	1								1
A798046	1								1
A798334	1								1
A798622	1								1
A799054	1								1
A799486	1								1
A799630	1								1
A79997	1								1
A802078	1								1
A80504	1								1
A80782	1								1
A80842	1								1
A81358	1								1
A81856	1								1
A82318	1								1
A828718	1								1
A829150	1								1
A829294	1								1
A830446	1								1
A831022	1								1
A831598	1								1
A832318	1								1
A832462	1								1
A832894	1								1
A833326	1								1
A834190	1								1
A834766	1								1
A835342	1								1
A835486	1								1
A835918	1								1
A836494	1								1
A839086	1								1
A839374	1								1
A840238	1								1
A840814	1								1
A841246	1								1
A841822	1								1
A842830	1								1
A85912	1								1
A86250	1								1
A86588	1								1
A87602	1								1
A89461	1								1
A90230	1								1
A90475	1								1
A91342	1								1
A91996	1								1
A92334	1								1
A92841	1								1
A93010	1								1
A95207	1								1
A97911	1								1
A98080	1								1
A98756	1								1
Total	508	94	1080	186	1074	376	985	176	4479
