# Supplementary material for: Large-scale analysis of sheep rumen metagenome profiles captured by reduced representation sequencing reveals individual profiles are influenced by the environment and genetics of the host
Source: BMC Genomics. 2023 Sep 18;24:551. doi: 10.1186/s12864-023-09660-3 (PMC10506323; doi:10.1186/s12864-023-09660-3)
Supplement: Supplementary file 2 — Additional file 2. Supplemental Table 4. Sequencing statistics for all samples split by Group. [file 12864_2023_9660_MOESM2_ESM.xlsx]

## Sheet: Supplemental Table 4
Supplemental Table 4: Sequencing statistics for all samples split by Group.
Metric	Parameter	Overall	GLS	GAS	GLL	GAL	LLS	LLL	MAS	AUS
Post-QCa	Reads per sample (thousands)	713 ± 215	709 ± 180	714 ± 174	872 ± 397	659 ± 243	653 ± 162	740 ± 249	548 ± 202	819 ± 242
	Average read length (bp)	80.8 ± 1.5	81.5 ± 1.1	80.8 ± 2.1	80.8 ± 0.4	80.9 ± 0.3	80.4 ± 1.3	80.4 ± 0.3	81.1 ± 1.3	79.9 ± 0.5
	Median read length	91.6 ± 0.5	91.9 ± 0.3	91.8 ± 0.4	91.0 ± 0.0	91.0 ± 0.1	91.7 ± 0.4	91.3 ± 0.5	91.4 ± 0.5	90.1 ± 0.2
	Percent of reads ≥ 65bp	79.3 ± 3.3%	80.9 ± 2.2%	79.4 ± 4.9%	79.6 ± 0.8%	79.8 ± 0.6%	78.3 ± 3.0%	79.2 ± 0.6%	79.8 ± 3.1%	77.5 ± 1.1%
Reference Based	Assignment rateb	20.8 ± 3.5%	21.3 ± 3.0%	20.8 ± 2.4%	23.4 ± 2.7%	21.2 ± 1.9%	18.4 ± 1.5%	20.0 ± 2.4%	21.5 ± 3.9%	23.7 ± 6.1%
Reference Free	Number of tagsc (thousands)	186	247	264	232	215	206	228	135	151
	Assignment ratec	29.2 ± 3.8%	37.2 ± 3.0%	35.7 ± 4.6%	35.6 ± 2.9%	34.4 ± 2.2%	33.6 ± 3.1%	39.6 ± 4.0%	36.9 ± 4.8%	34.2 ± 4.2%
Percent reads Assigned to "All" tags (Table 4)		29.2 ± 3.8%	31.6 ± 3.0%	29.7 ± 4.3%	29.6 ± 3.2%	28.2 ± 2.8%	27.8 ± 2.3%	30.6 ± 2.8%	26.3 ± 3.4%	25.8 ± 3.8%
Percent reads Assigned to "All" Tags Assigned at Genus		12.1 ± 2.3%	13.1 ± 2.0%	12.3 ± 2.2%	13.5 ± 1.9%	12.0 ± 1.4%	10.5 ± 1.1%	12.3 ± 1.7%	11.4 ± 2.6%	12.1 ± 3.4%
Percent reads Assigned to Tags in All Groups		8.1 ± 1.8%	7.4 ± 1.5%	7.1 ± 1.2%	8.5 ± 1.7%	8.0 ± 0.9%	8.2 ± 1.1%	9.6 ± 1.5%	10.6 ± 2.7%	9.0 ± 2.2%
a After demultiplexing and trimming; QC: Phred quality score of at least 20 and read length of at least 40 bp
b Percent of reads that were assigned to the reference database, consisting of the Hungate1000 Collection plus four Quinella genomes.
c Percent of reads that were assigned to a tag, i.e., unique 65 bp reads, starting from the cut site, that are present in at least 25% of all samples
