# Supplementary material for: Large-scale analysis of sheep rumen metagenome profiles captured by reduced representation sequencing reveals individual profiles are influenced by the environment and genetics of the host
Source: BMC Genomics. 2023 Sep 18;24:551. doi: 10.1186/s12864-023-09660-3 (PMC10506323; doi:10.1186/s12864-023-09660-3)
Supplement: Supplementary file 3 — Additional file 3: Supplemental Table 5: Summary of the biological and systematic effects, including the variance explained by each effect, with cells coloured by effect size. Supplemental Table 6: Detailed parameters and results of F-tests for biological and systematic effects, along with animal and residual variance estimates. [file 12864_2023_9660_MOESM3_ESM.xlsx]

## Sheet: Supplemental Table 5 - Summary
Supplemental Table 5: Summary of the biological and systematic effects, including the variance explained by each effect, with cells coloured by effect size.
Model: y = mu + Group + Cohort + Library + Batch.Shelf + Well + BRR + AOD + BRR + id(animal)
Trait	Percent Variance Explained								Repeatability*		Key
	Group	Cohort	Library	BatchShelf	Well	BRR	AOD	BDEV			0-5
numReads	3.73648	3.78942	4.07982	13.9435	16.4399	0.0687232	0.00922809	0.0175617	0		5-10
RB_Prop	15.1841	22.6671	6.65752	7.25429	10.3579	0.143982	0.0502903	0.298092	8.43		10-15
RF_Prop	8.77008	28.2676	33.9977	7.6575	10.2312	0.423177	0.00694698	0.0850186	29.56		15-20
Acetitomaculum	12.4282	14.5676	1.19043	4.80014	9.6043	0.0227933	0.00993219	0.00832224	4.03		20-25
Acidaminococcus	16.7827	23.0183	1.62451	6.28313	9.95956	0.36942	0.128282	0.324198	8		25-30
Acinetobacter	4.52979	4.74273	0.803765	5.12897	10.0736	0.0613778	0.12205	0.0290676	2.86		30-40
Actinomyces	10.0981	23.9429	1.09499	5.91863	10.0761	0.529422	0.101595	0.347965	8.68		40-50
Allisonella	12.0742	10.5845	2.24654	5.36155	10.5392	0.0948935	0.00375573	0.208313	1.48		50+
Anaerovibrio	43.7619	17.1406	0.679765	5.28565	10.9569	0.506382	0.00362568	0.297084	6.1		NS p>0.05
Bacillus	12.5993	18.2243	0.759625	5.24873	11.0788	0.245778	0.0213212	0.743579	7.73
Bacteroides	24.9363	17.7487	4.20432	5.59841	11.0937	0.274759	0.625894	0.0625326	3.11
Basfia	12.1423	13.7047	1.9114	5.97211	10.1762	1.06072	0.082713	0.0182719	2.2
Bifidobacterium	8.40226	19.5927	1.47106	8.63866	9.70469	0.480093	0	0.509634	3.87
Blautia	24.1625	19.9895	1.3514	6.02257	9.60536	0.0368763	0.0152854	0.266204	4.2
Butyrivibrio	21.3444	17.5083	1.59741	5.13511	9.32674	0.21644	0.0558552	0.181889	4.49
Cellulomonas	23.0245	37.9265	1.0874	5.98612	9.5357	0.284736	0.0356363	0.0833768	5.65
Citrobacter	16.5973	7.67359	1.13552	6.94561	10.8429	0.559897	0.000928583	0.00641122	4.48
Clostridium	26.5426	18.3567	1.25134	4.84108	9.97142	0.0787624	0.000923864	0.284869	1.4
Corynebacterium	14.1875	31.4853	0.875603	6.07328	10.2073	0.160584	0.00364717	0.517423	9.93
Denitrobacterium	20.4443	16.8624	2.30559	8.72603	8.93448	0.409159	0.00549773	0.143572	3.96
Desulfovibrio	21.6018	26.0894	1.65569	6.45396	9.83973	0.159976	0.0384468	0.166893	13.95
Dorea	25.0963	19.5503	2.47147	5.26585	9.20701	0.0434384	0	0.291771	1.13
Enterobacter	14.6692	7.87989	1.30638	6.90123	10.847	0.0533523	0.336858	0.00756536	4.53
Enterococcus	19.1627	11.7371	1.18746	4.94259	9.12474	0.0542924	0.0353136	0.567916	3.96
Escherichia	2.65856	2.14985	1.1742	6.34323	10.3028	0.0598035	0.0690205	0.0351172	0
Eubacterium	21.4421	22.3545	1.58565	6.75543	9.78877	0.0967724	0.0009026	0.173964	3.5
Fibrobacter	4.17259	18.8699	0.410589	4.46537	9.70711	0.440707	0.046324	0.0674233	3.08
Fusobacterium	4.64148	11.409	1.20133	5.00143	10.2107	0.354724	0.07171	0.0308383	5.79
Kandleria	9.61577	14.8829	0.791085	6.05013	10.9325	0.276449	0.130345	0.023663	16.11
Lachnobacterium	16.5326	9.2552	5.51634	5.74534	9.70925	0.268545	0.733231	0.150382	4.22
Lachnoclostridium	18.9163	25.5544	1.2556	6.57821	9.8967	0.120062	0.0697736	0.42019	4.48
Lachnospira	18.2762	15.6962	1.70734	4.84675	9.4097	0.237418	0.0753539	0.0486256	3.86
Lactobacillus	1.28936	6.48539	0.870701	5.4672	10.3782	0.21736	0	0.132847	4.83
Lactococcus	17.4865	8.61459	1.16035	5.39892	9.59397	0.163602	0.492183	0.020879	8.22
Megamonas	13.3496	9.00325	1.05727	5.10627	9.94742	0.720598	0.00615617	0.334092	7.82
Megasphaera	17.3179	18.8665	0.759361	5.50962	9.60351	0.275543	0.0495286	0.10144	4.43
Methanobrevibacter	26.5088	21.8441	5.03001	11.5651	9.71461	0.201748	0	0.422259	9.37
Methanomicrobium	4.06365	13.0047	0.751327	4.53172	8.78693	1.02436	0.135287	0.925642	7.59
Methanosarcina	7.1927	10.3716	0.496983	5.24199	9.16496	0.381397	0.00905879	0.819204	6.62
Micrococcus	10.1486	26.8204	1.2706	6.19992	11.091	0.38903	0.00732614	0.184922	2.05
Mitsuokella	11.5075	12.2633	1.02277	5.65269	10.0274	0.0232158	0.0244061	0.0511795	0
Morganella	22.9218	8.47947	0.421594	5.73544	9.40085	0.589754	0.491817	0.103486	1.74
Olsenella	6.1944	21.8853	2.20501	7.83495	9.11361	0.539889	0.14114	0.392312	2.92
Oribacterium	21.517	16.6815	1.63272	7.34752	10.3617	0.201574	0.136899	0.272663	3.77
Oscillibacter	15.2886	28.8238	0.626644	5.99829	9.76839	0.110422	0.0270149	0.436889	11.57
Pediococcus	5.516	8.48316	1.00904	5.32497	10.7545	0.436243	0	0.0353271	4.2
Peptostreptococcus	7.34629	9.35352	1.09347	4.74681	9.8714	0.170482	0.00443518	0.187277	2.58
Prevotella	13.5731	21.0251	1.47143	5.71806	9.56967	0.318323	0.0538666	0.394446	6.85
Propionibacterium	6.4466	12.7126	1.00081	5.32922	9.2408	0.120551	0.0435986	0.677519	5.74
Proteiniclasticum	10.8285	19.6425	0.368328	5.8792	9.4097	0.468796	0.106102	0.283298	2.85
Proteus	7.03214	15.4296	1.03494	6.75533	11.3034	0.536845	0.29731	0.0426128	8.87
Pseudobutyrivibrio	27.7831	16.9408	1.97388	5.7403	9.12272	0.354067	0.0613121	0.004319	3.09
Quinella	12.9957	29.9894	25.4395	6.11508	19.3934	0.22151	0.795588	0.029814	16.79
Ruminobacter	27.4949	49.1339	0.544435	7.80374	10.8482	0.22651	0.0831381	0.105564	4.46
Ruminococcus	16.8221	30.1236	0.500967	5.24094	9.64293	0.288663	0	0.137594	6.56
Sarcina	41.3826	22.282	3.65874	9.6112	9.82396	1.15002	0.0456494	0.560706	6.11
Selenomonas	60.616	21.0147	0.706564	5.42836	9.9246	0.0450628	0.024125	0.0536964	6.44
Sharpea	12.3772	6.14984	1.57894	4.69732	9.95884	0.419029	0.299857	0.493894	2.13
Shigella	11.0795	4.89694	1.78435	4.98405	10.0816	0.969642	0.0939004	0.541005	0.15
Staphylococcus	3.58294	5.34154	0.6976	5.08055	12.4745	0.142038	0.000998393	0.00473462	1.01
Streptococcus	4.50287	16.4507	0.966015	4.32745	11.0329	0.509653	0.128144	0.0522108	5.4
Succiniclasticum	21.4358	31.0401	0.592153	5.3203	10.1298	0.417032	0.38869	0.635026	14.94
Succinivibrio	26.799	33.1597	0.763557	5.01576	11.9158	0.243352	0.0944834	0.0494522	8.77
Treponema	8.39718	16.0376	0.7519	4.89958	10.4663	0.0673703	0.00267182	0.0091632	5.09
*Percent of Total variance after accounting for fixed effects

## Sheet: Supplemental Table 6 - Details
Supplemental Table 6: Detailed parameters and results of F-tests for biological and systematic effects, along with animal and residual variance estimates.
Trait	Group						Cohort						Library						Batch.Shelf						Well						BRR						AOD						BDEV						Animal Variance
	NumDF	DenDF	F-inc	F-con	%Var-con	P-val-con	NumDF	DenDF	F-inc	F-con	%Var-con	P-val-con	NumDF	DenDF	F-inc	F-con	%Var-con	P-val-con	NumDF	DenDF	F-inc	F-con	%Var-con	P-val-con	NumDF	DenDF	F-inc	F-con	%Var-con	P-val-con	NumDF	DenDF	F-inc	F-con	%Var-con	P-val-con	NumDF	DenDF	F-inc	F-con	%Var-con	P-val-con	NumDF	DenDF	F-inc	F-con	%Var-con	P-val-con	Est
numReads	6	3359	46.56	21.73	3.73648	3.40668e-25	30	3359	5.14	4.41	3.78942	1.8324e-14	13	3359	11.54	10.99	4.07982	1.97003e-23	175	3359	3.02	3.11	13.9435	1.61783e-35	382	3359	1.73	1.73	16.4399	5.09752e-15	3	3359	0.82	0.77	0.0687232	0.510694	1	3359	0.37	0.31	0.00922809	0.577717	1	3359	0.59	0.59	0.0175617	0.442473	2.83931e-09
RB_Prop	6	2926.2	269.09	87.31	15.1841	5.65289e-101	30	3179	34.46	31.06	22.6671	2.81492e-153	13	3022	17.88	16.58	6.65752	2.35746e-37	175	3311.3	1.69	1.48	7.25429	6.52271e-05	382	3239.9	0.98	0.98	10.3579	0.596067	3	1040.3	0.43	0.5	0.143982	0.682354	1	1093.1	0.73	0.55	0.0502903	0.458477	1	973.3	2.91	2.91	0.298092	0.088351	3.94609e-05
RF_Prop	6	2662.6	432.41	42.66	8.77008	5.92371e-50	30	3154	45.08	41.43	28.2676	4.45353e-202	13	3114.1	127.63	123.39	33.9977	3.76086e-269	175	3102.2	1.68	1.47	7.6575	8.91798e-05	382	2983	0.89	0.89	10.2312	0.929705	3	1108.3	1.65	1.57	0.423177	0.194953	1	1151.5	0.05	0.08	0.00694698	0.777348	1	1104.7	0.94	0.94	0.0850186	0.33249	0.000177155
Acetitomaculum	6	2961.1	162.19	70.04	12.4282	7.96502e-82	30	3195	20.37	18.16	14.5676	1.03132e-87	13	2935	2.87	2.72	1.19043	0.000784764	175	3331.9	1.02	0.96	4.80014	0.63189	382	3271.8	0.91	0.91	9.6043	0.884482	3	1052.7	0.06	0.08	0.0227933	0.970872	1	1107.4	0.1	0.11	0.00993219	0.740207	1	961.2	0.08	0.08	0.00832224	0.777358	0.000484213
Acidaminococcus	6	2940.6	191.4	98.84	16.7827	1.51178e-113	30	3184.5	36.23	31.74	23.0183	1.26335e-156	13	3023	3.88	3.84	1.62451	3.48821e-06	175	3315	1.3	1.27	6.28313	0.0109701	382	3246.3	0.94	0.94	9.95956	0.782888	3	1059.9	1.1	1.31	0.36942	0.269725	1	1113.3	1.72	1.43	0.128282	0.232019	1	990	3.22	3.22	0.324198	0.0730486	0.000663818
Acinetobacter	6	2947.7	123.56	23.31	4.52979	4.89494e-27	30	3193.5	5.44	5.3	4.74273	6.11157e-19	13	2887.9	1.77	1.8	0.803765	0.0376626	175	3334.1	1.08	1.03	5.12897	0.380745	382	3273.7	0.96	0.96	10.0736	0.695227	3	1025.8	0.23	0.21	0.0613778	0.889505	1	1080.2	1.41	1.32	0.12205	0.250846	1	928.6	0.27	0.27	0.0290676	0.603456	0.00169411
Actinomyces	6	2927.8	112.54	54.81	10.0981	2.33337e-64	30	3180.1	37.16	33.37	23.9429	1.72102e-164	13	3029.5	2.58	2.58	1.09499	0.00147519	175	3310.3	1.24	1.19	5.91863	0.0484292	382	3238.7	0.95	0.95	10.0761	0.740749	3	1048.4	1.66	1.86	0.529422	0.134636	1	1101.3	1.39	1.12	0.101595	0.290151	1	982.3	3.43	3.43	0.347965	0.0643221	0.000613454
Allisonella	6	2934.4	278.21	67.16	12.0742	1.61775e-78	30	3195.8	13.86	12.61	10.5845	4.7846e-58	13	2834	4.86	5.01	2.24654	8.06594e-09	175	3336.1	1.04	1.08	5.36155	0.228879	382	3275	1.01	1.01	10.5392	0.440208	3	1010.7	0.36	0.32	0.0948935	0.810925	1	1065	0.09	0.04	0.00375573	0.841519	1	905.4	1.89	1.89	0.208313	0.169542	0.000285639
Anaerovibrio	6	2950.6	1743.09	382.67	43.7619	0	30	3187.6	26.12	21.98	17.1406	1.18087e-107	13	2982.1	1.66	1.57	0.679765	0.0861786	175	3324	1.17	1.06	5.28565	0.284807	382	3259.6	1.04	1.05	10.9569	0.25397	3	1049.2	1.76	1.78	0.506382	0.149232	1	1103.2	0.1	0.04	0.00362568	0.841517	1	969.9	2.89	2.89	0.297084	0.0894518	0.000689391
Bacillus	6	2948.9	126.94	70.85	12.5993	1.02399e-82	30	3187.7	27.14	23.68	18.2243	2.12828e-116	13	3023.1	1.9	1.78	0.759625	0.0405645	175	3317.1	1	1.05	5.24873	0.315328	382	3250	1.07	1.06	11.0788	0.215469	3	1071.5	1.17	0.88	0.245778	0.45087	1	1125.4	0.1	0.24	0.0213212	0.624302	1	999.8	7.49	7.49	0.743579	0.00631436	0.000894684
Bacteroides	6	2963.5	487.79	164.08	24.9363	1.81653e-180	30	3199	24.96	23.01	17.7487	5.25949e-113	13	2911.7	10.28	9.83	4.20432	1.79687e-20	175	3334.5	1.17	1.13	5.59841	0.121491	382	3275.7	1.06	1.07	11.0937	0.180684	3	1056.2	1.65	0.97	0.274759	0.406128	1	1111.4	7.31	7	0.625894	0.00826608	1	958.9	0.6	0.6	0.0625326	0.438769	0.000106876
Basfia	6	2918.3	363.39	67.22	12.1423	1.47248e-78	30	3184.9	19.58	16.86	13.7047	8.36058e-81	13	2835.3	4.5	4.25	1.9114	4.33791e-07	175	3333.9	1.2	1.21	5.97211	0.0342951	382	3270.7	0.97	0.97	10.1762	0.64672	3	973.8	3.7	3.48	1.06072	0.015528	1	1026.8	0.9	0.85	0.082713	0.356769	1	875.5	0.16	0.16	0.0182719	0.689254	0.000772136
Bifidobacterium	6	2948	87.18	45.07	8.40226	5.13095e-53	30	3190	28.48	25.91	19.5927	9.51661e-128	13	2916.9	3.8	3.35	1.47106	3.99185e-05	175	3331.4	1.85	1.8	8.63866	1.85256e-09	382	3269.9	0.92	0.92	9.70469	0.854991	3	1026.1	1.61	1.65	0.480093	0.176206	1	1080.2	0.04	0	0	1	1	935.1	4.79	4.79	0.509634	0.0288722	0.000295589
Blautia	6	2963	455.01	157.34	24.1625	7.19809e-174	30	3195.3	28.85	26.61	19.9895	2.67786e-131	13	2941.8	3.8	3.1	1.3514	0.000133149	175	3331.5	1.3	1.22	6.02257	0.0286751	382	3271.4	0.92	0.91	9.60536	0.884482	3	1057.2	0.12	0.13	0.0368763	0.942277	1	1112	0.28	0.17	0.0152854	0.680191	1	966.6	2.58	2.58	0.266204	0.108548	0.000285651
Butyrivibrio	6	2952.4	301.75	133.53	21.3444	5.9853e-150	30	3190.2	26.09	22.57	17.5083	1.04036e-110	13	2939	4.49	3.67	1.59741	8.22014e-06	175	3329.9	1.13	1.03	5.13511	0.380751	382	3268.1	0.89	0.88	9.32674	0.947732	3	1037.3	0.88	0.75	0.21644	0.52243	1	1091.5	0.76	0.61	0.0558552	0.434957	1	949.4	1.73	1.73	0.181889	0.188729	0.000289181
Cellulomonas	6	2948.7	290.13	147	23.0245	1.6288e-163	30	3187.1	71.56	64.91	37.9265	0	13	2968.1	2.73	2.51	1.0874	0.00201602	175	3325.6	1.21	1.21	5.98612	0.0343048	382	3261.6	0.89	0.9	9.5357	0.909586	3	1040.1	0.93	0.99	0.284736	0.396711	1	1094	0.47	0.39	0.0356363	0.53243	1	958.7	0.8	0.8	0.0833768	0.371318	0.000649872
Citrobacter	6	2945.1	161.3	97.68	16.5973	2.58971e-112	30	3187.2	10.19	8.83	7.67359	1.26767e-37	13	2931.5	2.78	2.59	1.13552	0.00141263	175	3329.3	1.51	1.42	6.94561	0.000331831	382	3266.7	1.05	1.04	10.8429	0.296129	3	1023	1.92	1.92	0.559897	0.124608	1	1076.9	0	0.01	0.000928583	0.920363	1	935.8	0.06	0.06	0.00641122	0.80655	0.000991836
Clostridium	6	2942.6	423.76	177.21	26.5426	6.1421e-193	30	3199.6	26.03	23.98	18.3567	5.59552e-118	13	2841.7	3.2	2.77	1.25134	0.000625357	175	3336.7	0.99	0.97	4.84108	0.596162	382	3276.5	0.95	0.95	9.97142	0.740863	3	1027.6	0.34	0.27	0.0787624	0.847056	1	1082.4	0	0.01	0.000923864	0.920363	1	920.6	2.63	2.63	0.284869	0.105204	6.93278e-05
Corynebacterium	6	2911.6	154.13	80.23	14.1875	3.95914e-93	30	3176	54.13	48.65	31.4853	1.27901e-234	13	3046.4	2.24	2.07	0.875603	0.0130832	175	3301.9	1.29	1.22	6.07328	0.0287084	382	3226	0.96	0.96	10.2073	0.695108	3	1044.5	0.57	0.56	0.160584	0.641511	1	1096.7	0.11	0.04	0.00364717	0.841518	1	984.4	5.12	5.12	0.517423	0.0238689	0.00110417
Denitrobacterium	6	2953.3	362.13	126.49	20.4443	9.77236e-143	30	3191.9	23.09	21.58	16.8624	1.34774e-105	13	2925	6.56	5.31	2.30559	1.60909e-09	175	3331.5	2	1.82	8.72603	8.85872e-10	382	3270.6	0.84	0.84	8.93448	0.986368	3	1036.9	1.4	1.42	0.409159	0.235378	1	1091.3	0.11	0.06	0.00549773	0.806542	1	945.9	1.36	1.36	0.143572	0.243832	0.000319046
Desulfovibrio	6	2870	252.05	131.8	21.6018	1.03209e-147	30	3171.8	41.51	37.32	26.0894	3.33043e-183	13	3096.4	4.24	4.01	1.65569	1.46688e-06	175	3272.1	1.32	1.29	6.45396	0.00726585	382	3185.2	0.91	0.91	9.83973	0.884185	3	1067.2	0.52	0.57	0.159976	0.634839	1	1118	0.55	0.43	0.0384468	0.512124	1	1022.9	1.71	1.71	0.166893	0.191279	0.00147338
Dorea	6	2944.6	527.61	164.43	25.0963	1.1832e-180	30	3202.3	27.87	25.94	19.5503	5.93943e-128	13	2836.9	6.7	5.53	2.47147	4.96591e-10	175	3337.2	1.06	1.06	5.26585	0.284785	382	3277.3	0.87	0.87	9.20701	0.961446	3	1035.5	0.19	0.15	0.0434384	0.929705	1	1090.6	0	0	0	1	1	926.1	2.71	2.71	0.291771	0.10006	8.08635e-05
Enterobacter	6	2939.1	105.51	84.21	14.6692	1.34059e-97	30	3184.5	10.4	9.08	7.87989	5.72658e-39	13	2926.7	3.33	2.98	1.30638	0.000235137	175	3328.7	1.43	1.41	6.90123	0.000430218	382	3265.3	1.05	1.04	10.847	0.296132	3	1011.6	0.25	0.18	0.0533523	0.909992	1	1065.1	3.68	3.6	0.336858	0.0580499	1	925.2	0.07	0.07	0.00756536	0.791396	0.000820456
Enterococcus	6	2959.6	220.25	116.93	19.1627	7.8434e-133	30	3194.5	15.61	14.16	11.7371	2.15608e-66	13	2931.6	2.91	2.71	1.18746	0.000821425	175	3332	1.03	0.99	4.94259	0.523341	382	3271.8	0.86	0.86	9.12474	0.972128	3	1049.3	0.27	0.19	0.0542924	0.903238	1	1104	0.22	0.39	0.0353136	0.532428	1	957.7	5.47	5.47	0.567916	0.0195506	0.000373971
Escherichia	6	3359	34.52	15.29	2.65856	2.31427e-17	30	3359	2.34	2.46	2.14985	1.72888e-05	13	3359	3.1	3.07	1.1742	0.000152223	175	3359	1.44	1.3	6.34323	0.00583597	382	3359	1.01	1.01	10.3028	0.440104	3	3359	1.12	0.67	0.0598035	0.570396	1	3359	2.11	2.32	0.0690205	0.127814	1	3359	1.18	1.18	0.0351172	0.277434	2.20231e-08
Eubacterium	6	2961.9	324.67	134.74	21.4421	3.10645e-151	30	3196.9	32.99	30.68	22.3545	1.60866e-151	13	2920.8	4.09	3.62	1.58565	1.05545e-05	175	3333.4	1.51	1.38	6.75543	0.000916793	382	3274	0.93	0.93	9.78877	0.821131	3	1053	0.39	0.34	0.0967724	0.796415	1	1107.9	0	0.01	0.0009026	0.920362	1	958.3	1.67	1.67	0.173964	0.19657	0.000180184
Fibrobacter	6	2925.4	103.1	21.23	4.17259	1.62083e-24	30	3183.3	28.31	24.68	18.8699	1.74538e-121	13	2869.4	0.82	0.91	0.410589	0.541772	175	3332.2	0.88	0.89	4.46537	0.84396	382	3269	0.92	0.92	9.70711	0.854991	3	982.7	1.53	1.45	0.440707	0.226767	1	1035.7	0.55	0.48	0.046324	0.488578	1	889.3	0.6	0.6	0.0674233	0.438784	0.00108913
Fusobacterium	6	2937.5	110.95	23.83	4.64148	1.1576e-27	30	3182.1	14.99	13.66	11.409	1.09167e-63	13	2961.5	2.58	2.77	1.20133	0.000623949	175	3324	1.01	1	5.00143	0.486872	382	3258.4	0.97	0.97	10.2107	0.646697	3	1019.7	1.03	1.21	0.354724	0.304868	1	1073	0.71	0.77	0.07171	0.380413	1	940.1	0.29	0.29	0.0308383	0.590348	0.00289903
Kandleria	6	2877.4	225.45	51.02	9.61577	6.5823e-60	30	3182.7	20.44	18.55	14.8829	9.70636e-90	13	3130.2	1.73	1.92	0.791085	0.0237586	175	3261	1.16	1.2	6.05013	0.0409316	382	3174.4	1.02	1.02	10.9325	0.390039	3	1136.3	0.94	1.05	0.276449	0.369508	1	1187.6	1.63	1.55	0.130345	0.213381	1	1098.5	0.26	0.26	0.023663	0.610223	0.00575461
Lachnobacterium	6	2946.8	269.88	97.28	16.5326	6.94697e-112	30	3188.5	11.74	10.84	9.2552	1.77758e-48	13	2925.8	13.5	13.14	5.51634	1.0279e-28	175	3330.3	1.14	1.16	5.74534	0.0783481	382	3268.2	0.93	0.92	9.70925	0.854988	3	1025	0.58	0.92	0.268545	0.430522	1	1079	8.46	7.97	0.733231	0.00484332	1	936.2	1.41	1.41	0.150382	0.235358	0.000582752
Lachnoclostridium	6	2957.9	271.72	115.01	18.9163	8.2602e-131	30	3192.6	40.18	36.53	25.5544	1.17225e-179	13	2944.4	3.18	2.88	1.2556	0.000375335	175	3330.3	1.43	1.34	6.57821	0.00238895	382	3269.2	0.94	0.94	9.8967	0.782965	3	1048.2	0.34	0.42	0.120062	0.73869	1	1102.8	1.02	0.77	0.0697736	0.380408	1	959.8	4.05	4.05	0.42019	0.0444505	0.000281399
Lachnospira	6	2964.4	334.67	110.49	18.2762	4.49462e-126	30	3196.8	21.56	19.84	15.6962	1.50599e-96	13	2933.8	4.59	3.92	1.70734	2.33577e-06	175	3332.6	1.02	0.97	4.84675	0.59616	382	3273.1	0.89	0.89	9.4097	0.930606	3	1058.9	0.76	0.84	0.237418	0.472012	1	1113.9	0.93	0.84	0.0753539	0.359595	1	966.1	0.47	0.47	0.0486256	0.493152	0.000345634
Lactobacillus	6	2949	30.11	6.42	1.28936	9.82949e-07	30	3188.1	8.15	7.37	6.48539	8.488e-30	13	2945.3	1.78	1.99	0.870701	0.0180545	175	3328.5	1.08	1.1	5.4672	0.180329	382	3265.8	1	0.99	10.3782	0.544217	3	1032.9	0.82	0.75	0.21736	0.522432	1	1086.9	0.01	0	0	1	1	947.2	1.26	1.26	0.132847	0.261936	0.000814563
Lactococcus	6	2920.4	284.29	103.15	17.4865	4.24752e-118	30	3176.1	10.44	9.98	8.61459	8.06267e-44	13	3012	3.1	2.72	1.16035	0.000783738	175	3311.7	1.07	1.08	5.39892	0.228927	382	3239.7	0.9	0.9	9.59397	0.909516	3	1025.2	0.62	0.56	0.163602	0.641514	1	1077.6	5.49	5.33	0.492183	0.02115	1	957.7	0.2	0.2	0.020879	0.654822	0.00934398
Megamonas	6	2953.6	380.17	75.84	13.3496	2.47764e-88	30	3189.8	11.09	10.52	9.00325	9.52728e-47	13	3029.3	2.55	2.49	1.05727	0.00220053	175	3317.2	1.12	1.02	5.10627	0.41531	382	3250.7	0.93	0.94	9.94742	0.782902	3	1082.9	2.65	2.62	0.720598	0.0495432	1	1137	0.14	0.07	0.00615617	0.791385	1	1011.3	3.39	3.39	0.334092	0.0658858	0.00243909
Megasphaera	6	2970.9	161.28	103.71	17.3179	7.00645e-119	30	3198.2	27.45	24.79	18.8665	4.17968e-122	13	2956.2	1.64	1.74	0.759361	0.0470579	175	3331.4	1.12	1.11	5.50962	0.158865	382	3272.1	0.92	0.91	9.60351	0.884485	3	1074.9	0.81	0.99	0.275543	0.396697	1	1130.1	0.47	0.56	0.0495286	0.454416	1	984.8	1	1	0.10144	0.317556	0.000402641
Methanobrevibacter	6	2915.1	353.28	175.25	26.5088	8.07912e-191	30	3176.1	33.02	29.59	21.8441	4.82492e-146	13	3036.2	12.36	12.37	5.03001	8.05269e-27	175	3305.3	2.76	2.47	11.5651	9.26104e-22	382	3230.7	0.92	0.91	9.71461	0.884342	3	1038.8	0.74	0.7	0.201748	0.552138	1	1091.1	0.01	0	0	1	1	976.3	4.14	4.14	0.422259	0.042151	0.00160763
Methanomicrobium	6	2952	63.48	20.84	4.06365	4.75289e-24	30	3188.9	16.6	15.89	13.0047	1.19931e-75	13	3022.4	2.04	1.76	0.751327	0.0436962	175	3318	0.93	0.9	4.53172	0.819187	382	3251.6	0.82	0.82	8.78693	0.993911	3	1075.4	4.57	3.71	1.02436	0.0113119	1	1129.4	1.08	1.53	0.135287	0.21637	1	1002.9	9.37	9.37	0.925642	0.00226442	0.00252967
Methanosarcina	6	2947.3	96.3	38.07	7.1927	9.67425e-45	30	3186.2	12.87	12.29	10.3716	2.61104e-56	13	2993.2	1.08	1.15	0.496983	0.311103	175	3321.6	1.07	1.05	5.24199	0.315322	382	3256	0.86	0.86	9.16496	0.972102	3	1050	1.5	1.34	0.381397	0.259931	1	1103.8	0.02	0.1	0.00905879	0.751889	1	973.4	8.04	8.04	0.819204	0.00467037	0.00349549
Micrococcus	6	2950.9	152.97	55.55	10.1486	3.0555e-65	30	3198.9	43.8	39.08	26.8204	1.14662e-191	13	2868.8	3.02	2.84	1.2706	0.000452623	175	3336	1.41	1.26	6.19992	0.0133979	382	3276.6	1.08	1.07	11.091	0.18068	3	1037	1.32	1.35	0.38903	0.256746	1	1091.9	0.13	0.08	0.00732614	0.777351	1	933.8	1.73	1.73	0.184922	0.188734	0.000223758
Mitsuokella	6	3359	267.96	72.8	11.5075	1.27589e-85	30	3359	17.08	15.65	12.2633	1.20041e-74	13	3359	2.87	2.67	1.02277	0.000979041	175	3359	1.1	1.15	5.65269	0.0910708	382	3359	0.98	0.98	10.0274	0.596206	3	3359	0.33	0.26	0.0232158	0.854238	1	3359	0.66	0.82	0.0244061	0.365245	1	3359	1.72	1.72	0.0511795	0.189783	1.09373e-09
Morganella	6	2946.7	237.27	146.05	22.9218	1.49396e-162	30	3199.1	11.26	9.88	8.47947	2.697e-43	13	2855.6	1.03	0.93	0.421594	0.520466	175	3336.4	1.15	1.16	5.73544	0.0783374	382	3276.5	0.9	0.89	9.40085	0.930614	3	1031.6	2.44	2.04	0.589754	0.106618	1	1086.5	5.09	5.37	0.491817	0.0206712	1	926.7	0.96	0.96	0.103486	0.327443	0.000424552
Olsenella	6	2963	104.87	32.61	6.1944	3.09775e-38	30	3199.5	32.37	29.88	21.8853	1.32653e-147	13	2905.9	5.92	5.04	2.20501	6.83311e-09	175	3334.9	1.84	1.62	7.83495	9.34172e-07	382	3276.2	0.86	0.86	9.11361	0.972137	3	1055.6	1.69	1.91	0.539889	0.12621	1	1110.8	1.92	1.57	0.14114	0.210471	1	957.2	3.77	3.77	0.392312	0.0524728	0.000241783
Oribacterium	6	2954.9	345.36	135.02	21.517	1.76967e-151	30	3193.1	22.61	21.31	16.6815	3.33981e-104	13	2921.4	5.3	3.73	1.63272	6.09273e-06	175	3332.2	1.59	1.51	7.34752	2.75336e-05	382	3271.6	0.99	0.99	10.3617	0.544219	3	1039.7	0.61	0.7	0.201574	0.552137	1	1094.2	1.78	1.5	0.136899	0.220935	1	947.3	2.59	2.59	0.272663	0.107874	0.000203912
Oscillibacter	6	2898.3	204.71	87.18	15.2886	9.37924e-101	30	3175.1	47.61	42.86	28.8238	8.31454e-209	13	3071.7	1.75	1.49	0.626644	0.112826	175	3291	1.22	1.2	5.99829	0.0408902	382	3211	0.92	0.91	9.76839	0.884276	3	1058.4	0.35	0.39	0.110422	0.760231	1	1110.2	0.46	0.3	0.0270149	0.583993	1	1005	4.41	4.41	0.436889	0.0359776	0.00104131
Pediococcus	6	2930.1	59.8	28.51	5.516	2.65231e-33	30	3181.4	10.66	9.83	8.48316	5.1657e-43	13	2907.8	2.46	2.28	1.00904	0.00547312	175	3329.2	1.03	1.07	5.32497	0.255958	382	3265.1	1.03	1.03	10.7545	0.341602	3	992.8	1.52	1.45	0.436243	0.22676	1	1045.8	0.01	0	0	1	1	905.5	0.32	0.32	0.0353271	0.571748	0.00209137
Peptostreptococcus	6	2970.2	71.93	39.25	7.34629	3.72352e-46	30	3203.9	12.39	11.02	9.35352	1.83651e-49	13	2904.4	3.04	2.47	1.09347	0.00240707	175	3336.1	0.97	0.95	4.74681	0.666767	382	3278.5	0.94	0.94	9.8714	0.782994	3	1071.6	0.73	0.61	0.170482	0.608582	1	1127.3	0.02	0.05	0.00443518	0.823104	1	970	1.82	1.82	0.187277	0.177628	0.000325239
Prevotella	6	2922.3	132.44	76.49	13.5731	5.41297e-89	30	3175.5	31.39	28.18	21.0251	4.70564e-139	13	2977.1	4.32	3.42	1.47143	2.82953e-05	175	3318.3	1.21	1.15	5.71806	0.0911476	382	3248.8	0.91	0.9	9.56967	0.909545	3	1005.2	1.15	1.07	0.318323	0.360873	1	1057.6	0.4	0.57	0.0538666	0.450427	1	931.8	3.69	3.69	0.394446	0.0550447	0.000170993
Propionibacterium	6	2962.2	70.22	34.02	6.4466	6.37688e-40	30	3192.8	17.1	15.5	12.7126	1.4285e-73	13	2983.4	2.35	2.32	1.00081	0.004611	175	3326.4	1.15	1.07	5.32922	0.255964	382	3264.1	0.88	0.87	9.2408	0.961418	3	1068.8	0.38	0.43	0.120551	0.731551	1	1123.4	0.77	0.49	0.0435986	0.484072	1	986.6	6.73	6.73	0.677519	0.0096211	0.00139585
Proteiniclasticum	6	2944.3	118.5	59.59	10.8285	6.84558e-70	30	3192.2	28.09	26.01	19.6425	2.91537e-128	13	2883.5	0.88	0.82	0.368328	0.639224	175	3333.9	1.27	1.19	5.8792	0.0483955	382	3273.1	0.9	0.89	9.4097	0.930606	3	1019.1	1.43	1.6	0.468796	0.18775	1	1073.3	1.39	1.14	0.106102	0.285892	1	922.2	2.62	2.62	0.283298	0.105866	0.000355953
Proteus	6	2927	39.37	36.9	7.03214	2.44198e-43	30	3180.1	20.64	19.34	15.4296	6.91807e-94	13	3033.2	2.55	2.44	1.03494	0.00274106	175	3309.3	1.37	1.37	6.75533	0.00117405	382	3237.3	1.08	1.08	11.3034	0.150093	3	1050.5	1.91	1.89	0.536845	0.12952	1	1103.3	3.15	3.29	0.29731	0.0699747	1	985.2	0.42	0.42	0.0426128	0.517088	0.00460416
Pseudobutyrivibrio	6	2945.9	465.64	188.89	27.7831	5.206e-204	30	3191.8	24.27	21.7	16.9408	3.22061e-106	13	2892.3	4.79	4.48	1.97388	1.31077e-07	175	3333.4	1.23	1.16	5.7403	0.0783427	382	3272.6	0.87	0.86	9.12272	0.97213	3	1021.6	1.26	1.21	0.354067	0.304867	1	1075.8	0.68	0.66	0.0613121	0.41674	1	926.1	0.04	0.04	0.004319	0.841524	0.000238438
Quinella	6	2851.6	322.81	70.99	12.9957	1.09108e-82	30	3175.4	48.12	45.34	29.9894	5.71005e-220	13	3125.1	83.87	82.02	25.4395	4.32827e-188	175	3251	1.33	1.21	6.11508	0.0343971	382	3159.6	2	1.99	19.3934	3.84279e-23	3	1108.1	0.49	0.82	0.22151	0.482859	1	1158.4	9.52	9.29	0.795588	0.00235632	1	1073	0.32	0.32	0.029814	0.571726	0.005079
Ruminobacter	6	2935.5	953.25	185.53	27.4949	9.42542e-201	30	3183.1	116.42	102.49	49.1339	0	13	2921	1.24	1.23	0.544435	0.250407	175	3328.7	1.66	1.61	7.80374	1.29066e-06	382	3264.9	1.03	1.04	10.8482	0.296136	3	1004.3	1.08	0.76	0.22651	0.516643	1	1057.6	0.77	0.88	0.0831381	0.348416	1	917.9	0.97	0.97	0.105564	0.32494	0.00117407
Ruminococcus	6	2951.3	165.94	99.48	16.8221	2.83726e-114	30	3187.9	50.31	45.81	30.1236	3.29191e-222	13	2995.1	1.68	1.16	0.500967	0.303018	175	3322.3	1.05	1.05	5.24094	0.31532	382	3257.3	0.92	0.91	9.64293	0.884434	3	1057	1.01	1.02	0.288663	0.382917	1	1111	0	0	0	1	1	979.8	1.35	1.35	0.137594	0.245561	0.000365808
Sarcina	6	2957	1368.47	347.93	41.3826	0	30	3190.4	32.55	30.49	22.282	1.49431e-150	13	2988.4	9.92	8.73	3.65874	9.10647e-18	175	3324.5	2.26	2.02	9.6112	3.61162e-13	382	3261	0.93	0.93	9.82396	0.821086	3	1062.4	4.14	4.12	1.15002	0.00643978	1	1116.7	0.76	0.51	0.0456494	0.475288	1	982.5	5.54	5.54	0.560706	0.0187829	0.000820063
Selenomonas	6	2955.9	3101.08	758.24	60.616	0	30	3189.9	32.12	28.29	21.0147	1.12835e-139	13	2996.1	1.65	1.64	0.706564	0.067508	175	3323.2	1.15	1.09	5.42836	0.203681	382	3259	0.94	0.94	9.9246	0.782932	3	1064.7	0.18	0.16	0.0450628	0.923237	1	1118.9	0.23	0.27	0.024125	0.603435	1	986.5	0.53	0.53	0.0536964	0.46678	0.000571354
Sharpea	6	2978	171.74	70.11	12.3772	6.18986e-82	30	3209.3	8.92	7.01	6.14984	6.86387e-28	13	2901	3.79	3.58	1.57894	1.28844e-05	175	3337.5	0.93	0.94	4.69732	0.700498	382	3281.1	0.95	0.95	9.95884	0.740878	3	1090.8	1.1	1.53	0.419029	0.205052	1	1147.1	2.93	3.45	0.299857	0.0635079	1	985.2	4.89	4.89	0.493894	0.0272417	0.000324058
Shigella	6	2898.4	91.61	60.19	11.0795	1.62271e-70	30	3192.8	6.56	5.48	4.89694	7.25453e-20	13	2754.9	3.67	3.85	1.78435	3.35694e-06	175	3336.2	1.04	1	4.98405	0.486868	382	3270.8	0.97	0.96	10.0816	0.695219	3	968.2	3.75	3.16	0.969642	0.023992	1	1021.4	0.69	0.96	0.0939004	0.327419	1	856.7	4.66	4.66	0.541005	0.0311505	0.000125696
Staphylococcus	6	2896.6	39.34	17.94	3.58294	1.57168e-20	30	3184.5	6.93	5.99	5.34154	1.64477e-22	13	2775.8	1.66	1.5	0.6976	0.109229	175	3334.9	0.94	1.02	5.08055	0.415296	382	3269.9	1.22	1.22	12.4745	0.00358292	3	949.1	0.48	0.45	0.142038	0.717354	1	1001.6	0.01	0.01	0.000998393	0.920364	1	844.8	0.04	0.04	0.00473462	0.841529	0.000468128
Streptococcus	6	2959.8	88.88	23.26	4.50287	5.59253e-27	30	3192	22.7	20.95	16.4507	2.49664e-102	13	2972	2.5	2.23	0.966015	0.0067568	175	3327.3	0.87	0.86	4.32745	0.90509	382	3265.2	1.06	1.06	11.0329	0.215408	3	1060	1.63	1.81	0.509653	0.143583	1	1114.5	1.55	1.43	0.128144	0.232019	1	976.3	0.51	0.51	0.0522108	0.47531	0.000704325
Succiniclasticum	6	2887.8	226.67	131.32	21.4358	2.52919e-147	30	3182.5	53.14	47.75	31.0401	9.57953e-231	13	3120.8	1.4	1.43	0.592153	0.137137	175	3270	1.05	1.05	5.3203	0.315401	382	3185.7	0.95	0.94	10.1298	0.78268	3	1124.7	2.57	1.57	0.417032	0.194944	1	1176.3	3.95	4.59	0.38869	0.0323638	1	1082.8	6.92	6.92	0.635026	0.00864478	0.0014648
Succinivibrio	6	2961.8	798.49	180.72	26.799	1.85993e-196	30	3194.7	60.84	52.83	33.1597	5.85624e-253	13	3058.1	1.79	1.81	0.763557	0.0362425	175	3314	0.97	1	5.01576	0.486875	382	3247.4	1.15	1.15	11.9158	0.0300081	3	1119.1	0.94	0.91	0.243352	0.435508	1	1173.7	1.02	1.11	0.0944834	0.292299	1	1051	0.52	0.52	0.0494522	0.471002	0.00163601
Treponema	6	2965	222.34	45.3	8.39718	2.66892e-53	30	3194.6	23	20.34	16.0376	3.71421e-99	13	2968.6	1.79	1.73	0.7519	0.0488154	175	3328.8	0.92	0.98	4.89958	0.559873	382	3267.8	1.01	1	10.4663	0.491959	3	1068	0.24	0.24	0.0673703	0.868468	1	1122.8	0.02	0.03	0.00267182	0.862521	1	982.1	0.09	0.09	0.0091632	0.764241	0.001386
[truncated: 5 more columns]
