# Supplementary material for: Large-scale analysis of sheep rumen metagenome profiles captured by reduced representation sequencing reveals individual profiles are influenced by the environment and genetics of the host
Source: BMC Genomics. 2023 Sep 18;24:551. doi: 10.1186/s12864-023-09660-3 (PMC10506323; doi:10.1186/s12864-023-09660-3)
Supplement: Supplementary file 4 — Additional file 4: Supplemental Table 7: Heritability and repeatability estimates and standard errors for the reference-based approach. Supplemental Table 8: Heritability and repeatability estimates and standard errors for genera from the reference-free taxonomic assignments. [file 12864_2023_9660_MOESM4_ESM.xlsx]

## Sheet: Supplemental Table 7
Supplemental Table 7: Heritability and repeatability estimates and standard errors for the reference-based approach.
Genus	Grass: n = 2434 (1197 ans)				Lucerne Pellet: n = 1361 (1080 ans)				NZ: n = 3971 (1200 ans)				Red = not sig diff from zero OR h2 same as rep
	Heritability		Repeatability		Heritability		Repeatability		Heritability		Repeatability
	Est	SE	Est	SE	Est	SE	Est	SE	Est	SE	Est	SE
Acetitomaculum	0.0115	0.0166	0.0563	0.0253	0.0944	0.0439	0.153	0.0542	0.0316	0.0161	0.0448	0.0146
Acidaminococcus	0.1252	0.0358	0.19	0.0275	0.1193	0.0436	0.2074	0.0548	0.0947	0.0235	0.0962	0.0164
Acinetobacter	0.0321	0.0168	0.0321	0.0168	0.0158	0.0281	0.073	0.0529	0.0228	0.0132	0.028	0.0139
Actinomyces	0.1333	0.037	0.1516	0.0276	0.1273	0.0429	0.1769	0.0555	0.0954	0.0238	0.1	0.0166
Allisonella	0.049	0.0238	0.0653	0.0264	0	0	0.1982	0.0543	0.0221	0.014	0.0372	0.0146
Anaerovibrio	0.0859	0.031	0.115	0.0268	0.0186	0.0323	0.1331	0.0547	0.0388	0.0179	0.0717	0.0154
Bacillus	0.087	0.03	0.1225	0.0266	0.0766	0.0364	0.1647	0.0551	0.067	0.0201	0.0789	0.0157
Bacteroides	0.0731	0.0203	0.0731	0.0203	0	0	0.077	0.0545	0.0241	0.0137	0.0443	0.0145
Basfia	0.0233	0.0138	0.0233	0.0138	0.0973	0.0345	0.0973	0.0345	0.0289	0.0098	0.0289	0.0098
Bifidobacterium	0.0885	0.0219	0.0885	0.0219	0.1559	0.0456	0.1958	0.0559	0.0719	0.0137	0.0719	0.0137
Blautia	0.0567	0.027	0.0947	0.0266	0.0892	0.0447	0.1635	0.0542	0.0587	0.0137	0.0587	0.0137
Butyrivibrio	0.0385	0.0225	0.1038	0.0269	0.0524	0.0385	0.1267	0.0543	0.0577	0.0135	0.0577	0.0135
Cellulomonas	0.0958	0.0226	0.0958	0.0226	0.1852	0.0484	0.2043	0.0558	0.0643	0.0132	0.0643	0.0132
Citrobacter	0.0489	0.0243	0.0507	0.0251	0.0087	0.0227	0.1091	0.0548	0.0267	0.0144	0.0383	0.0144
Clostridium	0.0285	0.0233	0.1043	0.0269	0.0902	0.0422	0.1035	0.0543	0.043	0.0123	0.043	0.0123
Corynebacterium	0.1127	0.0329	0.1373	0.0273	0.1282	0.035	0.1282	0.035	0.096	0.0155	0.096	0.0155
Denitrobacterium	0.06	0.0263	0.0703	0.0265	0.0858	0.038	0.1779	0.0548	0.0501	0.0128	0.0501	0.0128
Desulfovibrio	0.1815	0.0262	0.1815	0.0262	0.1533	0.0427	0.2451	0.0565	0.1385	0.0173	0.1385	0.0173
Dorea	0.0014	0.0154	0.045	0.0256	0.0669	0.0405	0.1516	0.0543	0.0294	0.0112	0.0294	0.0112
Enterobacter	0.0508	0.019	0.0508	0.019	0.0323	0.0334	0.1509	0.0546	0.0347	0.0113	0.0347	0.0113
Enterococcus	0.0358	0.025	0.0885	0.026	0.0674	0.0365	0.0799	0.0549	0.0442	0.0126	0.0442	0.0126
Escherichia	0	0	0	0	0.0419	0.0326	0.0438	0.0532	0.0053	0.0074	0.0053	0.0074
Eubacterium	0.0283	0.0224	0.0807	0.0266	0.0828	0.0408	0.189	0.0546	0.0608	0.0195	0.0613	0.0155
Fibrobacter	0	0	0.0377	0.0251	0.0663	0.0346	0.1334	0.0549	0.0121	0.0095	0.0343	0.0144
Fusobacterium	0.0539	0.0259	0.1159	0.0266	0.0652	0.0419	0.1842	0.0552	0.0508	0.019	0.0783	0.0157
Kandleria	0.1798	0.0408	0.2698	0.0271	0.102	0.0403	0.2918	0.0535	0.1105	0.0245	0.1472	0.0172
Lachnobacterium	0.0247	0.0214	0.086	0.026	0.0858	0.0353	0.0858	0.0353	0.0326	0.0157	0.0629	0.0153
Lachnoclostridium	0.0897	0.0317	0.1367	0.0273	0.1261	0.0464	0.1415	0.0549	0.0723	0.0144	0.0723	0.0144
Lachnospira	0.0107	0.0178	0.111	0.0268	0.0283	0.0274	0.1164	0.0545	0.0236	0.0133	0.0527	0.0149
Lactobacillus	0.0303	0.0148	0.0303	0.0148	0.0972	0.0336	0.0972	0.0336	0.0411	0.0112	0.0411	0.0112
Lactococcus	0.1154	0.0312	0.1296	0.0266	0.0406	0.0383	0.1507	0.0552	0.0836	0.0218	0.0952	0.0163
Megamonas	0.0697	0.0278	0.1072	0.0268	0.1261	0.0423	0.1326	0.0566	0.0353	0.015	0.0697	0.0153
Megasphaera	0.0528	0.0274	0.0729	0.0265	0.0378	0.0414	0.2778	0.0533	0.0214	0.016	0.0624	0.0153
Methanobrevibacter	0.0917	0.0305	0.1181	0.0269	0.1073	0.0429	0.3138	0.0513	0.0724	0.0215	0.1043	0.0164
Methanomicrobium	0.0949	0.0301	0.1198	0.0266	0.03	0.0277	0.1686	0.056	0.0645	0.02	0.078	0.0157
Methanosarcina	0.0551	0.0192	0.0551	0.0192	0.1254	0.0438	0.2507	0.0542	0.066	0.0135	0.066	0.0135
Micrococcus	0.0672	0.02	0.0672	0.02	0.0449	0.0327	0.0867	0.0549	0.0412	0.0119	0.0412	0.0119
Mitsuokella	0.0871	0.0308	0.1252	0.0269	0.0998	0.0429	0.1042	0.0547	0.0603	0.0136	0.0603	0.0136
Morganella	0.0343	0.0203	0.0388	0.0253	0	0	0.0816	0.0541	0.014	0.0111	0.0307	0.0142
Olsenella	0.0451	0.0265	0.0938	0.0263	0.1617	0.0474	0.1714	0.0554	0.0487	0.0123	0.0487	0.0123
Oribacterium	0.0032	0.0172	0.0788	0.0264	0.0439	0.0351	0.191	0.0543	0.0225	0.0145	0.0442	0.0148
Oscillibacter	0.1398	0.0369	0.1706	0.0277	0.2079	0.0521	0.2889	0.0557	0.1221	0.0167	0.1221	0.0167
Pediococcus	0	0	0.0725	0.0264	0.1031	0.0383	0.1378	0.0556	0.0269	0.0136	0.058	0.0153
Peptostreptococcus	0.0036	0.0142	0.0155	0.0243	0.03	0.0225	0.03	0.0225	0.0184	0.0094	0.0184	0.0094
Prevotella	0.0816	0.0289	0.1155	0.0269	0.0699	0.0379	0.112	0.0546	0.0691	0.0141	0.0691	0.0141
Propionibacterium	0.0459	0.0256	0.1207	0.0266	0.0391	0.0347	0.0714	0.0538	0.008	0.0119	0.0662	0.0151
Proteiniclasticum	0.0605	0.0268	0.0848	0.0265	0.0701	0.0375	0.1758	0.0554	0.0474	0.0125	0.0474	0.0125
Proteus	0.1057	0.0313	0.1191	0.0266	0.0054	0.0202	0.0785	0.0546	0.053	0.0185	0.0712	0.0156
Pseudobutyrivibrio	0.045	0.0247	0.0814	0.0265	0.016	0.0281	0.0566	0.0536	0.0315	0.0162	0.0423	0.0147
Quinella	0.1394	0.0366	0.1747	0.0274	0.1395	0.0481	0.3407	0.0501	0.1177	0.0262	0.1439	0.0173
Ruminobacter	0.0923	0.0312	0.098	0.0267	0.0793	0.0374	0.0906	0.0546	0.0535	0.0184	0.063	0.0153
Ruminococcus	0.0753	0.0298	0.1323	0.0271	0.0849	0.0396	0.1379	0.0545	0.0625	0.0202	0.0898	0.0161
Sarcina	0.0881	0.0288	0.1038	0.0265	0.1063	0.0422	0.1163	0.0552	0.0727	0.0139	0.0727	0.0139
Selenomonas	0.0928	0.0222	0.0928	0.0222	0.08	0.0372	0.1181	0.056	0.0448	0.018	0.057	0.0149
Sharpea	0.0201	0.0184	0.0479	0.0251	0.0147	0.0193	0.0492	0.0545	0	0	0.0437	0.0146
Shigella	0.0015	0.0132	0.0186	0.0251	0	0	0.0378	0.0541	0	0	0.0172	0.0139
Staphylococcus	0.0012	0.0159	0.0213	0.0252	0	0	0.0868	0.0538	0.0023	0.0091	0.0032	0.0134
Streptococcus	0.1031	0.0232	0.1031	0.0232	0.0282	0.0264	0.0393	0.0537	0.0434	0.0175	0.0563	0.0152
Succiniclasticum	0.1964	0.0409	0.2741	0.0271	0.1398	0.0439	0.2442	0.055	0.1174	0.0255	0.1666	0.0176
Succinivibrio	0.1368	0.0384	0.2068	0.0267	0	0	0.101	0.0542	0.0457	0.0195	0.0876	0.0158
Treponema	0.0491	0.0259	0.0851	0.0256	0	0	0.1634	0.0542	0.0082	0.0137	0.0685	0.0153

## Sheet: Supplemental Table 8
Supplemental Table 8: Heritability and repeatability estimates and standard errors for genera from the reference-free taxonomic assignments.
Genus	Grass: n = 2434 (1197 ans)				Lucerne Pellet: n = 1361 (1080 ans)				NZ: n = 3971 (1200 ans)				Red = not sig diff from zero OR h2 same as rep
	Heritability		Repeatability		Heritability		Repeatability		Heritability		Repeatability
	Estimate	StdErr	Estimate	StdErr	Estimate	StdErr	Estimate	StdErr	Estimate	StdErr	Estimate	StdErr
Abrus	0.0041	0.014	0.0041	0.024	0.0266	0.0302	0.0594	0.0532	0.01	0.0104	0.0211	0.0138
Acanthamoeba	0.0067	0.0145	0.0197	0.0245	0	0	0.0652	0.0545	0.0118	0.0122	0.0324	0.0141
Acanthaster	0.0418	0.0172	0.0418	0.0172	0.0692	0.0387	0.1571	0.0545	0.0335	0.0109	0.0335	0.0109
Acanthisitta	0.0135	0.015	0.0135	0.015	0.0129	0.0309	0.062	0.0535	0.0117	0.0121	0.0117	0.0142
Acanthochromis	0.0159	0.0208	0.1331	0.0263	0	0	0.0163	0.0525	0.0131	0.0141	0.0651	0.0151
Acaromyces	0	0.0171	0	0.0238	0.0347	0.0247	0.0347	0.0247	0.0113	0.0108	0.0113	0.0138
Acetitomaculum	0.0054	0.0148	0.0054	0.0245	0	0	0.0911	0.0548	0	0	0	0.0131
Acetoanaerobium	0.0141	0.0178	0.0146	0.0242	0	0	0.102	0.0542	0	0.0102	0.0092	0.0133
Acetobacter	0.0104	0.0187	0.0104	0.0251	0.0189	0.0238	0.0287	0.0523	0.0036	0.0089	0.0172	0.0139
Acetobacterium	0.0284	0.0199	0.0284	0.0255	0	0	0.0676	0.0542	0.0097	0.0115	0.0133	0.0137
Acetohalobium	0.1285	0.0344	0.1285	0.0263	0.0168	0.0325	0.0977	0.0557	0.0642	0.0199	0.0708	0.0154
Acholeplasma	0	0	0.0002	0.0237	0	0	0.0118	0.0529	0	0	0.0102	0.0134
Achromobacter	0.0045	0.017	0.0555	0.0253	0.0269	0.0308	0.1109	0.0543	0.003	0.0103	0.0341	0.0142
Acidaminococcus	0.0968	0.0319	0.1495	0.0268	0.0774	0.0365	0.0774	0.0365	0.0605	0.0204	0.0813	0.0158
Acidiferrobacter	0.0137	0.0178	0.0259	0.0253	0.064	0.0343	0.116	0.0539	0.0279	0.0138	0.0279	0.0141
Acidihalobacter	0	0	0.0442	0.0252	0.0138	0.0287	0.1024	0.0542	0.009	0.0114	0.027	0.014
Acidilobus	0	0	0	0	0	0	0.0584	0.0533	0	0	0	0
Acidimicrobium	0.067	0.0256	0.0783	0.0263	0.0797	0.0354	0.0797	0.0354	0.0578	0.0189	0.0717	0.0158
Acidiphilium	0.0007	0.015	0.0163	0.0242	0.0016	0.0245	0.1352	0.055	0.0055	0.0115	0.0098	0.0135
Acidipropionibacterium	0	0.0192	0.08	0.0258	0	0	0.1509	0.0555	0.0147	0.0143	0.044	0.0145
Acidisarcina	0	0.0166	0.0052	0.0244	0.0088	0.0273	0.0915	0.055	0	0	0.0167	0.0139
Acidithiobacillus	0	0	0.0595	0.0253	0.0479	0.0283	0.0479	0.0283	0.027	0.0158	0.0461	0.0147
Acidobacterium	0	0	0.0326	0.0247	0.0409	0.0314	0.0795	0.0542	0.0094	0.012	0.0369	0.0145
Acidothermus	0.0327	0.0164	0.0327	0.0164	0.0892	0.0362	0.0892	0.0362	0.0288	0.0136	0.0363	0.0145
Acidovorax	0.0107	0.0185	0.1077	0.0264	0.0769	0.039	0.0975	0.0548	0.0235	0.0136	0.0404	0.0145
Acinetobacter	0.0177	0.0196	0.0572	0.0258	0.0157	0.026	0.0708	0.0544	0.0195	0.0153	0.0635	0.0153
Acinonyx	0.0346	0.0168	0.0346	0.0168	0.0447	0.0277	0.0447	0.0277	0.0272	0.013	0.0272	0.0146
Acromyrmex	0.0234	0.0175	0.0234	0.0255	0.0471	0.0379	0.176	0.054	0.0234	0.0127	0.0269	0.0142
Acropora	0.0215	0.0192	0.0227	0.0243	0	0	0.051	0.053	0	0	0.0304	0.0143
Actinoalloteichus	0.0227	0.0208	0.0626	0.026	0.0802	0.0338	0.0802	0.0338	0.0475	0.018	0.0595	0.0152
Actinobacillus	0	0	0	0	0.0172	0.0246	0.0567	0.0536	0.01	0.0104	0.01	0.0135
Actinomadura	0.0046	0.0174	0.0184	0.025	0.0306	0.0292	0.0401	0.0531	0.0013	0.0085	0.0013	0.0137
Actinomyces	0.0452	0.0251	0.0499	0.026	0.0502	0.0275	0.0502	0.0275	0.0224	0.0101	0.0224	0.0101
Actinoplanes	0.025	0.0227	0.0284	0.0249	0.0145	0.0302	0.1665	0.0544	0.0096	0.0136	0.0478	0.0149
Actinopolymorpha	0	0	0.0299	0.0247	0	0	0.1095	0.0554	0	0	0.0136	0.0136
Actinopolyspora	0	0	0.0041	0.0246	0.0113	0.0252	0.1552	0.0554	0	0.0096	0.0112	0.0135
Actinosynnema	0	0	0	0	0.0491	0.0291	0.1373	0.056	0.0102	0.0079	0.0102	0.0079
Acyrthosiphon	0.0692	0.0265	0.1397	0.0266	0.1282	0.0437	0.2584	0.0554	0.0636	0.0182	0.087	0.0158
Acytostelium	0.0399	0.0234	0.0952	0.0262	0	0	0.0931	0.0535	0.0303	0.0153	0.062	0.015
Adlercreutzia	0.0352	0.022	0.08	0.0259	0.0327	0.0327	0.1144	0.0552	0.0333	0.0159	0.0584	0.0149
Advenella	0	0	0.0352	0.0249	0	0	0	0	0	0	0.0138	0.0136
Aedes	0.0196	0.0201	0.02	0.025	0.0499	0.0287	0.0499	0.0287	0.028	0.0146	0.0301	0.0142
Aegilops	0	0	0	0	0.0655	0.034	0.0945	0.054	0.0054	0.009	0.0054	0.0136
Aequorivita	0.0071	0.0144	0.0071	0.0245	0.0649	0.0386	0.09	0.0537	0.0269	0.014	0.0269	0.0141
Aerococcus	0.0012	0.0152	0.0012	0.025	0.0413	0.0329	0.0413	0.0329	0.0153	0.013	0.0153	0.0141
Aeromicrobium	0	0.0178	0.0385	0.0246	0.0734	0.0411	0.1847	0.0549	0.023	0.0156	0.0522	0.0146
Aeromonas	0.0392	0.0248	0.0785	0.0263	0.0722	0.0342	0.0722	0.0342	0.0453	0.0182	0.0658	0.0156
Aethina	0.0217	0.0175	0.0217	0.0246	0.067	0.0408	0.1165	0.0547	0.0281	0.0107	0.0281	0.0107
Afipia	0.0029	0.0147	0.0029	0.0246	0.0312	0.0295	0.1123	0.0544	0.0143	0.009	0.0143	0.009
Agarilytica	0.0327	0.0205	0.0327	0.0251	0.0526	0.0315	0.0729	0.0538	0.0348	0.0147	0.0348	0.0145
Agarivorans	0.0348	0.0156	0.0348	0.0156	0.0685	0.0389	0.0766	0.0539	0.0239	0.0093	0.0239	0.0093
Aggregatibacter	0.0988	0.0303	0.1344	0.0264	0.0718	0.0367	0.1534	0.0543	0.0531	0.0173	0.0923	0.0157
Aggregicoccus	0.0021	0.0149	0.0435	0.0252	0.0499	0.0395	0.0929	0.0542	0.0066	0.0076	0.0066	0.0076
Agrilus	0.0166	0.0182	0.0166	0.0251	0.0139	0.0263	0.0139	0.0263	0.0076	0.0084	0.0076	0.0084
Agrobacterium	0.0671	0.028	0.0811	0.0265	0	0	0.1696	0.0551	0.0166	0.0146	0.0505	0.015
Agrococcus	0.0264	0.0207	0.0264	0.0255	0	0	0	0	0.0025	0.0071	0.0025	0.0071
Agromyces	0.0132	0.018	0.0132	0.0237	0	0	0.0942	0.0537	0.018	0.0133	0.025	0.014
Ahniella	0.0076	0.0161	0.0148	0.0243	0.0645	0.0341	0.1249	0.0562	0.0186	0.0117	0.0327	0.0145
Ailuropoda	0.0053	0.0139	0.0094	0.0243	0	0	0.0997	0.0551	0.0048	0.0084	0.0066	0.0134
Akkermansia	0.0053	0.0173	0.0855	0.0258	0.0683	0.0332	0.0683	0.0332	0.0319	0.0151	0.0474	0.0147
Alcaligenes	0.0257	0.0164	0.0257	0.0164	0.0572	0.0417	0.1096	0.0548	0.0226	0.0102	0.0226	0.0102
Alcanivorax	0	0	0.0544	0.0252	0.0108	0.0232	0.0845	0.0544	0	0	0.0261	0.014
Alexandrium	0.0356	0.0219	0.0545	0.0256	0.0153	0.0251	0.1464	0.0555	0.0308	0.0153	0.05	0.0149
Aliatypus	0.0145	0.0147	0.0145	0.0251	0	0	0	0	0.0068	0.0113	0.0154	0.0138
Alicycliphilus	0.0119	0.0169	0.0119	0.0248	0.0502	0.034	0.131	0.0553	0.0051	0.0096	0.0175	0.0137
Alicyclobacillus	0.0346	0.0229	0.0371	0.0258	0	0	0.0993	0.0537	0.0216	0.0149	0.0474	0.015
Aliivibrio	0.0306	0.0156	0.0306	0.0156	0.0939	0.0377	0.1572	0.0551	0.0419	0.0113	0.0419	0.0113
Alistipes	0.0319	0.0212	0.0501	0.0248	0.0823	0.0401	0.1788	0.0545	0.0472	0.0174	0.0656	0.0152
Alkalilimnicola	0	0	0	0	0.0182	0.0352	0.1266	0.0542	0.002	0.0106	0.0215	0.0139
Alkaliphilus	0	0.0173	0.0513	0.0246	0.0311	0.0333	0.0323	0.0526	0.0102	0.0125	0.0512	0.0147
Alkalitalea	0.0272	0.0225	0.0918	0.0261	0	0	0.0213	0.0524	0.009	0.0126	0.0458	0.0146
Alligator	0.0558	0.0262	0.0922	0.0264	0.033	0.031	0.033	0.031	0.0324	0.0152	0.0347	0.0145
Allisonella	0.0424	0.023	0.0481	0.0252	0.0554	0.032	0.1189	0.0553	0.0331	0.0143	0.0331	0.0142
Alloactinosynnema	0.0039	0.0119	0.0039	0.0119	0.0031	0.0243	0.0031	0.0243	0	0	0	0
Allochromatium	0.0388	0.0211	0.0585	0.0246	0.0834	0.038	0.181	0.0538	0.0325	0.0142	0.0682	0.015
Allokutzneria	0.0492	0.0255	0.0852	0.026	0.0305	0.0292	0.0305	0.0292	0.0271	0.0151	0.0394	0.0144
Alloprevotella	0.0307	0.0203	0.0307	0.0256	0.0061	0.0241	0.0061	0.0241	0.0218	0.013	0.0218	0.0145
Allopseudarcicella	0.0361	0.0217	0.0361	0.0247	0	0	0	0	0.0266	0.0154	0.0476	0.015
Alphacoronavirus	0	0	0.0145	0.0237	0.0007	0.0279	0.1135	0.0547	0.0004	0.0083	0.0091	0.0133
Alphainfluenzavirus	0.0063	0.0164	0.0063	0.0245	0.047	0.0327	0.1216	0.0544	0.0155	0.0093	0.0155	0.0093
Altererythrobacter	0.0319	0.0219	0.0319	0.0256	0.0117	0.0232	0.0117	0.0232	0.0311	0.0115	0.0311	0.0115
Alternaria	0	0	0.0419	0.0257	0	0	0	0	0	0	0.0169	0.014
Alteromonas	0	0	0	0.0242	0.0208	0.0229	0.046	0.0537	0	0	0.0177	0.0139
Amborella	0.0109	0.0159	0.0345	0.0254	0.0524	0.0376	0.0695	0.0542	0.0219	0.0141	0.0474	0.015
Aminipila	0.0022	0.0191	0.0669	0.0257	0.0451	0.0276	0.0451	0.0276	0.015	0.0137	0.0357	0.0144
Aminobacter	0.0104	0.0181	0.0299	0.0247	0.0063	0.0294	0.05	0.0531	0.0094	0.0116	0.0148	0.0137
Aminobacterium	0.0499	0.0249	0.1288	0.0264	0.0177	0.025	0.0177	0.025	0.0358	0.0161	0.0741	0.0155
Ammonifex	0.0001	0.0122	0.0001	0.0122	0.0343	0.0281	0.0343	0.0281	0	0.0063	0	0.0063
Amorphophallus	0	0	0.0187	0.025	0	0	0.0228	0.0521	0.0074	0.0083	0.0074	0.0083
Amphiprion	0.1354	0.0326	0.1503	0.0266	0.1266	0.0344	0.1266	0.0344	0.0835	0.0197	0.0835	0.0158
Amycolatopsis	0.1255	0.0343	0.1359	0.0271	0.178	0.0395	0.178	0.0395	0.1145	0.0252	0.1229	0.0171
Amyelois	0.0646	0.0266	0.0771	0.0264	0	0	0.0946	0.0548	0.0236	0.0135	0.026	0.0143
Anabaena	0.0359	0.0227	0.0359	0.0257	0.022	0.0304	0.1289	0.0543	0.041	0.0173	0.0456	0.0149
Anabas	0.0019	0.0172	0.0862	0.0253	0.0636	0.0327	0.0636	0.0327	0.0251	0.0145	0.0561	0.0149
Anaerobutyricum	0.0385	0.0219	0.0463	0.0259	0.0786	0.0382	0.0985	0.0558	0.0398	0.0148	0.0398	0.0146
Anaerococcus	0.0041	0.0155	0.0041	0.0237	0.0519	0.027	0.0519	0.027	0.019	0.0095	0.019	0.0095
Anaerolinea	0.0449	0.0229	0.048	0.0257	0.0446	0.0368	0.0889	0.054	0.0373	0.0164	0.0441	0.0148
Anaeromyxobacter	0.0204	0.019	0.0264	0.0245	0	0	0.0681	0.0545	0.0078	0.0105	0.0252	0.0139
Anaerostipes	0.0065	0.0195	0.0806	0.0258	0.0644	0.0337	0.0644	0.0337	0.031	0.0173	0.0842	0.0158
Anaerotignum	0.0129	0.017	0.0143	0.0245	0.0397	0.0371	0.136	0.0547	0.0209	0.0102	0.0209	0.0102
Anaerovibrio	0.0723	0.0294	0.151	0.0266	0	0	0.1049	0.054	0.034	0.0168	0.0553	0.0148
Ananas	0	0	0.0001	0.0234	0.0161	0.0268	0.0161	0.0268	0	0.0108	0.0105	0.0136
Anaplasma	0	0.0161	0.0518	0.0253	0	0	0	0	0.0038	0.0104	0.023	0.014
Anas	0.0451	0.0227	0.0451	0.026	0.0365	0.0345	0.0732	0.0536	0.0214	0.0098	0.0214	0.0098
Ancylostoma	0.0186	0.0191	0.0216	0.0252	0.0335	0.0283	0.037	0.0533	0.0178	0.01	0.0178	0.01
Anderseniella	0.0035	0.0162	0.0035	0.0249	0	0	0.1248	0.0537	0.0062	0.0081	0.0062	0.0081
Aneurinibacillus	0.0401	0.0223	0.0401	0.0247	0.0136	0.0262	0.0136	0.0262	0.0124	0.011	0.0124	0.0136
Angomonas	0	0	0	0	0.0014	0.0253	0.0681	0.0543	0	0	0	0
Anguilla	0.0092	0.0166	0.0092	0.0253	0	0	0.0224	0.0542	0.0022	0.0074	0.0022	0.0074
Anolis	0.0044	0.0123	0.0044	0.0123	0.0186	0.0329	0.0751	0.0542	0.0175	0.0135	0.0274	0.0141
Anopheles	0	0	0.0119	0.0247	0	0	0.0027	0.0518	0	0	0.0141	0.0138
Anoplophora	0.0131	0.0172	0.0534	0.0254	0.021	0.0289	0.1663	0.0552	0.0172	0.0115	0.0265	0.0138
Anoxybacillus	0	0	0.0157	0.0247	0.0852	0.0397	0.1571	0.0544	0.0192	0.0138	0.0326	0.0145
Anseongella	0.051	0.0234	0.0651	0.0257	0.0473	0.0319	0.0594	0.0529	0.0352	0.0155	0.061	0.015
Anser	0.0054	0.0143	0.0054	0.0243	0.0219	0.0314	0.0435	0.054	0.0052	0.0072	0.0052	0.0072
Antarcticibacterium	0.0107	0.0127	0.0107	0.0127	0	0	0	0	0	0	0.0026	0.0133
Antarctobacter	0.0237	0.0201	0.0317	0.0248	0.0264	0.0346	0.1298	0.0545	0.0145	0.013	0.0242	0.0139
Anthracocystis	0.0375	0.0252	0.0809	0.0265	0.078	0.0433	0.1409	0.0549	0.025	0.0157	0.0634	0.0152
Antrostomus	0	0	0	0	0	0	0.0825	0.0535	0.0006	0.0066	0.0006	0.0066
Aotus	0	0	0.0234	0.0248	0.099	0.0472	0.1542	0.0539	0.0105	0.0125	0.0193	0.0138
Aphanomyces	0.056	0.0262	0.056	0.0257	0.0129	0.0277	0.0441	0.0541	0.0497	0.019	0.0567	0.0151
Apiotrichum	0	0	0.0262	0.0252	0.0052	0.0283	0.1047	0.0545	0	0	0.0189	0.0139
Apis	0.2127	0.0425	0.2454	0.0275	0.0865	0.0409	0.1342	0.054	0.1321	0.0274	0.1351	0.0174
Aplysia	0.0441	0.023	0.0554	0.0255	0	0	0.0808	0.0535	0.0225	0.0136	0.0225	0.0141
Aptenodytes	0.0188	0.0165	0.0188	0.0259	0	0	0.0246	0.0521	0.0161	0.0117	0.0161	0.0141
Apteryx	0.0683	0.0272	0.1667	0.0268	0.1112	0.0413	0.1491	0.0551	0.0637	0.0197	0.1144	0.0163
Aquabacterium	0	0	0	0	0.0133	0.0295	0.0287	0.053	0	0	0.0018	0.0131
Aquicella	0.0071	0.0112	0.0071	0.0112	0.0097	0.027	0.1452	0.0546	0.0083	0.0092	0.0108	0.0135
Aquiflexum	0.0095	0.011	0.0095	0.011	0.0321	0.0261	0.0321	0.0261	0.009	0.007	0.009	0.007
Aquila	0	0	0.0307	0.0246	0.083	0.036	0.1675	0.0557	0.0202	0.0121	0.0299	0.0141
Aquimarina	0	0	0.0639	0.0254	0.0217	0.026	0.047	0.0541	0.003	0.0088	0.0385	0.0144
Aquisphaera	0.0365	0.0228	0.0499	0.0249	0.0619	0.0274	0.0619	0.0274	0.028	0.0132	0.028	0.0141
Aquitalea	0	0	0	0.024	0.0131	0.0214	0.0343	0.0534	0.0045	0.0076	0.0045	0.0076
Arabia	0.0238	0.021	0.0597	0.0262	0	0	0.0665	0.0541	0.004	0.0099	0.0221	0.014
Arabidopsis	0	0.0156	0.032	0.0255	0	0	0	0	0	0	0	0.0133
Arabis	0.0279	0.0197	0.0279	0.0243	0	0	0	0	0.0171	0.0127	0.0178	0.0139
Arachidicoccus	0.0426	0.0238	0.0659	0.0259	0.035	0.0321	0.1591	0.0545	0.033	0.0154	0.0396	0.0145
Arachis	0.0009	0.0158	0.0546	0.0258	0.0372	0.029	0.1355	0.0552	0.0107	0.0101	0.019	0.0139
Arcanobacterium	0.0205	0.0192	0.0254	0.0252	0.0902	0.0368	0.0902	0.0368	0.0242	0.0142	0.0261	0.0142
Archaeoglobus	0.0418	0.0223	0.0418	0.0258	0	0	0.072	0.0536	0.0259	0.0106	0.0259	0.0106
Archangium	0.0215	0.0234	0.025	0.0254	0.0684	0.0366	0.122	0.0546	0.0235	0.0147	0.0235	0.0141
Arcticibacterium	0.0149	0.0162	0.0149	0.0249	0.1108	0.0362	0.1108	0.0362	0.0249	0.0123	0.0249	0.0144
Arenibacter	0.0004	0.0123	0.0004	0.0123	0	0	0.0944	0.0548	0.0142	0.013	0.0142	0.0138
Arenimonas	0.0548	0.0261	0.0991	0.0267	0.0921	0.0393	0.2023	0.0545	0.0508	0.0171	0.0508	0.0148
Aromatoleum	0.0228	0.0178	0.0228	0.0245	0.0155	0.0285	0.058	0.0535	0.0094	0.0091	0.0094	0.0091
Arsenicicoccus	0.0222	0.0202	0.0474	0.0255	0.1113	0.0395	0.1113	0.0395	0.0281	0.0111	0.0281	0.0111
Arthrobacter	0.0666	0.0275	0.0666	0.0257	0.1529	0.0455	0.1532	0.0565	0.054	0.0171	0.054	0.015
Arthrobotrys	0.0369	0.0228	0.0508	0.0267	0.0196	0.0281	0.087	0.0553	0.0265	0.0141	0.0376	0.0148
Asaia	0.0116	0.0187	0.0116	0.0242	0.0209	0.0306	0.1165	0.0548	0.0184	0.0133	0.0192	0.0139
Asclepias	0.0199	0.0163	0.0633	0.0259	0.0808	0.0413	0.0817	0.0533	0.0249	0.0119	0.0353	0.0144
Asparagus	0	0	0.0529	0.0254	0.0177	0.0291	0.1172	0.0555	0.0021	0.0103	0.0434	0.0144
Aspergillus	0.0167	0.0172	0.0371	0.0248	0.0332	0.0263	0.0332	0.0263	0.0049	0.0114	0.0311	0.0141
Astatotilapia	0	0	0.0441	0.0248	0.0209	0.0302	0.051	0.0533	0.0003	0.0077	0.0568	0.015
Asterias	0.0016	0.0147	0.0653	0.0257	0.0068	0.0299	0.0185	0.052	0.0095	0.0126	0.0639	0.0152
Asticcacaulis	0.0231	0.0199	0.0471	0.0249	0	0	0	0	0.0065	0.0113	0.0359	0.0143
Astyanax	0.0623	0.0263	0.0785	0.0253	0.1025	0.0451	0.201	0.0547	0.018	0.0151	0.0424	0.0146
Athene	0.048	0.0247	0.048	0.0256	0.0899	0.0411	0.2142	0.0545	0.0399	0.0161	0.0399	0.0145
Atopobium	0.0402	0.0202	0.0402	0.0256	0.0389	0.0278	0.0389	0.0278	0.028	0.0103	0.028	0.0103
Atta	0.0106	0.0167	0.0106	0.0243	0.0008	0.0166	0.0008	0.0166	0.0097	0.0083	0.0097	0.0083
Aurantimicrobium	0	0	0.0262	0.0247	0	0	0.1174	0.0549	0	0	0.0219	0.0139
Auraticoccus	0.015	0.0171	0.015	0.0244	0.0451	0.0303	0.1106	0.0537	0.0238	0.0132	0.04	0.0147
Aureimonas	0.0722	0.0282	0.0722	0.0264	0.0564	0.0298	0.0564	0.0298	0.0274	0.0138	0.0299	0.0143
Aureobasidium	0	0	0.0437	0.0251	0	0	0.0436	0.0539	0	0	0.0269	0.014
Aureococcus	0.02	0.0188	0.0394	0.0247	0.0279	0.0294	0.0279	0.0294	0.0062	0.0097	0.0265	0.014
Auricoccus	0	0.0169	0.0075	0.025	0.0388	0.0362	0.0594	0.054	0.013	0.013	0.0241	0.0143
Auritidibacter	0.0264	0.0213	0.0453	0.0256	0	0	0.0499	0.0542	0.0051	0.0116	0.021	0.0139
Austrofundulus	0	0.0142	0.0202	0.0252	0	0	0.0831	0.0545	0	0	0.0146	0.0138
Austwickia	0.0207	0.0148	0.0207	0.0148	0.0528	0.0312	0.099	0.055	0.0289	0.0134	0.0403	0.0149
Auxenochlorella	0	0.0173	0.0262	0.0246	0.0139	0.0256	0.0139	0.0256	0.0086	0.0116	0.0086	0.0135
Avibacterium	0.007	0.0159	0.007	0.0244	0.0249	0.0291	0.0511	0.0536	0.0053	0.0089	0.012	0.0137
Azoarcus	0.0164	0.0199	0.0945	0.0265	0.0817	0.0365	0.0877	0.0545	0.0258	0.0142	0.0795	0.0155
Azorhizobium	0	0.0176	0.0434	0.0254	0	0	0	0	0	0	0.0225	0.0142
Azospira	0.0132	0.0164	0.0753	0.0257	0.0798	0.0328	0.1163	0.0568	0.0285	0.012	0.0308	0.0142
Azospirillum	0.011	0.017	0.0152	0.0248	0.1071	0.0406	0.1562	0.0548	0.0388	0.0156	0.0388	0.0147
Azotobacter	0.0009	0.0173	0.0446	0.0253	0.0273	0.027	0.1158	0.0549	0.0228	0.0136	0.0228	0.0139
Babesia	0.0402	0.023	0.092	0.0261	0.0299	0.0326	0.0508	0.0532	0.034	0.0156	0.048	0.0148
Bacillus	0.0575	0.029	0.0774	0.0262	0	0	0.0416	0.0537	0.0245	0.0159	0.0245	0.0141
Bacteroides	0.0456	0.0229	0.0459	0.0248	0	0	0	0	0.0017	0.0099	0.0278	0.014
Bactrocera	0.0638	0.0255	0.0638	0.0265	0.0289	0.0293	0.1122	0.0538	0.047	0.0173	0.047	0.0151
Baekduia	0	0	0.0809	0.0257	0.0209	0.0309	0.1128	0.0547	0.0163	0.0136	0.0461	0.0144
Balearica	0.0856	0.0282	0.0856	0.0271	0.0429	0.0374	0.0464	0.0535	0.0487	0.0178	0.0487	0.0153
Barnesiella	0	0.0147	0.0642	0.0255	0	0	0.0846	0.0547	0.0088	0.0125	0.0536	0.0148
Bartonella	0.0416	0.0187	0.0416	0.0187	0	0	0.0569	0.0528	0.0214	0.0147	0.0214	0.0142
Basfia	0.0136	0.0136	0.0136	0.0136	0	0	0	0	0.0009	0.0081	0.0009	0.0133
Basilea	0.0899	0.029	0.1621	0.0267	0.0783	0.0391	0.0912	0.0545	0.0666	0.0195	0.093	0.0159
Bathycoccus	0	0	0	0	0	0	0.0653	0.0546	0	0	0.0065	0.0137
Baudoinia	0.0192	0.0188	0.0192	0.0259	0.0359	0.0294	0.1081	0.0539	0.0184	0.0119	0.0207	0.0141
Bdellovibrio	0.0298	0.0213	0.0486	0.0254	0.0364	0.0292	0.0664	0.0549	0.0237	0.0136	0.0411	0.0146
Beauveria	0.0375	0.0224	0.0556	0.0259	0.0406	0.0284	0.0406	0.0284	0.0227	0.0128	0.0227	0.014
Beijerinckia	0.0584	0.0254	0.0584	0.0261	0.0286	0.0291	0.0948	0.0544	0.0167	0.012	0.0407	0.0146
Bemisia	0.0068	0.0184	0.0068	0.0248	0.0331	0.0298	0.0362	0.0533	0.0139	0.0094	0.0139	0.0094
Besnoitia	0.0206	0.0147	0.0206	0.0147	0.0531	0.0273	0.0531	0.0273	0.0261	0.0128	0.0313	0.0143
Beta	0.0039	0.015	0.0612	0.0259	0.0901	0.0411	0.3258	0.0517	0.021	0.0129	0.0676	0.0151
Betta	0.1911	0.0383	0.1953	0.0274	0.0618	0.0385	0.3236	0.0509	0.09	0.023	0.1208	0.0167
Beutenbergia	0.0407	0.0227	0.0407	0.0254	0.0218	0.0226	0.1137	0.0561	0.0206	0.0094	0.0206	0.0094
Bhargavaea	0.0711	0.027	0.0926	0.0262	0.0704	0.0384	0.1274	0.0552	0.0471	0.017	0.0531	0.015
Bicyclus	0.0119	0.013	0.0119	0.013	0	0	0.0001	0.0514	0.005	0.0075	0.005	0.0075
Bifidobacterium	0.04	0.0242	0.1062	0.0266	0.0731	0.0407	0.1831	0.0548	0.0465	0.0186	0.0894	0.0158
Biomphalaria	0.0501	0.0233	0.0654	0.0257	0.1201	0.0429	0.2206	0.0565	0.0577	0.0173	0.0577	0.0151
Bipolaris	0.0003	0.0094	0.0003	0.0094	0.0547	0.0277	0.0547	0.0277	0	0	0.0097	0.0138
Blastobotrys	0.0637	0.0257	0.0637	0.0271	0.0234	0.0287	0.044	0.0525	0.0261	0.0149	0.0561	0.0153
Blastochloris	0.0005	0.0159	0.0443	0.0249	0.0569	0.0303	0.0569	0.0303	0.0125	0.0118	0.0357	0.0142
Blastococcus	0	0	0.0458	0.0258	0.0337	0.0339	0.0799	0.0544	0.0014	0.0092	0.0291	0.0141
Blastocystis	0.0133	0.0151	0.0133	0.0253	0	0	0.0646	0.0538	0.0053	0.007	0.0053	0.007
Blastomonas	0.0619	0.0271	0.0619	0.0253	0.0843	0.0409	0.1502	0.0543	0.0485	0.0184	0.0485	0.0149
Blattabacterium	0.027	0.0197	0.027	0.0251	0.0591	0.037	0.0922	0.0543	0.0269	0.0107	0.0269	0.0107
Blautia	0.0492	0.0249	0.0784	0.0262	0.101	0.0456	0.1196	0.054	0.0559	0.0191	0.0582	0.0153
Boleophthalmus	0.039	0.022	0.0391	0.0249	0.0402	0.0341	0.0442	0.0528	0.0342	0.0153	0.0342	0.0143
Bombus	0.0061	0.0122	0.0061	0.0122	0	0	0.0893	0.0537	0.0034	0.0084	0.0034	0.0135
Bombyx	0.015	0.0145	0.015	0.0145	0	0	0	0	0.0119	0.009	0.0119	0.009
Bordetella	0	0	0.0586	0.0253	0.0226	0.0312	0.0301	0.053	0	0.012	0.0329	0.0142
Boreogadus	0.0301	0.0205	0.0301	0.0255	0.0276	0.0323	0.0465	0.053	0.0316	0.0115	0.0316	0.0115
Borreliella	0.1618	0.0383	0.2082	0.0274	0.1011	0.0397	0.1577	0.0544	0.1029	0.0242	0.1231	0.0169
Bos	0.0041	0.0152	0.0518	0.025	0.0121	0.031	0.0821	0.0542	0.0282	0.0154	0.0456	0.0146
Bosea	0.0046	0.0166	0.0475	0.0255	0	0	0	0	0	0	0.0374	0.0143
Boseongicola	0.0271	0.0227	0.0415	0.0256	0.0614	0.0373	0.0969	0.0549	0.0135	0.0122	0.0303	0.0143
Botrytis	0.0192	0.0189	0.0577	0.0254	0.101	0.0391	0.1606	0.0557	0.0308	0.0141	0.0595	0.015
Brachybacterium	0.0222	0.0208	0.0222	0.0242	0	0	0.0241	0.053	0.0122	0.0121	0.0234	0.014
Brachypodium	0.012	0.0173	0.0271	0.0245	0.0037	0.0154	0.0037	0.0154	0.009	0.0106	0.0285	0.0141
Brachyspira	0.0321	0.0226	0.0398	0.0251	0	0	0	0	0.0183	0.0102	0.0183	0.0102
Bradymonas	0	0.0193	0.0323	0.025	0.0333	0.0241	0.0333	0.0241	0.011	0.0106	0.011	0.0139
Bradyrhizobium	0.053	0.0279	0.1008	0.026	0.0663	0.0302	0.0663	0.0302	0.0471	0.0178	0.0608	0.0152
Branchiostoma	0.047	0.0238	0.0498	0.0258	0.0129	0.0242	0.0129	0.0242	0.0127	0.0087	0.0127	0.0087
Brassica	0	0	0.0287	0.0243	0.0468	0.0308	0.0468	0.0308	0.0142	0.0139	0.0307	0.0143
Brenneria	0.0051	0.013	0.0051	0.0247	0	0	0	0	0	0	0	0.0132
Breoghania	0.0307	0.0211	0.0307	0.025	0.007	0.0315	0.1445	0.0536	0.0121	0.0091	0.0121	0.0091
Brevefilum	0.0375	0.0204	0.0526	0.0255	0.011	0.0182	0.011	0.0182	0.0235	0.0121	0.0341	0.0144
Brevibacillus	0	0	0.0106	0.0255	0.0248	0.0269	0.137	0.055	0.0097	0.0114	0.0369	0.0147
Brevibacterium	0.0165	0.0204	0.0722	0.026	0.0092	0.025	0.074	0.053	0.0129	0.0124	0.0433	0.0146
Brevirhabdus	0.0057	0.0174	0.0341	0.0246	0.0456	0.0357	0.0548	0.0531	0.0318	0.0173	0.058	0.015
Brevundimonas	0	0	0.0526	0.0252	0.0126	0.0308	0.1926	0.0547	0.0216	0.0151	0.0399	0.0145
Brochothrix	0	0.0165	0.005	0.0249	0.0678	0.0389	0.0779	0.0537	0.0179	0.0102	0.0179	0.0102
Brucella	0	0	0	0	0.0714	0.0347	0.0714	0.0347	0	0	0	0.0134
Brugia	0.0051	0.0141	0.022	0.0251	0.0871	0.0433	0.0917	0.054	0.0165	0.0121	0.0165	0.0139
Bubalus	0.0309	0.0221	0.0686	0.0264	0	0	0.0338	0.0522	0.0117	0.0117	0.02	0.0139
Buceros	0.0831	0.0283	0.0939	0.0261	0.208	0.0548	0.2887	0.0528	0.0843	0.0212	0.0843	0.0158
Buchnera	0.1348	0.0339	0.1354	0.0267	0.0958	0.0451	0.2262	0.0541	0.0923	0.0242	0.1273	0.0168
Burkholderia	0	0.0185	0.0759	0.0256	0.0828	0.0375	0.191	0.0546	0.038	0.0166	0.0454	0.0147
Butyricimonas	0.0275	0.0176	0.0392	0.0249	0.027	0.0352	0.2087	0.0538	0.0271	0.0139	0.0492	0.0147
Butyrivibrio	0.0419	0.0243	0.1077	0.0268	0.0514	0.0388	0.1188	0.0542	0.0557	0.0188	0.0558	0.0152
Byssochlamys	0.0202	0.0189	0.0473	0.0263	0.0942	0.0354	0.0942	0.0354	0.0333	0.0151	0.0365	0.0145
Bythopirellula	0.0325	0.021	0.0595	0.0252	0.0716	0.0331	0.0716	0.0331	0.0327	0.0148	0.035	0.0144
Caenorhabditis	0	0.016	0.0516	0.0247	0.0572	0.0346	0.0577	0.053	0.0134	0.0124	0.0507	0.0146
Cajanus	0	0	0	0	0.0206	0.0249	0.0206	0.0249	0.008	0.0086	0.008	0.0086
Caldanaerobacter	0.0009	0.015	0.0321	0.0252	0.0718	0.0391	0.1134	0.0551	0.0255	0.0153	0.0454	0.0147
Caldicellulosiruptor	0.0538	0.0251	0.0538	0.0254	0.0681	0.0308	0.0681	0.0308	0.0451	0.0121	0.0451	0.0121
Caldilinea	0.0342	0.0244	0.0822	0.0261	0.0198	0.0277	0.1127	0.0539	0.0248	0.0146	0.0452	0.0146
Caldimicrobium	0.0187	0.0202	0.0205	0.0256	0.0585	0.0306	0.0585	0.0306	0.0228	0.0135	0.0228	0.0145
Caldithrix	0.0074	0.014	0.0326	0.0246	0.0944	0.039	0.1893	0.0546	0.0305	0.0129	0.0409	0.0145
Calidris	0.0047	0.017	0.0047	0.0245	0.0218	0.0257	0.0523	0.0533	0.0107	0.0094	0.0107	0.0094
Calisto	0.0707	0.0291	0.1716	0.0266	0.0099	0.0278	0.3011	0.0524	0.0416	0.0198	0.1548	0.0168
Callithrix	0.0786	0.0288	0.0786	0.0258	0.0245	0.0329	0.1161	0.055	0.0525	0.0187	0.0525	0.015
Callorhinchus	0.0234	0.0224	0.034	0.026	0.1061	0.0477	0.2087	0.0534	0.0348	0.018	0.0775	0.0158
Callorhinus	0	0.0165	0.0284	0.025	0.0294	0.0338	0.0944	0.0544	0.0279	0.0154	0.0343	0.0144
Caloramator	0.0071	0.0152	0.0315	0.0241	0.0284	0.0315	0.1573	0.0543	0.0089	0.0102	0.0301	0.0141
Calothrix	0.0208	0.0188	0.0241	0.0249	0	0	0	0	0.0084	0.008	0.0084	0.008
Calypte	0	0	0.0041	0.0236	0.0074	0.0344	0.1212	0.0549	0.0011	0.0093	0.0023	0.0132
Camelina	0.0438	0.0256	0.0798	0.0259	0.0354	0.0329	0.0993	0.0551	0.0178	0.013	0.0347	0.0143
Camelus	0	0	0	0	0.0214	0.0314	0.1083	0.054	0.0034	0.0074	0.0034	0.0074
Campylobacter	0.0583	0.0261	0.0837	0.0258	0.0482	0.0326	0.0482	0.0326	0.0427	0.0172	0.0427	0.0147
Candida	0	0.0126	0	0.0126	0.0468	0.0355	0.0604	0.0532	0	0	0.0168	0.0139
Candidatus.Accumulibacter	0	0.0146	0.0445	0.0252	0.0158	0.0266	0.0546	0.0526	0.0061	0.0099	0.0308	0.0142
Candidatus.Aquiluna	0	0	0	0	0.0629	0.0333	0.1078	0.0553	0.0082	0.0077	0.0082	0.0077
Candidatus.Azobacteroides	0.0023	0.0143	0.0109	0.0241	0.0651	0.0345	0.1122	0.0552	0.0166	0.0087	0.0166	0.0087
Candidatus.Babela	0.1079	0.0327	0.1428	0.0275	0.1145	0.0369	0.1145	0.0369	0.0797	0.0224	0.0968	0.0164
Candidatus.Bipolaricaulis	0.0197	0.0192	0.0197	0.0246	0	0	0.0759	0.0546	0.0096	0.0089	0.0096	0.0089
Candidatus.Cardinium	0.0078	0.0194	0.056	0.0255	0.0407	0.0295	0.0725	0.0539	0.0116	0.0111	0.0207	0.0139
Candidatus.Cyclonatronum	0.0304	0.0226	0.0304	0.0252	0.0397	0.03	0.0397	0.03	0.0346	0.0162	0.0346	0.0145
Candidatus.Desulforudis	0.0267	0.021	0.0324	0.0251	0	0	0.071	0.054	0.0163	0.0134	0.0384	0.0145
Candidatus.Endolissoclinum	0.0189	0.0182	0.028	0.0251	0.1012	0.0369	0.1012	0.0369	0.0324	0.0155	0.0324	0.0145
Candidatus.Izimaplasma	0.0071	0.0146	0.0071	0.0246	0	0	0	0	0	0	0	0
Candidatus.Kinetoplastibacterium	0.0418	0.0219	0.0418	0.0253	0.0955	0.0423	0.0955	0.0539	0.0337	0.011	0.0337	0.011
Candidatus.Koribacter	0	0	0	0.0245	0	0	0.146	0.0548	0.0009	0.0078	0.0072	0.0137
Candidatus.Kuenenia	0.0414	0.0235	0.0414	0.0251	0.0903	0.0451	0.1443	0.054	0.0469	0.0174	0.0469	0.0149
Candidatus.Methanomethylophilus	0.0191	0.02	0.0858	0.0259	0.0764	0.0302	0.0764	0.0302	0.0254	0.0133	0.0439	0.0145
Candidatus.Methanoplasma	0.018	0.0209	0.0323	0.025	0.0468	0.0311	0.0468	0.0311	0.0014	0.0106	0.0066	0.0135
Candidatus.Methylomirabilis	0.0488	0.0253	0.0488	0.0251	0.0479	0.0331	0.052	0.0537	0.0316	0.0155	0.0399	0.0145
Candidatus.Methylopumilus	0.0424	0.0225	0.052	0.0256	0.0835	0.0323	0.0835	0.0323	0.0408	0.0153	0.0469	0.0147
Candidatus.Nanopelagicus	0.0364	0.022	0.0512	0.0259	0.0499	0.0298	0.0722	0.0533	0.0166	0.0107	0.0249	0.0142
Candidatus.Nitrosomarinus	0.0882	0.0294	0.0882	0.0263	0.0996	0.0372	0.0996	0.0372	0.0703	0.0209	0.0738	0.0158
Candidatus.Nitrotoga	0.0167	0.0196	0.0211	0.025	0.0272	0.0262	0.0578	0.0534	0.0256	0.0109	0.0256	0.0109
Candidatus.Paracaedibacter	0.0504	0.0251	0.1112	0.0262	0.0119	0.0246	0.1005	0.0546	0.0289	0.0141	0.0314	0.0142
Candidatus.Peribacter	0.0439	0.0228	0.0623	0.0259	0.048	0.0307	0.048	0.0307	0.0223	0.0098	0.0223	0.0098
Candidatus.Planktophila	0.0153	0.018	0.0153	0.0242	0.0079	0.0227	0.0133	0.0524	0.0086	0.0077	0.0086	0.0077
Candidatus.Promineofilum	0.0439	0.0233	0.0439	0.0249	0.0956	0.0334	0.0956	0.0334	0.0376	0.0119	0.0376	0.0119
Candidatus.Protochlamydia	0	0	0.0078	0.0249	0	0	0.0779	0.0539	0.0012	0.009	0.0357	0.0145
Candidatus.Solibacter	0.0172	0.0179	0.0434	0.0251	0.0046	0.031	0.0793	0.055	0.0149	0.0129	0.0384	0.0143
Candidatus.Sumerlaea	0.0608	0.025	0.0608	0.0266	0.0783	0.0421	0.1176	0.054	0.0275	0.0128	0.0275	0.0142
Candidatus.Symbiobacter	0.0532	0.0253	0.0823	0.0261	0.1229	0.0452	0.1284	0.0545	0.0621	0.0194	0.0621	0.0152
Candidatus.Tenderia	0.039	0.0222	0.0662	0.0259	0.1059	0.0438	0.2204	0.0546	0.0483	0.0173	0.0638	0.0152
Candidatus.Thioglobus	0.0076	0.0119	0.0076	0.0119	0.0651	0.0349	0.0651	0.0349	0.0169	0.0123	0.0169	0.0143
Candidatus.Tokpelaia	0.0002	0.0147	0.0685	0.026	0	0	0.0009	0.0514	0.0072	0.0108	0.0454	0.0146
Candidatus.Walczuchella	0.0036	0.0115	0.0036	0.0115	0	0	0.0048	0.0529	0	0	0	0
Canis	0	0.0159	0.0257	0.0251	0.048	0.0309	0.1193	0.0547	0.0093	0.0106	0.0359	0.0143
Cannabis	0	0.0135	0	0.0135	0.0723	0.0352	0.0723	0.0352	0.0024	0.0079	0.0024	0.0079
Capnocytophaga	0.0033	0.0164	0.0586	0.0255	0.0677	0.0343	0.1126	0.0546	0.0124	0.0097	0.0203	0.0139
Capra	0.0471	0.0242	0.0805	0.0264	0	0	0.0252	0.0531	0.0165	0.013	0.0594	0.0152
Caproiciproducens	0.0737	0.0287	0.0997	0.0269	0.0596	0.0374	0.1846	0.0546	0.0475	0.0185	0.0541	0.0152
Capronia	0.0096	0.019	0.0108	0.0244	0.0465	0.0381	0.1633	0.055	0.0252	0.0153	0.0252	0.014
Capsaspora	0.0124	0.0152	0.0267	0.0251	0.0001	0.025	0.0981	0.0546	0.0132	0.0121	0.0568	0.0151
Capsella	0.0319	0.0193	0.0319	0.0256	0.0183	0.0272	0.0281	0.0534	0.0238	0.0129	0.0238	0.0142
Capsicum	0.0017	0.0145	0.0017	0.0235	0.0078	0.0248	0.1566	0.0554	0.0096	0.0114	0.0238	0.0138
Carassius	0.0638	0.0265	0.0702	0.0267	0.0936	0.0458	0.1049	0.0535	0.0584	0.0202	0.0743	0.0159
Carboxydocella	0.0242	0.0206	0.0489	0.025	0.0273	0.0317	0.1303	0.0543	0.0327	0.0159	0.0422	0.0147
Carboxydothermus	0.0111	0.0166	0.0111	0.0242	0.0502	0.0309	0.1649	0.0554	0.0241	0.0129	0.0324	0.0142
Cardiobacterium	0.0109	0.0138	0.0109	0.0246	0.0065	0.0247	0.1006	0.0542	0.0111	0.0096	0.013	0.0137
Carica	0.035	0.0207	0.035	0.0256	0.0684	0.0376	0.1352	0.0549	0.0341	0.0142	0.0341	0.0145
Carlito	0.0233	0.0218	0.0271	0.025	0.0454	0.0296	0.0454	0.0296	0.0099	0.0132	0.0266	0.0143
Carnobacterium	0.0099	0.0154	0.0099	0.0252	0.0121	0.0225	0.0444	0.0524	0.011	0.0082	0.011	0.0082
Carollia	0.0165	0.018	0.0165	0.0242	0.0946	0.0413	0.1606	0.0551	0.0347	0.0151	0.0347	0.0144
Castellaniella	0.0369	0.0251	0.1072	0.0265	0.0834	0.0385	0.1163	0.055	0.038	0.0164	0.0608	0.015
Castor	0.0567	0.023	0.0567	0.0262	0.0352	0.0303	0.0772	0.0549	0.0342	0.014	0.0342	0.0146
Catenisphaera	0.0408	0.0255	0.1347	0.0271	0.0304	0.0295	0.0304	0.0295	0.0421	0.0192	0.1077	0.0165
Catenovulum	0.06	0.0188	0.06	0.0188	0.0626	0.0285	0.0626	0.0285	0.045	0.0117	0.045	0.0117
Catenulispora	0.0287	0.0202	0.0543	0.0248	0.0382	0.035	0.1512	0.0543	0.0266	0.0136	0.0318	0.0141
Caulobacter	0	0.0184	0.0704	0.026	0.0344	0.0315	0.1477	0.0541	0.0245	0.0155	0.0435	0.0146
Cavenderia	0.0311	0.0225	0.0738	0.0261	0.029	0.0271	0.0728	0.0541	0.0211	0.0135	0.0538	0.015
Cavia	0.0184	0.017	0.0184	0.0243	0.0473	0.0279	0.0473	0.0279	0.0154	0.0085	0.0154	0.0085
Cebus	0.007	0.0143	0.0395	0.0255	0.0599	0.0356	0.2229	0.0544	0.0199	0.0114	0.0304	0.0141
Celeribacter	0.0555	0.0268	0.0555	0.0254	0.028	0.0259	0.028	0.0259	0.0497	0.0186	0.0533	0.0149
Cellulomonas	0.059	0.0252	0.059	0.0262	0.0931	0.0333	0.0931	0.0333	0.0495	0.0172	0.0619	0.0154
Cellulophaga	0.0488	0.0242	0.0639	0.0257	0.0289	0.0266	0.0289	0.0266	0.0282	0.0144	0.0344	0.0146
Cellulosilyticum	0	0	0	0	0.0721	0.0399	0.1284	0.0554	0.0162	0.0126	0.0196	0.0139
Cellulosimicrobium	0.0007	0.0145	0.0574	0.0253	0.0309	0.0289	0.0804	0.0551	0	0	0.014	0.0137
Cellvibrio	0.0113	0.0167	0.0113	0.0246	0.0525	0.0392	0.1131	0.0541	0	0	0.0052	0.0134
Cenarchaeum	0.0235	0.0201	0.0235	0.0245	0.0316	0.0274	0.0316	0.0274	0.0098	0.0089	0.0098	0.0089
Centruroides	0.053	0.0249	0.053	0.0257	0.0952	0.0358	0.0952	0.0358	0.0383	0.0157	0.0383	0.0148
Ceraceosorus	0.0265	0.0218	0.0265	0.0252	0.0194	0.0319	0.0213	0.0538	0.0104	0.0095	0.0104	0.0095
Ceratina	0.0429	0.0228	0.0429	0.0259	0.0995	0.0346	0.0995	0.0346	0.0467	0.0165	0.0467	0.015
Ceratitis	0	0.0151	0.0403	0.0248	0.0156	0.032	0.054	0.0535	0	0	0.0142	0.0136
Ceratosolen	0.0243	0.0212	0.0243	0.0253	0.0444	0.0309	0.0444	0.0309	0.0239	0.0146	0.0239	0.0141
Ceratotherium	0	0	0	0.0237	0.0612	0.0336	0.0773	0.0538	0.0193	0.01	0.0193	0.01
Cercocebus	0.005	0.0112	0.005	0.0112	0.072	0.034	0.072	0.034	0.0242	0.0135	0.0251	0.0141
Cercospora	0.0496	0.028	0.121	0.027	0.0574	0.0326	0.0574	0.0326	0.0393	0.018	0.0776	0.0157
Chaetomium	0.0006	0.0127	0.0208	0.0247	0.0522	0.0327	0.1833	0.0549	0.0238	0.0132	0.0391	0.0145
Chaetura	0.0106	0.0121	0.0106	0.0121	0.0438	0.0317	0.0438	0.0317	0.0056	0.0083	0.0056	0.0132
Chamaesiphon	0.0031	0.0137	0.0031	0.0247	0.0108	0.0288	0.0885	0.0546	0.0018	0.0061	0.0018	0.0061
Changchengzhania	0.0224	0.0176	0.0224	0.0258	0.0206	0.031	0.1521	0.0549	0.0236	0.0138	0.0342	0.0145
Chania	0	0.0175	0.0569	0.0257	0.0401	0.0372	0.109	0.0541	0.015	0.0144	0.0313	0.0143
Chanos	0.0079	0.0166	0.0629	0.0259	0	0	0.0338	0.052	0.0173	0.013	0.0214	0.0141
Charadrius	0.0555	0.0233	0.0555	0.0261	0.0243	0.029	0.0322	0.0541	0.0307	0.0137	0.0307	0.0146
Chelativorans	0.0385	0.0224	0.0385	0.025	0.0258	0.0341	0.1619	0.0546	0.0287	0.0152	0.0343	0.0143
Chelatococcus	0.011	0.0193	0.0452	0.0252	0	0	0.1624	0.0548	0.0057	0.0122	0.0589	0.0149
Chelonia	0.017	0.019	0.0317	0.0254	0.0838	0.0305	0.0838	0.0305	0.029	0.0106	0.029	0.0106
Chinchilla	0	0.0176	0.057	0.0257	0.0359	0.0308	0.0359	0.0308	0.0143	0.013	0.0391	0.0146
Chitinolyticbacter	0	0.0119	0.0346	0.0247	0.0067	0.0301	0.131	0.0545	0.009	0.0119	0.0381	0.0141
Chitinophaga	0.0312	0.0221	0.047	0.0258	0.123	0.037	0.123	0.037	0.0464	0.0171	0.0464	0.0149
Chlamydia	0.0085	0.0156	0.0085	0.0252	0.0608	0.0311	0.0608	0.0311	0.0146	0.0093	0.0146	0.0093
Chlamydomonas	0.005	0.0185	0.0718	0.0259	0.1118	0.0395	0.1186	0.0549	0.0343	0.0156	0.0663	0.0152
Chloracidobacterium	0.0106	0.0132	0.0106	0.0132	0.0384	0.028	0.0384	0.028	0.0115	0.0081	0.0115	0.0081
Chlorella	0.0403	0.0251	0.0403	0.0251	0	0	0	0	0.0109	0.0127	0.0136	0.0138
Chlorobaculum	0.0599	0.0272	0.0826	0.0255	0.0038	0.0245	0.0897	0.0548	0.0286	0.0155	0.0471	0.0145
Chlorobium	0	0.018	0.0565	0.0257	0.0001	0.0216	0.014	0.0528	0.0011	0.0107	0.0393	0.0146
Chlorocebus	0.0783	0.0296	0.0783	0.0268	0.0054	0.0214	0.1405	0.0549	0.0502	0.0192	0.0502	0.0152
Chloroflexus	0.1356	0.033	0.1356	0.0267	0.0902	0.0314	0.0902	0.0314	0.0553	0.0124	0.0553	0.0124
Chlorogonium	0	0	0	0.0238	0.1005	0.0359	0.1005	0.0359	0.0129	0.0084	0.0129	0.0084
Chloropicon	0.0117	0.0195	0.0455	0.0255	0.0085	0.0239	0.0289	0.0519	0.0102	0.0112	0.0314	0.0144
Chlorovirus	0.0149	0.0198	0.0149	0.0245	0.016	0.0218	0.016	0.0218	0.0177	0.0134	0.0177	0.0144
Chondromyces	0.015	0.0179	0.015	0.0241	0.06	0.0385	0.0774	0.0547	0.0129	0.0089	0.0129	0.0089
Christensenella	0.1182	0.0341	0.1275	0.027	0.1049	0.0422	0.2095	0.0544	0.0745	0.0206	0.0745	0.0157
Chromobacterium	0.0051	0.0156	0.041	0.025	0	0	0.046	0.0538	0	0	0.0027	0.0132
Chromohalobacter	0	0.0141	0.0012	0.0245	0.0151	0.0289	0.1231	0.0549	0.0068	0.0086	0.0068	0.0086
Chroococcidiopsis	0.0515	0.0237	0.0515	0.0261	0.0744	0.0328	0.0744	0.0328	0.029	0.0137	0.029	0.0146
Chrysemys	0.0268	0.0211	0.0331	0.0245	0.0796	0.0382	0.105	0.0545	0.0428	0.0168	0.0428	0.0147
Chryseobacterium	0	0	0.0223	0.0244	0	0	0.0606	0.0533	0	0	0	0
Chryseolinea	0.0322	0.0219	0.0473	0.0251	0.0377	0.036	0.0819	0.0539	0.0306	0.0154	0.0454	0.0147
Chrysochloris	0	0	0	0	0.0168	0.0212	0.049	0.054	0.0015	0.0055	0.0015	0.0055
Chthonomonas	0.0285	0.0215	0.0415	0.026	0.0591	0.0314	0.0591	0.0314	0.0263	0.0106	0.0263	0.0106
Cicer	0	0	0.0261	0.0248	0.0294	0.0242	0.0294	0.0242	0.0075	0.0092	0.0211	0.0139
Cimex	0.1309	0.0355	0.1678	0.0268	0.058	0.0384	0.1565	0.0544	0.0913	0.0245	0.1138	0.0167
Citricoccus	0.0052	0.0161	0.017	0.0243	0.1152	0.0409	0.2891	0.0537	0.0351	0.0142	0.0557	0.0148
Citrobacter	0.0078	0.0188	0.0594	0.0254	0	0	0.0113	0.0524	0	0	0.028	0.0142
Citrus	0.0376	0.0225	0.0394	0.0249	0	0	0.0307	0.0527	0.0355	0.0165	0.0461	0.0149
Cladophialophora	0.0039	0.0133	0.0039	0.0248	0.0326	0.0326	0.1693	0.0545	0.0107	0.0086	0.0107	0.0086
Clavibacter	0	0.0156	0.0439	0.0262	0.0386	0.0292	0.0456	0.0542	0.009	0.01	0.0251	0.0142
Clavispora	0	0	0	0	0.0609	0.0356	0.0659	0.0545	0.0093	0.0079	0.0093	0.0079
Cloacibacillus	0.029	0.0214	0.0474	0.0252	0.0045	0.0229	0.0791	0.0545	0.0171	0.0125	0.0344	0.0143
Clostridioides	0.0572	0.0278	0.0572	0.0258	0	0	0.0521	0.0524	0.0254	0.0157	0.0306	0.0143
Clostridium	0.0525	0.025	0.0525	0.0254	0.0332	0.0374	0.0838	0.0545	0.0423	0.0124	0.0423	0.0124
Clupea	0.0061	0.0155	0.05	0.0251	0.0446	0.0277	0.0446	0.0277	0.0007	0.0096	0.0007	0.0131
Cobetia	0	0	0.0271	0.0247	0	0	0.0007	0.0512	0	0	0.0042	0.0133
Coccomyxa	0.0188	0.0207	0.0328	0.0243	0.0406	0.034	0.0528	0.0552	0.0048	0.0083	0.0048	0.0083
Coffea	0.0053	0.0158	0.0053	0.0246	0	0	0.029	0.0524	0	0	0.0082	0.0136
Cohaesibacter	0.0069	0.0181	0.02	0.0254	0.01	0.0241	0.0228	0.0532	0.0158	0.013	0.0173	0.0141
Cohnella	0.0386	0.024	0.0653	0.0257	0.0942	0.0348	0.0942	0.0348	0.0404	0.0164	0.0569	0.015
Colius	0.025	0.0194	0.043	0.0254	0.1056	0.0374	0.1056	0.0374	0.0294	0.0108	0.0294	0.0108
Colletotrichum	0.0358	0.023	0.0447	0.0258	0.0749	0.0359	0.1488	0.0557	0.0291	0.0146	0.0354	0.0145
Collimonas	0.0513	0.0228	0.0513	0.0262	0.1597	0.0397	0.1597	0.0397	0.0597	0.018	0.0597	0.0155
Collinsella	0.029	0.0228	0.0325	0.025	0.0316	0.0335	0.0496	0.0549	0.0162	0.0135	0.0162	0.0138
Colobus	0.0451	0.0235	0.0684	0.0257	0.0095	0.0246	0.0704	0.054	0.0073	0.0117	0.0276	0.014
Columba	0.0477	0.0241	0.1218	0.0264	0.1268	0.0483	0.141	0.0546	0.0372	0.0154	0.0403	0.0143
Colwellia	0.0139	0.0153	0.0139	0.0153	0.1129	0.0461	0.2015	0.0553	0.0244	0.0102	0.0244	0.0102
Comamonas	0.0304	0.02	0.0304	0.0252	0.1034	0.039	0.154	0.0556	0.0347	0.0109	0.0347	0.0109
Combretum	0.021	0.0197	0.0223	0.0254	0	0	0	0	0.0108	0.0119	0.0221	0.0142
Conderis	0.0544	0.0234	0.0717	0.0266	0.0449	0.0377	0.2796	0.0524	0.0428	0.0182	0.097	0.0162
Condylura	0.0106	0.0145	0.0476	0.0248	0.0143	0.0263	0.1002	0.0544	0.0121	0.0101	0.029	0.0141
Conexibacter	0.0277	0.0216	0.0685	0.0258	0.0474	0.0334	0.1236	0.055	0.0255	0.0134	0.0389	0.0144
Conexivisphaera	0.0207	0.0189	0.022	0.0255	0.0109	0.0308	0.0728	0.0538	0.005	0.0084	0.005	0.0084
Confluentimicrobium	0.0432	0.018	0.0432	0.018	0.0232	0.0246	0.0232	0.0246	0.0215	0.0097	0.0215	0.0097
Coniophora	0.0243	0.023	0.0243	0.0249	0.0616	0.0314	0.0616	0.0314	0.023	0.0139	0.023	0.0138
Coniosporium	0.042	0.0246	0.0803	0.0259	0.0525	0.0288	0.0525	0.0288	0.0352	0.0115	0.0352	0.0115
Coopervirus	0.0113	0.0185	0.0265	0.026	0.016	0.0301	0.0788	0.0538	0.0121	0.0117	0.0128	0.0137
Copidosoma	0.0963	0.0307	0.0963	0.0266	0.0197	0.0344	0.0583	0.0527	0.0536	0.0181	0.0536	0.0151
Coprinopsis	0.0004	0.0148	0.0183	0.0252	0	0	0	0	0	0	0.0111	0.0137
Coprococcus	0.0424	0.0261	0.1205	0.0269	0.1162	0.0399	0.1162	0.0399	0.0716	0.0217	0.0788	0.0159
Coprothermobacter	0.0393	0.0233	0.0393	0.0257	0.0383	0.0347	0.0736	0.0537	0.0326	0.0156	0.0327	0.0146
Coraliomargarita	0.0127	0.0166	0.0127	0.0252	0	0	0.029	0.0529	0.0127	0.0094	0.0127	0.0094
Corallococcus	0.0462	0.0237	0.0462	0.0257	0.0069	0.0282	0.1287	0.0546	0.0241	0.0143	0.0323	0.0142
Corapipo	0.0168	0.0162	0.0168	0.0244	0.0076	0.0302	0.1551	0.0544	0.0173	0.0118	0.0322	0.0142
Cordyceps	0.0169	0.0191	0.0493	0.0251	0.0009	0.024	0.1475	0.0542	0.0083	0.011	0.0398	0.0144
Coregonus	0.0307	0.0202	0.0307	0.0256	0.0914	0.0312	0.0914	0.0312	0.0274	0.01	0.0274	0.01
Coriobacterium	0.0248	0.0208	0.0248	0.0247	0.0164	0.0244	0.0164	0.0244	0.0221	0.0101	0.0221	0.0101
Corvus	0	0.018	0.037	0.025	0.0219	0.0242	0.0219	0.0242	0	0	0	0
Corynebacterium	0.0624	0.0277	0.0887	0.0264	0.0138	0.0263	0.1631	0.0548	0.0524	0.0186	0.0552	0.0151
Cottoperca	0.0245	0.0186	0.0307	0.0243	0.036	0.0293	0.0728	0.0542	0.0004	0.0092	0.0004	0.0132
Coturnix	0.038	0.0167	0.038	0.0167	0.0492	0.0359	0.0737	0.0544	0.0206	0.0095	0.0206	0.0095
Coxiella	0.0133	0.0201	0.0641	0.0258	0.0323	0.0383	0.1011	0.0543	0.0209	0.0158	0.0542	0.015
Crassaminicella	0.0314	0.0223	0.0604	0.025	0	0	0.0079	0.0513	0.035	0.0165	0.0426	0.0147
Crassostrea	0	0	0.0174	0.0244	0.0345	0.0317	0.1105	0.0555	0.0072	0.011	0.031	0.0141
Crenobacter	0.0309	0.0206	0.055	0.0252	0.0082	0.0274	0.0307	0.0539	0.003	0.0095	0.0398	0.0145
Criblamydia	0.0262	0.0222	0.0713	0.0259	0.0901	0.0347	0.0902	0.0347	0.031	0.0148	0.031	0.0145
Cricetulus	0.0292	0.0227	0.09	0.0263	0.0234	0.0321	0.0705	0.0544	0.0126	0.0128	0.0456	0.0145
Crithidia	0.0133	0.0197	0.0295	0.0249	0	0	0.1529	0.0544	0	0	0.0098	0.0134
Croceibacter	0.0135	0.0192	0.022	0.0248	0.0551	0.0354	0.0764	0.0534	0.0271	0.011	0.0271	0.011
Croceicoccus	0	0	0.0329	0.0255	0	0	0.0855	0.0534	0	0	0.0278	0.0143
Crocodylus	0.0072	0.0177	0.0072	0.0246	0.0754	0.0414	0.0918	0.0538	0.0165	0.0133	0.0184	0.0139
Cronobacter	0.0435	0.0242	0.0435	0.0256	0.0594	0.0349	0.1265	0.0541	0.0155	0.0129	0.0155	0.0138
Cryobacterium	0.0596	0.0265	0.0596	0.0257	0.0045	0.0213	0.0904	0.0532	0.0161	0.0137	0.0521	0.0148
Cryptobacterium	0.0302	0.021	0.0302	0.0253	0.0198	0.0258	0.087	0.0554	0.0289	0.0143	0.0289	0.0145
Cryptococcus	0	0	0	0.0241	0.0282	0.0274	0.063	0.0534	0.0036	0.0086	0.0192	0.014
Ctenocephalides	0.0145	0.0203	0.0521	0.0258	0.0488	0.0346	0.1605	0.0542	0.0265	0.0152	0.0454	0.0148
Cucumis	0.0188	0.0192	0.0389	0.0251	0	0	0.1755	0.0554	0.0071	0.0111	0.0406	0.0144
Cucurbita	0.0213	0.019	0.0213	0.0245	0	0	0.0439	0.0536	0.0148	0.0126	0.0163	0.0136
Culex	0.0273	0.0234	0.0623	0.0259	0.0152	0.0227	0.0152	0.0227	0.0112	0.0122	0.0152	0.0137
Culicoides	0.0112	0.0143	0.0112	0.0143	0	0	0	0	0	0.0076	0	0.0076
Cuniculiplasma	0.0215	0.0153	0.0215	0.0153	0.0037	0.0292	0.0869	0.0537	0.0301	0.0112	0.0301	0.0112
Cupriavidus	0.0073	0.0177	0.0194	0.0242	0.0359	0.0344	0.0794	0.0538	0.0038	0.0111	0.0219	0.0139
Curtobacterium	0.0125	0.0189	0.0808	0.0261	0	0	0.1131	0.0548	0.0004	0.0083	0.0434	0.0145
Curvibacter	0.02	0.0184	0.02	0.0251	0.078	0.033	0.078	0.033	0.0254	0.013	0.0332	0.0146
Cutibacterium	0.0199	0.0187	0.0199	0.025	0.0414	0.0296	0.0414	0.0296	0	0.0108	0.0022	0.0136
Cyanidioschyzon	0	0	0	0	0.0456	0.0343	0.0469	0.053	0.0042	0.0073	0.0042	0.0073
Cyanistes	0.0365	0.0231	0.0365	0.0252	0.0132	0.0356	0.0581	0.0528	0.0199	0.0147	0.0276	0.0142
Cyanobium	0.0201	0.0181	0.0313	0.0251	0.1041	0.0348	0.1041	0.0348	0.0205	0.0136	0.0234	0.0139
Cyanothece	0	0.0124	0	0.0124	0.0246	0.0297	0.0861	0.0544	0.008	0.0082	0.008	0.0082
Cyberlindnera	0	0	0.0222	0.0244	0.0005	0.0253	0.1221	0.055	0	0	0.0094	0.0132
Cyclobacterium	0.0634	0.0286	0.0991	0.0272	0.0233	0.0275	0.0365	0.0542	0.0336	0.0162	0.0336	0.0145
Cycloclasticus	0.0943	0.0294	0.0943	0.0269	0.1319	0.0383	0.1319	0.0383	0.0629	0.0177	0.0629	0.0155
Cyclospora	0.0257	0.0198	0.0482	0.0259	0.0281	0.0285	0.1254	0.0549	0.0336	0.0145	0.0363	0.0145
Cylindrospermum	0.0485	0.0253	0.0549	0.0267	0.0047	0.0266	0.1294	0.0546	0.0267	0.0156	0.0648	0.0155
Cynara	0.0431	0.0216	0.0431	0.0267	0.0932	0.0365	0.0932	0.0365	0.029	0.0135	0.029	0.0146
Cynoglossus	0.0013	0.0161	0.0188	0.0243	0	0	0.0909	0.0547	0.0106	0.0125	0.0162	0.0135
Cyphellophora	0.0171	0.0164	0.0171	0.0164	0.0275	0.0238	0.0275	0.0238	0.0108	0.0091	0.0108	0.0091
Cyprinodon	0.0295	0.0204	0.0539	0.0251	0	0	0.0143	0.0521	0.0135	0.0116	0.0261	0.0139
Cyprinus	0.0043	0.0158	0.0233	0.0248	0.0619	0.0387	0.1951	0.0555	0	0	0.0276	0.0141
Cystobacter	0.0246	0.0203	0.06	0.0258	0	0	0.0688	0.0531	0.0012	0.0097	0.02	0.0139
Cytophaga	0.0079	0.0165	0.0135	0.0248	0.0407	0.0284	0.1426	0.0543	0.0192	0.012	0.0323	0.0145
Danio	0.0097	0.0173	0.0272	0.0248	0.0096	0.0248	0.0978	0.0544	0.0135	0.0119	0.0226	0.0139
Dasypus	0.0133	0.0184	0.0199	0.0246	0	0	0.0452	0.0541	0.0007	0.0074	0.0007	0.0131
Daucus	0.0026	0.017	0.0381	0.0249	0	0	0.0673	0.0538	0.0066	0.0103	0.0148	0.0137
Debaryomyces	0.0099	0.0179	0.0664	0.0256	0.073	0.0366	0.2097	0.0557	0.0211	0.0125	0.0526	0.0148
Dechloromonas	0.0071	0.0177	0.048	0.0253	0	0	0.1321	0.0549	0	0	0.0247	0.0139
Defluviimonas	0.0209	0.0215	0.0443	0.0256	0.0394	0.03	0.0548	0.0527	0.019	0.0129	0.0226	0.014
Dehalobacter	0	0	0	0	0.0549	0.0297	0.0549	0.0297	0.0068	0.0071	0.0068	0.0071
Dehalobacterium	0.0192	0.0141	0.0192	0.0141	0.1016	0.0472	0.1444	0.0546	0.051	0.0189	0.0515	0.0152
Dehalococcoides	0.0136	0.0195	0.0143	0.0239	0.034	0.0318	0.1039	0.0552	0.0234	0.0156	0.0464	0.0146
Dehalogenimonas	0.0082	0.0168	0.0082	0.025	0.0308	0.026	0.0308	0.026	0	0	0	0.0135
Deinococcus	0.0439	0.0239	0.0439	0.0255	0.0572	0.0324	0.0875	0.0549	0.0242	0.0128	0.0242	0.0142
Delftia	0.0703	0.028	0.0703	0.0258	0.0199	0.0304	0.0852	0.0544	0.0326	0.0151	0.038	0.0146
Delphinapterus	0.019	0.0147	0.019	0.0147	0.046	0.0361	0.0733	0.0542	0.0235	0.0104	0.0235	0.0104
Dendrobium	0.0545	0.0234	0.0913	0.026	0.0664	0.0322	0.1482	0.0555	0.05	0.0165	0.0791	0.0154
Dendronephthya	0.0022	0.0156	0.0108	0.0239	0	0	0.0044	0.0515	0	0	0.01	0.0135
Denitratisoma	0	0	0.0615	0.0254	0.1187	0.0459	0.1813	0.0553	0.0194	0.0141	0.034	0.0142
Denitrobacterium	0.0021	0.0166	0.0605	0.0257	0.0606	0.0389	0.1632	0.0548	0.007	0.0106	0.0287	0.0139
Denticeps	0	0	0.0661	0.0258	0.061	0.032	0.061	0.032	0.0228	0.0136	0.0228	0.0139
Dermabacter	0.0116	0.0172	0.0116	0.0239	0.0083	0.0244	0.0354	0.053	0	0	0.0266	0.0141
Dermacoccus	0	0	0.0113	0.0244	0	0	0.0442	0.0523	0.0041	0.011	0.0156	0.0138
Dermatophagoides	0	0	0.0256	0.0251	0.0033	0.0214	0.0384	0.0531	0.0029	0.0079	0.0036	0.0135
Desmodus	0.0299	0.0211	0.0299	0.0254	0.0468	0.0355	0.1231	0.0555	0.0305	0.0149	0.0305	0.0143
Desulfallas	0.0142	0.0187	0.0414	0.026	0.017	0.0302	0.1097	0.0547	0.0212	0.0138	0.0279	0.0143
Desulfarculus	0.0332	0.0171	0.0332	0.0171	0	0	0	0	0.0211	0.0139	0.0335	0.0144
Desulfatibacillum	0	0	0	0	0	0	0.0877	0.0543	0.0114	0.0122	0.0147	0.0136
Desulfitobacterium	0.0374	0.0255	0.0964	0.0266	0.0317	0.031	0.0816	0.0548	0.0464	0.0186	0.0554	0.0151
Desulfobacca	0	0	0.0495	0.0253	0.0194	0.0284	0.1086	0.0542	0.0109	0.011	0.0262	0.0139
Desulfobacter	0	0.0125	0	0.0125	0	0	0.0143	0.0526	0	0.0076	0	0.0076
Desulfobacterium	0	0	0.0319	0.0258	0.0035	0.03	0.0639	0.0546	0	0	0.0151	0.0139
Desulfobacula	0.0168	0.0208	0.0217	0.0248	0.009	0.0191	0.009	0.0191	0.0068	0.0115	0.0242	0.0141
Desulfobulbus	0.0504	0.0264	0.1069	0.026	0.0053	0.0225	0.0723	0.0525	0.0185	0.0137	0.067	0.0153
Desulfocapsa	0.0249	0.0184	0.0249	0.0254	0.0522	0.0284	0.0522	0.0284	0.0309	0.014	0.0309	0.0145
Desulfococcus	0.0007	0.0137	0.0639	0.0257	0.0363	0.0235	0.0363	0.0235	0.0065	0.0105	0.0156	0.0137
Desulfocurvibacter	0.0534	0.0267	0.0534	0.0258	0.0352	0.0288	0.1608	0.0555	0.0267	0.0138	0.0267	0.0142
Desulfofarcimen	0.0007	0.0103	0.0007	0.0103	0.0388	0.0254	0.0388	0.0254	0	0	0	0
Desulfofundulus	0.0256	0.0197	0.0618	0.0251	0.035	0.0306	0.1584	0.055	0.0262	0.0136	0.0516	0.0146
Desulfohalobium	0	0.0173	0.0446	0.0249	0	0	0.1367	0.0541	0.0071	0.0106	0.0277	0.014
Desulfomicrobium	0	0	0.016	0.0255	0	0	0	0	0	0	0.0084	0.0139
Desulfomonile	0.0182	0.02	0.0303	0.025	0.0616	0.0327	0.0616	0.0327	0.0183	0.0132	0.0374	0.0144
Desulfosporosinus	0.039	0.0249	0.1433	0.0267	0.0543	0.029	0.0543	0.029	0.038	0.0167	0.0712	0.0154
Desulfotomaculum	0.0363	0.0229	0.0403	0.0251	0.0454	0.032	0.182	0.0549	0.0332	0.0154	0.0503	0.0148
Desulfovibrio	0.1016	0.0324	0.1453	0.0271	0.033	0.0309	0.1373	0.0555	0.0753	0.0215	0.0908	0.0161
Desulfurispirillum	0.0294	0.0224	0.0796	0.0259	0.0112	0.0222	0.0917	0.055	0.0158	0.0128	0.0575	0.015
Desulfurivibrio	0	0	0.0785	0.0259	0	0	0.0287	0.0532	0	0	0.0222	0.0138
Desulfurococcus	0.0605	0.025	0.0605	0.0262	0.0476	0.0356	0.0718	0.0537	0.0442	0.0162	0.0442	0.015
Desulfuromonas	0	0	0.0229	0.0249	0.0566	0.029	0.0566	0.029	0.0137	0.0085	0.0137	0.0085
Devosia	0.066	0.027	0.066	0.0264	0.066	0.0385	0.1163	0.0542	0.0453	0.0172	0.0453	0.0148
Devriesea	0.0034	0.0158	0.0347	0.025	0.0553	0.0294	0.0553	0.0294	0.0128	0.0087	0.0128	0.0087
Dialister	0.0342	0.0198	0.0743	0.0262	0.0096	0.022	0.0982	0.0549	0.0248	0.0129	0.0536	0.0148
Diaphorina	0	0	0	0	0.048	0.0361	0.1072	0.0543	0.012	0.0109	0.0274	0.0141
Dichomitus	0.0167	0.0182	0.0167	0.0242	0.0583	0.0402	0.0736	0.0532	0.0184	0.0137	0.0231	0.0142
Dickeya	0.0142	0.018	0.0142	0.0243	0.0564	0.0346	0.1853	0.0544	0.0206	0.0099	0.0206	0.0099
Dicrocoelium	0.0283	0.022	0.2064	0.0262	0.0818	0.0454	0.6403	0.0319	0.0291	0.0194	0.2971	0.0178
Dictyoglomus	0.0194	0.0209	0.0194	0.0245	0	0	0.0067	0.052	0.0145	0.0144	0.027	0.0142
Dictyostelium	0.2109	0.0441	0.3153	0.0266	0.0748	0.0421	0.3378	0.0501	0.1364	0.0313	0.2303	0.0183
Dietzia	0.0134	0.0195	0.0438	0.0246	0	0	0.1256	0.0552	0.0069	0.0114	0.032	0.014
Dinoponera	0	0	0.0184	0.0246	0	0	0.1147	0.0544	0	0	0.0207	0.0142
Dinoroseobacter	0.0206	0.0186	0.0206	0.0257	0.0064	0.0239	0.0064	0.0239	0.0256	0.0103	0.0256	0.0103
Diplodia	0.0045	0.0157	0.0206	0.0246	0.0322	0.0324	0.0404	0.0533	0.007	0.0082	0.007	0.0082
Dipodomys	0.0262	0.0218	0.032	0.0254	0.0375	0.0358	0.1266	0.055	0.0221	0.0143	0.0329	0.0143
Dokdonella	0.0001	0.016	0.0435	0.0244	0.0626	0.0343	0.1513	0.055	0.0187	0.0093	0.0187	0.0093
Dokdonia	0	0	0	0	0	0	0.0455	0.0539	0	0	0.0024	0.0133
Dolichospermum	0.0025	0.0171	0.0355	0.0244	0.0495	0.0363	0.1289	0.0554	0.0087	0.0109	0.0241	0.0137
Dorea	0.0364	0.0234	0.0733	0.0258	0.1306	0.0493	0.1359	0.0532	0.0709	0.0219	0.0764	0.0158
Draconibacterium	0	0	0.0596	0.0254	0	0	0.1264	0.0546	0	0	0.0321	0.0139
Dromaius	0.0052	0.0145	0.0126	0.0245	0.0865	0.0408	0.0955	0.0542	0.0248	0.0103	0.0248	0.0103
Drosophila	0.0029	0.0159	0.0361	0.025	0	0	0.0362	0.0528	0	0	0.017	0.0138
Dufourea	0.0508	0.0228	0.0508	0.025	0.0645	0.0397	0.0736	0.0537	0.0242	0.0098	0.0242	0.0098
Duncaniella	0.0009	0.013	0.04	0.0255	0.0284	0.0278	0.1637	0.0554	0.007	0.0081	0.024	0.014
Durio	0.0204	0.0184	0.0244	0.0252	0.0473	0.0371	0.1804	0.0545	0.0217	0.0135	0.0355	0.0144
Dyadobacter	0	0	0	0	0.0106	0.0226	0.0674	0.054	0	0	0.0071	0.0137
Dyella	0.0126	0.0142	0.0126	0.0142	0.0283	0.0304	0.0645	0.0552	0.0108	0.0118	0.0108	0.0138
Dysosmobacter	0	0	0.0649	0.0259	0.0625	0.0323	0.0625	0.0323	0.0098	0.0102	0.0387	0.0143
Echeneis	0.0284	0.02	0.0284	0.0255	0	0	0.1132	0.0541	0.0077	0.0099	0.0077	0.0137
Echinicola	0.0383	0.0232	0.0544	0.0257	0.0261	0.0287	0.2125	0.0543	0.0078	0.0136	0.0418	0.0146
Echinops	0	0	0.0429	0.0255	0	0	0.1008	0.054	0	0	0.0284	0.0142
Ectothiorhodospira	0.016	0.0191	0.0569	0.0256	0.0117	0.0298	0.0857	0.0544	0.006	0.0098	0.0137	0.0137
Edwardsiella	0	0	0.0234	0.0246	0.037	0.0274	0.037	0.0274	0.0021	0.0083	0.0118	0.0133
Eggerthella	0.0469	0.0258	0.0885	0.0262	0.1428	0.0437	0.172	0.0556	0.0597	0.0186	0.0597	0.0154
Egibacter	0.0036	0.0187	0.0367	0.0249	0.045	0.0311	0.1463	0.0551	0.0277	0.0151	0.0317	0.0144
Egicoccus	0.0799	0.0282	0.0799	0.0265	0.0416	0.0276	0.0416	0.0276	0.0372	0.0159	0.0372	0.0147
Egretta	0.049	0.0186	0.049	0.0186	0.011	0.0296	0.0849	0.0549	0.031	0.0152	0.031	0.0144
Eikenella	0.0078	0.0174	0.0315	0.0248	0.0881	0.0406	0.1434	0.054	0.0221	0.0133	0.0245	0.0141
Eimeria	0.0441	0.0231	0.0852	0.0267	0.0521	0.027	0.0521	0.027	0.0358	0.0148	0.0475	0.015
Elaeis	0.0584	0.0253	0.0584	0.0258	0.0535	0.036	0.0931	0.0541	0.0371	0.0168	0.072	0.0155
Electrophorus	0.0611	0.027	0.0611	0.026	0.039	0.0279	0.0831	0.0544	0.0265	0.0105	0.0265	0.0105
Elephantulus	0.04	0.0238	0.04	0.0255	0.0507	0.0413	0.1431	0.0542	0.0321	0.0119	0.0321	0.0119
Elizabethkingia	0.004	0.0159	0.014	0.0246	0	0	0.0298	0.0534	0	0.0093	0.0284	0.0139
Elusimicrobium	0	0	0	0	0.0422	0.0259	0.0422	0.0259	0.0105	0.0085	0.0105	0.0085
Emcibacter	0	0	0	0	0.0372	0.029	0.048	0.0553	0.0103	0.0089	0.0103	0.0089
Emiliania	0	0	0.0278	0.025	0.0724	0.038	0.2297	0.0539	0.0078	0.009	0.0333	0.0143
Empidonax	0.0066	0.0149	0.0066	0.0249	0	0	0.029	0.0531	0.0151	0.0125	0.0354	0.0147
Emticicia	0	0	0	0.0245	0.0071	0.0278	0.0993	0.0546	0.0089	0.0125	0.0128	0.0139
Endozoicomonas	0.0115	0.0167	0.06	0.0259	0.0698	0.031	0.0698	0.031	0.0257	0.0133	0.0522	0.0149
Ensifer	0.0359	0.0229	0.0579	0.0261	0	0	0.0116	0.0515	0.0274	0.0155	0.0274	0.0142
Entamoeba	0.1422	0.0358	0.2034	0.0274	0.0572	0.0345	0.1955	0.0543	0.0955	0.024	0.13	0.0169
Enterobacter	0.0098	0.0187	0.0411	0.0245	0.0968	0.035	0.0968	0.035	0.0139	0.0114	0.0263	0.0138
Enterococcus	0.0508	0.0269	0.1168	0.0268	0.0353	0.0327	0.0487	0.0531	0.0576	0.0195	0.0576	0.0154
Ephemeroptericola	0.055	0.019	0.055	0.019	0	0	0.0627	0.0535	0.0293	0.014	0.0293	0.0145
Epichloe	0	0.013	0	0.013	0.0944	0.0413	0.1301	0.0547	0.0247	0.0137	0.0247	0.0143
Epidinium	0.22	0.0405	0.22	0.0275	0.1606	0.0533	0.3324	0.051	0.1581	0.0303	0.1974	0.0183
Eptesicus	0.0223	0.0156	0.0223	0.0156	0	0	0.1391	0.055	0.02	0.0138	0.0347	0.0142
Equus	0.0083	0.0177	0.0383	0.0252	0.095	0.0444	0.177	0.0544	0.0253	0.0143	0.0388	0.0144
Ereboglobus	0	0	0.0169	0.0245	0.0256	0.0293	0.0602	0.0537	0.007	0.0099	0.013	0.0137
Eremothecium	0.0062	0.0159	0.0701	0.0265	0.0155	0.0297	0.0394	0.0532	0.0058	0.0115	0.0214	0.0142
Erinaceus	0.045	0.0239	0.0586	0.0254	0.0552	0.0326	0.0552	0.0326	0.036	0.0156	0.036	0.0144
Erpetoichthys	0.0062	0.0177	0.0441	0.0257	0	0	0.0151	0.0529	0.0145	0.0137	0.0229	0.0139
Erwinia	0	0	0.0702	0.0264	0.0237	0.0293	0.0453	0.0519	0.012	0.0126	0.0445	0.0148
Erysipelothrix	0.0179	0.0176	0.0179	0.0255	0	0	0.0238	0.0525	0	0	0	0.0133
Erythranthe	0.0228	0.0198	0.0632	0.0259	0.0222	0.0268	0.0741	0.0543	0.022	0.0144	0.0366	0.0144
Erythrobacter	0.0708	0.0278	0.107	0.0264	0.0035	0.0228	0.1346	0.055	0.0376	0.0159	0.0597	0.0152
Escherichia	0.0136	0.0187	0.0462	0.0255	0	0	0	0	0.0132	0.0131	0.033	0.0144
Esox	0.0123	0.0185	0.0413	0.0255	0.0369	0.0264	0.0369	0.0264	0.0147	0.0114	0.0147	0.0139
Ethanoligenens	0	0	0.0334	0.0256	0.0302	0.0273	0.0899	0.0544	0.0188	0.0124	0.0297	0.0142
Eubacterium	0.0505	0.0256	0.1132	0.0266	0.0504	0.0387	0.1141	0.0541	0.0385	0.0174	0.0632	0.0153
Eucalyptus	0.0264	0.022	0.0264	0.0261	0	0	0.0174	0.0529	0.0087	0.0089	0.0087	0.0089
Euphydryas	0.0264	0.0194	0.0264	0.0253	0.0703	0.033	0.1749	0.056	0.0355	0.0141	0.0402	0.0143
Eurypyga	0.0167	0.0137	0.0167	0.0137	0.092	0.0426	0.1363	0.0554	0.0345	0.0113	0.0345	0.0113
Eurytemora	0	0	0.0355	0.0251	0.0171	0.0252	0.0331	0.0531	0.0002	0.0057	0.0002	0.0057
Eutrema	0	0.0158	0.0356	0.0246	0	0	0.1135	0.0544	0	0.0116	0.045	0.0145
Euzebya	0	0	0.0173	0.0242	0.0249	0.0259	0.1119	0.0544	0.0028	0.0076	0.0241	0.0139
Euzebyella	0.0181	0.0195	0.0329	0.0251	0	0	0.0854	0.0545	0.0013	0.0104	0.0458	0.0147
Exaiptasia	0.1044	0.0331	0.1044	0.0271	0.0046	0.0239	0.058	0.054	0.0545	0.0201	0.0545	0.0153
Exiguobacterium	0.0191	0.0212	0.0499	0.0253	0.0055	0.0206	0.059	0.0542	0.0042	0.012	0.033	0.0142
Exophiala	0.0189	0.0216	0.1019	0.0265	0.0028	0.0242	0.1987	0.0546	0.0154	0.0135	0.0676	0.0153
Exserohilum	0.02	0.0176	0.02	0.0244	0.0394	0.0299	0.0394	0.0299	0.006	0.0076	0.006	0.0076
Ezakiella	0.0158	0.0153	0.0158	0.0251	0	0	0.1394	0.0547	0.0186	0.0124	0.0186	0.0142
Faecalibacterium	0.112	0.035	0.148	0.0272	0.1253	0.0451	0.1397	0.0557	0.0958	0.0235	0.0958	0.0165
Faecalibaculum	0.039	0.025	0.1019	0.0267	0.1309	0.0469	0.1441	0.0537	0.0756	0.0214	0.082	0.016
Faecalitalea	0	0	0	0	0	0	0.0649	0.0539	0	0	0	0
Fergusonina	0.0247	0.0179	0.0247	0.0251	0.0279	0.0293	0.1192	0.0549	0.0297	0.0145	0.0448	0.0147
Ferriphaselus	0.0093	0.012	0.0093	0.012	0.0376	0.0339	0.1104	0.0543	0.0105	0.008	0.0105	0.008
Ferrovibrio	0	0	0.0044	0.0235	0	0	0	0	0	0.0079	0	0.0079
Fibrella	0	0	0	0	0.0605	0.034	0.0889	0.054	0.0118	0.009	0.0118	0.009
Fibrobacter	0	0.0123	0.0506	0.0255	0.0843	0.0379	0.1167	0.0546	0.0156	0.0105	0.0431	0.0147
Fibroporia	0.0448	0.0236	0.0818	0.0254	0.0514	0.0345	0.1891	0.0547	0.0359	0.0147	0.0438	0.0142
Ficedula	0.1177	0.0299	0.1177	0.0266	0.1412	0.0497	0.2876	0.0522	0.097	0.0224	0.0998	0.0163
Fictibacillus	0.006	0.0162	0.006	0.0254	0.0047	0.0252	0.0428	0.053	0.0041	0.0077	0.0041	0.0077
Filifactor	0.0308	0.0208	0.0368	0.0251	0.0237	0.0308	0.0303	0.0532	0.0103	0.011	0.0103	0.0137
Filimonas	0.0406	0.0229	0.0406	0.0256	0.0567	0.0396	0.2058	0.0537	0.0241	0.0154	0.038	0.0145
Fimbriimonas	0.0326	0.0195	0.0326	0.0258	0.0074	0.0267	0.0434	0.0532	0.0175	0.0116	0.0175	0.0142
Flammeovirga	0.0096	0.0154	0.0127	0.0243	0.0277	0.0322	0.0454	0.0533	0.0231	0.0136	0.0388	0.0146
Flaviflexus	0	0	0.016	0.0243	0.0164	0.028	0.0235	0.0533	0.0058	0.0108	0.0179	0.0138
Flavisolibacter	0.0211	0.0195	0.0613	0.0255	0	0	0.0653	0.054	0.0025	0.0093	0.0311	0.0142
Flavivirga	0.0169	0.0172	0.0169	0.025	0	0	0.0795	0.056	0.0063	0.0083	0.0063	0.0083
Flavobacterium	0.0145	0.0183	0.0345	0.0252	0.0675	0.0396	0.2265	0.0538	0.0298	0.0146	0.0314	0.0143
Flavonifractor	0.1023	0.0332	0.1179	0.027	0.147	0.0467	0.1608	0.0554	0.0922	0.0228	0.0922	0.0162
Fluviicola	0.0036	0.0163	0.0145	0.0242	0.0085	0.0237	0.0655	0.054	0.003	0.0095	0.0113	0.0135
Fomitiporia	0.002	0.0132	0.002	0.0252	0	0	0	0	0	0	0	0
Fonsecaea	0.0453	0.0215	0.0453	0.0253	0.0272	0.0296	0.0989	0.0542	0.0238	0.0127	0.0387	0.0143
Fonticula	0.0211	0.0199	0.0211	0.0253	0	0	0.1527	0.0553	0.0068	0.0113	0.0296	0.0141
Fopius	0	0	0.0529	0.0255	0.0677	0.0435	0.2355	0.0531	0	0	0.0527	0.0148
Formosa	0.0083	0.0171	0.0083	0.024	0.1204	0.0443	0.1406	0.0552	0.0184	0.0124	0.0255	0.0138
Fragaria	0.0479	0.021	0.0479	0.0258	0.057	0.0363	0.1295	0.0546	0.0343	0.0105	0.0343	0.0105
Francisella	0	0	0.0246	0.0251	0.0005	0.0203	0.0293	0.0515	0.0001	0.0078	0.0175	0.0139
Frankia	0.0139	0.0177	0.0359	0.0246	0.1282	0.0478	0.1907	0.0545	0.0187	0.0139	0.0291	0.0141
Frankliniella	0.0177	0.0167	0.028	0.0248	0	0	0.0408	0.0538	0.0072	0.0104	0.0345	0.0144
Frateuria	0	0	0	0	0	0	0.0319	0.0528	0	0	0.005	0.0136
Fretibacterium	0.0677	0.0275	0.1018	0.0265	0.1667	0.0473	0.1954	0.056	0.0806	0.0212	0.1057	0.0163
Friedmanniella	0	0.0164	0.0032	0.0248	0.0428	0.029	0.1864	0.055	0.0199	0.0127	0.0293	0.0143
Frischella	0.0424	0.0224	0.0424	0.0258	0.0194	0.0279	0.0776	0.0538	0.0299	0.0143	0.0299	0.0146
Frondihabitans	0	0	0	0	0.026	0.0312	0.1174	0.0549	0.0057	0.008	0.0057	0.008
Fuerstia	0.0693	0.0259	0.0693	0.026	0.0658	0.0391	0.1049	0.0544	0.0559	0.0184	0.0559	0.0151
Fukomys	0.0067	0.0118	0.0067	0.0118	0	0	0.0656	0.0538	0.0029	0.0086	0.015	0.0136
Fulvimarina	0.0233	0.0169	0.0233	0.0255	0.0112	0.0246	0.0861	0.0541	0.0194	0.0096	0.0194	0.0096
Fundulus	0.0115	0.0195	0.14	0.0268	0.0198	0.0275	0.0198	0.0275	0.0263	0.016	0.078	0.0156
Furcula	0.0278	0.0223	0.0379	0.0253	0	0	0.0419	0.0536	0.0262	0.0163	0.0561	0.0151
Fusarium	0.0265	0.0222	0.0332	0.0251	0.0952	0.0406	0.1032	0.0551	0.0309	0.0161	0.0345	0.0146
Fusobacterium	0.0724	0.0265	0.0724	0.0251	0.0861	0.0436	0.0885	0.0552	0.0621	0.02	0.0725	0.0155
Gadus	0.069	0.0209	0.069	0.0209	0.09	0.0452	0.1705	0.0554	0.0668	0.0216	0.0668	0.0156
Gaeumannomyces	0.017	0.0207	0.0713	0.0265	0.0108	0.0253	0.0238	0.0534	0.0105	0.0122	0.0405	0.0148
Galendromus	0.0275	0.0207	0.0361	0.0256	0.0192	0.0238	0.0192	0.0238	0.014	0.0088	0.014	0.0088
Galeopterus	0.0152	0.0156	0.0152	0.0156	0.0096	0.0305	0.0137	0.0516	0.0048	0.0082	0.0048	0.0082
Gallaecimonas	0	0	0	0	0	0	0.0623	0.0541	0	0	0.0109	0.0138
Galleria	0.0131	0.0192	0.041	0.0256	0.0561	0.0343	0.0772	0.0541	0.0193	0.0129	0.0226	0.0142
Gallionella	0.0137	0.0193	0.0206	0.0246	0	0	0	0	0.0179	0.0149	0.0179	0.014
Gallus	0.0135	0.0199	0.0485	0.0255	0.0284	0.0248	0.0284	0.0248	0.0012	0.0107	0.0171	0.0138
Gardnerella	0	0.0095	0	0.0095	0.0412	0.0296	0.0412	0.0296	0.0071	0.009	0.0071	0.0136
Gavia	0.028	0.0161	0.028	0.0161	0.0509	0.0325	0.1536	0.0556	0.0231	0.0094	0.0231	0.0094
Geitlerinema	0	0.017	0.0315	0.0246	0	0	0	0	0	0	0.0107	0.0135
Gekko	0.0041	0.0126	0.0045	0.0232	0	0	0.0919	0.0547	0.0065	0.009	0.0065	0.0132
Gemmata	0.0165	0.0215	0.1133	0.0263	0.0407	0.031	0.1313	0.055	0.0217	0.014	0.0596	0.0149
Gemmatimonas	0	0.0198	0.0631	0.0255	0.0177	0.026	0.0513	0.0535	0.0011	0.0085	0.0258	0.0138
Gemmatirosa	0	0	0.0133	0.0244	0	0	0.1007	0.0552	0	0.0093	0.0074	0.0133
Gemmobacter	0.0329	0.0222	0.0535	0.0261	0.034	0.0254	0.0504	0.0545	0.0084	0.0118	0.0415	0.0146
Geoalkalibacter	0	0.0122	0	0.0122	0	0	0.0745	0.0544	0	0	0.0217	0.0142
Geobacillus	0.0625	0.0274	0.0949	0.0262	0	0	0.0514	0.0527	0.0218	0.0143	0.0436	0.0147
Geobacter	0.0185	0.0197	0.0415	0.0253	0.0459	0.0389	0.0799	0.0542	0.0272	0.0145	0.0272	0.0141
Geodermatophilus	0	0	0	0	0.0147	0.0285	0.1164	0.0548	0.0082	0.0083	0.0082	0.0083
Geoglobus	0.0915	0.0286	0.0915	0.0265	0.0978	0.0348	0.0978	0.0348	0.0742	0.0195	0.0742	0.0157
Georgenia	0	0.0151	0.0386	0.0255	0.0736	0.04	0.0963	0.0539	0.0103	0.012	0.0205	0.0139
Georhizobium	0.0291	0.0197	0.0291	0.0256	0.0604	0.0368	0.0879	0.0536	0.0266	0.0135	0.0266	0.0143
Geosporobacter	0.0239	0.0194	0.0239	0.0251	0	0	0	0	0.009	0.0082	0.009	0.0082
Geotrypetes	0.0183	0.0192	0.0183	0.0241	0.0182	0.0259	0.0646	0.0541	0.0133	0.0093	0.0133	0.0093
Geovibrio	0.0028	0.017	0.0116	0.0245	0.0432	0.0324	0.0432	0.0324	0.0033	0.0106	0.004	0.0134
Gibbsiella	0.0084	0.0181	0.1046	0.0258	0.0021	0.0245	0.0021	0.0245	0.017	0.0138	0.0348	0.014
Gilvibacter	0.0106	0.0166	0.0106	0.0251	0.0355	0.0317	0.0688	0.0533	0.0172	0.0123	0.0172	0.014
Glaesserella	0.0351	0.0222	0.0351	0.0253	0.0571	0.0338	0.0736	0.0542	0.03	0.0139	0.03	0.0144
Glarea	0	0.016	0.03	0.0252	0.0265	0.0298	0.0308	0.0529	0.0052	0.0102	0.0141	0.0139
Gloeobacter	0	0.0147	0.0404	0.0245	0.0013	0.0273	0.0205	0.0534	0.0096	0.0119	0.0187	0.0137
Gloeomargarita	0.0324	0.0201	0.0324	0.0249	0	0	0.0669	0.0532	0.0163	0.0096	0.0163	0.0096
Gloeophyllum	0.0662	0.0278	0.0697	0.0259	0.0605	0.0388	0.1569	0.0558	0.0573	0.0199	0.0731	0.0156
Gloeothece	0.0366	0.0251	0.0511	0.026	0	0	0.0766	0.0546	0.0167	0.0137	0.0222	0.014
Gluconacetobacter	0.0533	0.0232	0.0533	0.025	0.0232	0.0254	0.0843	0.0543	0.0371	0.0146	0.0483	0.0145
Gluconobacter	0.0254	0.0199	0.0254	0.0253	0	0	0	0	0.0088	0.0083	0.0088	0.0083
Glutamicibacter	0.0539	0.0244	0.0539	0.0252	0.1201	0.0365	0.1201	0.0365	0.0546	0.018	0.0546	0.015
Glycine	0.0232	0.0202	0.0692	0.026	0	0	0.0326	0.0529	0	0.0106	0.0326	0.0142
Glycocaulis	0.0123	0.0159	0.0123	0.0254	0.0668	0.0379	0.0845	0.0541	0.0237	0.0102	0.0237	0.0102
Gopherus	0.0108	0.0156	0.0108	0.024	0.039	0.0349	0.0922	0.0545	0.0207	0.0134	0.0207	0.0136
Gordonia	0	0.0192	0.0358	0.0249	0.0205	0.0204	0.0205	0.0204	0.0092	0.0113	0.0367	0.0145
Gordonibacter	0.1043	0.0324	0.1043	0.0266	0.123	0.0424	0.1583	0.0556	0.0747	0.0212	0.0794	0.0158
Gossypioides	0.027	0.0222	0.0629	0.026	0.0234	0.0283	0.0383	0.0531	0.0268	0.0151	0.0369	0.0146
Gossypium	0.0974	0.0321	0.128	0.027	0.05	0.0394	0.2702	0.0526	0.0715	0.0222	0.1035	0.0164
Gottschalkia	0.0417	0.0256	0.0659	0.0259	0.1228	0.0499	0.1829	0.0547	0.0404	0.0186	0.0779	0.0156
Gouania	0	0	0.0356	0.0242	0.0095	0.0202	0.0203	0.0532	0	0	0.0203	0.0136
Gramella	0.1645	0.039	0.1941	0.0279	0.2013	0.0407	0.2013	0.0407	0.1313	0.0273	0.1313	0.0176
Grammomys	0.0376	0.0222	0.0751	0.0255	0.0472	0.0373	0.068	0.0542	0.0223	0.0129	0.0223	0.0138
Granulibacter	0	0	0	0	0.0018	0.0235	0.0386	0.0519	0.0032	0.0107	0.0032	0.0136
Granulicella	0.0058	0.0135	0.0246	0.0245	0	0	0	0	0	0	0.0106	0.0134
Granulosicoccus	0.0052	0.015	0.0551	0.0257	0	0	0.1361	0.0541	0.0094	0.0115	0.028	0.014
Grosmannia	0.1197	0.0319	0.1493	0.0271	0.0863	0.0365	0.1951	0.0564	0.0867	0.021	0.1062	0.0163
Gryllotalpicola	0.0763	0.0299	0.0763	0.026	0.1785	0.0503	0.2739	0.0548	0.0834	0.0221	0.0834	0.0161
Guillardia	0	0	0.0321	0.0252	0.0185	0.0265	0.1675	0.0551	0.013	0.0121	0.0191	0.0135
Haematobacter	0.048	0.0255	0.1257	0.0268	0.0149	0.0306	0.0501	0.0527	0.0326	0.0165	0.0478	0.0149
Haemonchus	0.0009	0.0154	0.0027	0.0251	0	0	0	0	0	0	0	0.0134
Haemophilus	0	0	0.0461	0.0253	0.0267	0.0308	0.14	0.0543	0.0156	0.0134	0.033	0.0143
Hafnia	0.0058	0.0154	0.0435	0.0245	0.0317	0.0335	0.0331	0.0535	0.0146	0.0127	0.0369	0.0143
Hahella	0	0	0.0124	0.0248	0	0	0	0	0	0.0108	0.0153	0.0139
Halalkaliarchaeum	0.0205	0.0188	0.0309	0.0252	0.0076	0.025	0.0076	0.025	0.0162	0.0122	0.0193	0.014
Halalkalicoccus	0.0123	0.0203	0.0304	0.0249	0	0	0.0425	0.0528	0.0039	0.0117	0.0346	0.0143
Halanaerobium	0.0787	0.0283	0.0787	0.0262	0.0045	0.029	0.0455	0.0542	0.0388	0.0175	0.0684	0.0154
Halapricum	0.0276	0.0209	0.0276	0.025	0.0091	0.0273	0.0091	0.0273	0.0097	0.0122	0.0097	0.0137
Haliaeetus	0.0037	0.0133	0.0337	0.0249	0.0815	0.0417	0.1117	0.054	0.0099	0.0103	0.0367	0.0143
Haliangium	0.0096	0.0168	0.0151	0.0245	0.0417	0.0317	0.1346	0.0539	0	0	0.0215	0.014
Halioglobus	0.0421	0.0213	0.0421	0.0255	0.0277	0.0347	0.0981	0.0535	0.0313	0.0156	0.0409	0.0145
Haliscomenobacter	0.0119	0.0185	0.0379	0.0247	0.0152	0.0254	0.1252	0.0545	0.013	0.0135	0.0237	0.0138
Haloarcula	0.0851	0.0285	0.092	0.0266	0	0	0	0	0.0277	0.0144	0.0277	0.0143
Halobacillus	0.0549	0.0247	0.0549	0.0258	0.0431	0.0347	0.0887	0.0537	0.0335	0.0156	0.0562	0.0151
Halobacteriovorax	0.029	0.0239	0.106	0.0264	0	0	0.1513	0.0546	0.0244	0.0154	0.0578	0.0149
Halobacterium	0	0	0.0332	0.0248	0.0336	0.0274	0.0336	0.0274	0.0051	0.0089	0.0051	0.0135
Halobacteroides	0.0293	0.0212	0.0293	0.0252	0	0	0.0129	0.0524	0.0142	0.012	0.0142	0.0139
Halobellus	0.063	0.025	0.0811	0.0261	0.0008	0.0139	0.0008	0.0139	0	0	0.0003	0.0132
Halobiforma	0.0017	0.0122	0.0042	0.0244	0.0378	0.0312	0.0576	0.0541	0	0	0.0086	0.0136
Halocella	0.0557	0.0256	0.0557	0.0262	0	0	0.0352	0.0522	0.0257	0.0151	0.0321	0.0146
Halodesulfurarchaeum	0.0151	0.0173	0.0184	0.0248	0.0027	0.0224	0.0605	0.0541	0	0	0.0025	0.0132
Haloferax	0	0	0.0008	0.0242	0.0389	0.0308	0.0857	0.0538	0.0054	0.009	0.0089	0.0135
Halomicronema	0.0304	0.0166	0.0304	0.0166	0	0	0	0	0.0131	0.0096	0.0131	0.0096
Halomonas	0.0242	0.0208	0.0765	0.0268	0.119	0.0404	0.1539	0.0559	0.0461	0.0167	0.0461	0.015
Halopiger	0.0214	0.021	0.0416	0.0251	0.013	0.0279	0.2064	0.0539	0.0034	0.0109	0.0462	0.0146
Haloplanus	0.025	0.0182	0.0748	0.0256	0.014	0.0249	0.2114	0.0545	0.0338	0.0158	0.0833	0.0155
Haloprofundus	0.0585	0.0244	0.0585	0.0259	0.0273	0.0227	0.0273	0.0227	0.0414	0.0118	0.0414	0.0118
Halorhabdus	0.0254	0.018	0.0254	0.0242	0	0	0.0356	0.0529	0.0211	0.0132	0.0283	0.0141
Halorhodospira	0	0	0	0.024	0	0	0.0795	0.0543	0	0	0.0055	0.0136
Halorientalis	0.0159	0.0186	0.0602	0.026	0.0495	0.0359	0.1835	0.0542	0.029	0.0149	0.0444	0.0147
Halorubrum	0.01	0.0175	0.066	0.0255	0.0898	0.0348	0.0898	0.0348	0.0301	0.0145	0.0402	0.0146
Halorussus	0	0	0.0312	0.0246	0	0	0.0925	0.0544	0	0	0.0192	0.0137
Halostella	0.0384	0.0204	0.0384	0.0251	0.024	0.0297	0.0508	0.0538	0.0288	0.0138	0.0288	0.0142
Haloterrigena	0.0372	0.0214	0.0372	0.0255	0.0119	0.0253	0.0622	0.0542	0.0252	0.0102	0.0252	0.0102
Halothermothrix	0.0135	0.0173	0.0135	0.0248	0	0	0.1774	0.0545	0.0038	0.0106	0.0038	0.0131
Halothiobacillus	0.0694	0.0278	0.1256	0.0268	0.063	0.0383	0.1889	0.0548	0.0535	0.0186	0.0931	0.0159
Halovivax	0.009	0.0208	0.093	0.0253	0	0	0	0	0	0	0.0471	0.0143
Halyomorpha	0.0916	0.0323	0.1675	0.0272	0	0	0.1762	0.0547	0.0384	0.0178	0.1056	0.0162
Harpegnathos	0	0.0129	0	0.0129	0	0	0	0	0.0049	0.0079	0.0049	0.0079
Hartmannibacter	0.0692	0.0243	0.0692	0.0261	0.0651	0.0364	0.1272	0.0553	0.0537	0.0173	0.0603	0.0152
Helianthus	0	0	0	0	0.0156	0.0234	0.0438	0.0532	0.006	0.0089	0.0104	0.0134
Helicobacter	0.0251	0.0189	0.0255	0.0253	0	0	0.1204	0.0542	0.004	0.0092	0.0148	0.0137
Helicoverpa	0.0166	0.0183	0.0166	0.0244	0.0463	0.0295	0.0463	0.0295	0.0175	0.0099	0.0175	0.0099
Heliobacillus	0.0253	0.0183	0.0253	0.0256	0	0	0.0351	0.0529	0.0251	0.0108	0.0251	0.0108
Heliobacterium	0.0014	0.0125	0.0014	0.0125	0.0203	0.031	0.0535	0.0534	0.0099	0.0095	0.0099	0.0095
Helobdella	0	0	0	0	0.086	0.0322	0.086	0.0322	0.0202	0.0098	0.0202	0.0098
Herbaspirillum	0	0	0.0457	0.0249	0.0364	0.0319	0.1195	0.0549	0.0082	0.0129	0.0393	0.0144
Herbinix	0.0326	0.0229	0.0382	0.0252	0.0144	0.0262	0.0144	0.0262	0.009	0.0124	0.009	0.0134
Herminiimonas	0.0405	0.0237	0.0516	0.0256	0.056	0.0357	0.0762	0.0542	0.0306	0.015	0.0348	0.0145
Herpetomonas	0.0149	0.0172	0.0381	0.0252	0.0647	0.0311	0.0647	0.0311	0.0296	0.0108	0.0296	0.0108
Herrania	0.0396	0.0217	0.0458	0.0248	0.0458	0.036	0.0506	0.0532	0.0156	0.0121	0.0185	0.0137
Heterobasidion	0.008	0.0159	0.008	0.0263	0	0	0	0	0.0063	0.0113	0.0063	0.0139
Heterocephalus	0.0425	0.0241	0.0944	0.0263	0.0594	0.0382	0.1279	0.055	0.0345	0.0162	0.0547	0.0149
Heterostelium	0.0181	0.0194	0.0216	0.0249	0.0362	0.0319	0.0362	0.0319	0.0271	0.0155	0.0271	0.0145
Hildenbrandia	0.1364	0.0336	0.1647	0.0271	0.0602	0.0388	0.0863	0.0536	0.081	0.0218	0.0933	0.0163
Hippocampus	0.0132	0.0193	0.0132	0.0247	0.0415	0.0363	0.0921	0.0545	0.0266	0.0154	0.0266	0.0142
Hipposideros	0	0	0	0.0234	0.0265	0.0319	0.093	0.055	0.007	0.0095	0.007	0.0135
Hoeflea	0.0542	0.0257	0.1014	0.0262	0.1001	0.0363	0.1001	0.0363	0.0504	0.0173	0.0504	0.0148
Homo	0	0	0.0415	0.0242	0.0396	0.031	0.0396	0.031	0	0.0101	0.0144	0.0134
Hordeum	0.0197	0.0198	0.0197	0.0243	0.0163	0.0265	0.0237	0.053	0.0295	0.0157	0.0295	0.0144
Hoyosella	0.0123	0.0185	0.0544	0.0252	0.0257	0.031	0.0943	0.0532	0.0195	0.0126	0.022	0.0139
Humibacter	0.0494	0.0221	0.0494	0.026	0	0	0.0522	0.0531	0.0226	0.0129	0.0371	0.0146
Hungateiclostridium	0	0.0182	0.0657	0.0262	0	0	0.007	0.0518	0	0	0.032	0.0143
Hungatella	0.0583	0.0272	0.0583	0.0258	0.0381	0.0334	0.0562	0.0538	0.0559	0.0201	0.0563	0.0155
Hyalella	0.0137	0.0189	0.0282	0.0251	0	0	0.1462	0.0541	0	0	0.025	0.0141
Hyaloperonospora	0.089	0.0209	0.089	0.0209	0.0952	0.036	0.0952	0.036	0.0657	0.0187	0.0657	0.0155
Hydrocarboniclastica	0.0131	0.018	0.0165	0.025	0.0115	0.0287	0.0493	0.053	0.0148	0.0127	0.0174	0.0139
Hydrogenimonas	0	0	0.0547	0.0256	0.0549	0.0371	0.1085	0.0548	0.0077	0.011	0.0379	0.0144
Hydrogenophaga	0.0208	0.0201	0.0208	0.0248	0.0193	0.0237	0.0193	0.0237	0	0.0102	0.0117	0.0137
Hydrogenophilus	0.0081	0.0147	0.0334	0.0255	0.0683	0.0334	0.0683	0.0334	0.0198	0.0121	0.0246	0.0142
Hylemonella	0.0006	0.015	0.0458	0.025	0	0	0	0	0.0169	0.0133	0.0169	0.0137
Hymenobacter	0	0	0.0218	0.0248	0.0199	0.0278	0.0896	0.0537	0.0012	0.0092	0.0434	0.0147
Hyperthermus	0.0306	0.017	0.0306	0.017	0.0055	0.0276	0.0839	0.0539	0.0167	0.014	0.0167	0.0141
Hyphomicrobium	0.0565	0.0249	0.0565	0.026	0	0	0	0	0.021	0.0097	0.021	0.0097
Hyphomonas	0.0108	0.0185	0.0499	0.0252	0.0115	0.0233	0.0115	0.0233	0.0215	0.0139	0.0341	0.0143
Hyphopichia	0	0	0.0435	0.025	0.0054	0.0233	0.0951	0.0546	0.002	0.0102	0.0098	0.0134
Hypocrella	0.0369	0.0212	0.0369	0.0248	0.0478	0.0315	0.0478	0.0315	0.0295	0.0135	0.0295	0.0143
Hyposmocoma	0.0291	0.0212	0.0291	0.0249	0	0.0201	0.1091	0.055	0.0041	0.0091	0.0296	0.0142
Ichthyophthirius	0.2008	0.0422	0.2891	0.0271	0.1123	0.0437	0.1759	0.0536	0.1396	0.0281	0.1632	0.0179
Ictalurus	0.0445	0.0251	0.0676	0.0266	0.0082	0.025	0.119	0.0547	0.0199	0.0142	0.0549	0.015
Ictidomys	0.0293	0.0199	0.0293	0.0253	0.011	0.0226	0.0545	0.0532	0.0202	0.0123	0.0341	0.0145
Idiomarina	0.0264	0.0195	0.0264	0.0253	0.0426	0.0334	0.0679	0.0536	0.0273	0.0137	0.0273	0.0143
Ignavibacterium	0.0237	0.019	0.0237	0.0252	0.0019	0.0242	0.0824	0.0537	0.0169	0.0129	0.0244	0.0143
Ilumatobacter	0.0106	0.0182	0.0235	0.0245	0.008	0.0208	0.0334	0.0544	0	0	0.0301	0.0141
Ilyobacter	0.0179	0.0148	0.0179	0.0148	0.0114	0.031	0.0856	0.0537	0.0155	0.0123	0.0155	0.0141
Immundisolibacter	0	0	0.0747	0.0261	0.0098	0.0259	0.1243	0.0541	0.0043	0.0113	0.0315	0.0142
Indioceanicola	0.0793	0.0286	0.0827	0.0265	0.0609	0.0373	0.1503	0.0547	0.0479	0.0166	0.0479	0.0149
Inhella	0.0377	0.024	0.0794	0.0262	0.0481	0.0359	0.0971	0.054	0.0339	0.016	0.0618	0.0152
Intestinibaculum	0.0124	0.0175	0.0622	0.0257	0.0903	0.0384	0.0903	0.0384	0.0098	0.0118	0.0513	0.0148
Intestinimonas	0.0674	0.0274	0.0674	0.0257	0.0447	0.0319	0.0652	0.0544	0.0601	0.0199	0.0601	0.0153
Intrasporangium	0.0275	0.0217	0.0275	0.0245	0.0363	0.03	0.0812	0.0534	0.0168	0.013	0.0244	0.0141
Iodobacter	0.0272	0.0218	0.0646	0.0258	0.0229	0.0332	0.1269	0.0544	0.0245	0.0149	0.0481	0.0147
Ipomoea	0.0278	0.019	0.0278	0.0247	0.081	0.0431	0.097	0.0549	0.0192	0.0101	0.0192	0.0101
Isoptericola	0.0317	0.0223	0.0417	0.025	0.0734	0.0367	0.0813	0.0547	0.0298	0.0154	0.0443	0.0145
Isosphaera	0	0	0.0273	0.0248	0	0	0.1317	0.0554	0	0	0.0242	0.014
Ixodes	0.0097	0.0187	0.0981	0.0264	0	0	0.0773	0.0548	0.0095	0.0112	0.0274	0.014
Izhakiella	0.0279	0.0202	0.0354	0.025	0	0	0.0444	0.0532	0.0009	0.0085	0.0103	0.0134
Jaculus	0.0336	0.021	0.0336	0.0263	0.0266	0.0267	0.0266	0.0267	0.0122	0.0091	0.0122	0.0091
Janibacter	0	0.0135	0	0.0135	0	0	0	0	0.0059	0.0107	0.0059	0.0135
Jannaschia	0	0	0.0181	0.0248	0.0619	0.0387	0.1077	0.0553	0.0062	0.0078	0.0062	0.0078
Janthinobacterium	0.0215	0.0188	0.0215	0.0246	0.0531	0.0286	0.0531	0.0286	0.022	0.0094	0.022	0.0094
Jatropha	0.0246	0.0207	0.0246	0.0254	0.0303	0.0356	0.0584	0.0528	0.0186	0.0104	0.0186	0.0104
Jatrophihabitans	0.0113	0.0182	0.0113	0.0251	0.0381	0.0347	0.0915	0.0542	0.0214	0.0143	0.0408	0.0147
Jeongeupia	0.0266	0.0174	0.0474	0.0255	0.0067	0.0217	0.013	0.052	0.0222	0.0123	0.0446	0.0147
Jeotgalibaca	0	0	0.0401	0.0253	0.0749	0.0427	0.0985	0.0544	0	0.0116	0.0329	0.0145
Jeotgalibacillus	0.0023	0.017	0.0289	0.0246	0.0263	0.0287	0.0263	0.0287	0.008	0.0118	0.0188	0.014
Jiangella	0.0144	0.0191	0.0604	0.0254	0.0908	0.0388	0.0985	0.0542	0.0223	0.0135	0.0553	0.015
Jonesia	0.0495	0.0234	0.0547	0.0266	0.0683	0.0379	0.1899	0.0546	0.0329	0.0141	0.043	0.0147
Juglans	0.0205	0.0143	0.0205	0.0143	0.0986	0.0322	0.0986	0.0322	0.04	0.0113	0.04	0.0113
Kalmanozyma	0.0474	0.0233	0.0557	0.0261	0.018	0.0228	0.1045	0.0541	0.0278	0.0103	0.0278	0.0103
Kandleria	0.1353	0.035	0.22	0.0272	0.1229	0.0422	0.2092	0.0561	0.103	0.0232	0.103	0.0165
Kangiella	0.0141	0.0118	0.0141	0.0118	0.0299	0.0221	0.0299	0.0221	0.0193	0.0087	0.0193	0.0087
Kerstersia	0	0.0158	0.001	0.0238	0.0244	0.0305	0.0742	0.054	0	0	0	0.0131
Ketobacter	0.0403	0.0208	0.0403	0.0252	0.089	0.0364	0.089	0.0364	0.0405	0.0156	0.0447	0.0148
Ketogulonicigenium	0.0133	0.0159	0.0165	0.0245	0.0193	0.0263	0.0797	0.0532	0.017	0.0092	0.017	0.0092
Kibdelosporangium	0.0229	0.0184	0.0273	0.0252	0.0144	0.0263	0.0993	0.0541	0.0178	0.0123	0.0438	0.0147
Kineococcus	0.0202	0.0147	0.0202	0.0147	0.1109	0.0333	0.1109	0.0333	0.0495	0.0125	0.0495	0.0125
Kiritimatiella	0.0224	0.0208	0.0467	0.0251	0.0006	0.0199	0.0332	0.0525	0.0218	0.0136	0.0323	0.0141
Kitasatospora	0.0263	0.0196	0.0422	0.0257	0.0971	0.0361	0.0971	0.0361	0.0423	0.0165	0.0439	0.0149
Klebsiella	0.0402	0.0231	0.0503	0.0255	0.1155	0.0363	0.1155	0.0363	0.0337	0.0135	0.0337	0.0145
Kluyvera	0.0402	0.0238	0.0431	0.025	0.0584	0.0294	0.0584	0.0294	0.0109	0.0113	0.0321	0.0144
Kluyveromyces	0.0219	0.0146	0.0219	0.0146	0	0	0	0	0.024	0.0135	0.0277	0.0142
Kocuria	0	0	0.0051	0.0235	0.0419	0.0307	0.1397	0.0555	0.0071	0.0102	0.0377	0.0141
Komagataeibacter	0.016	0.0178	0.0719	0.0254	0.0565	0.0305	0.0565	0.0305	0.0177	0.0115	0.0314	0.014
Kosakonia	0	0	0.0438	0.0256	0.0356	0.0289	0.0626	0.0542	0	0	0.025	0.0141
Kosmotoga	0	0	0.0467	0.0256	0.0615	0.0319	0.0615	0.0319	0.0016	0.0085	0.0368	0.0145
Kribbella	0.0188	0.0191	0.0188	0.025	0	0	0	0	0.0067	0.0078	0.0067	0.0078
Kryptolebias	0.0161	0.0133	0.0161	0.0133	0.0316	0.0322	0.085	0.0546	0.0184	0.0119	0.0242	0.0139
Kushneria	0.0501	0.0269	0.0686	0.0261	0.0146	0.0311	0.0757	0.0548	0.0197	0.0153	0.0509	0.0149
Kutzneria	0	0	0	0	0.0425	0.0364	0.0541	0.0529	0	0.0104	0.0055	0.0135
Kwoniella	0	0.0215	0.0538	0.025	0	0	0.0651	0.0539	0	0.0111	0.0189	0.0138
Kyrpidia	0	0	0.0243	0.0245	0.0668	0.0287	0.0668	0.0287	0.0032	0.0093	0.0224	0.014
Kytococcus	0	0	0.0354	0.026	0	0	0.0154	0.0522	0	0	0.0249	0.0143
Labilibaculum	0	0	0.022	0.0246	0.0064	0.0286	0.0071	0.0519	0	0	0.0052	0.0133
Labilithrix	0.0222	0.0225	0.1007	0.0259	0.0534	0.0306	0.0567	0.0539	0.0244	0.0141	0.0599	0.0151
Labrenzia	0.1027	0.0325	0.1684	0.0274	0.1078	0.0341	0.1078	0.0341	0.0585	0.0175	0.0585	0.0152
Labrus	0	0	0.0248	0.0249	0	0	0.0283	0.0533	0	0	0.0297	0.0144
Laccaria	0	0.0115	0	0.0115	0.078	0.0432	0.1213	0.0543	0.0146	0.0117	0.0155	0.0138
Laceyella	0.0196	0.0205	0.0196	0.025	0.0465	0.0302	0.0465	0.0302	0.024	0.0147	0.024	0.0143
Lachancea	0.1306	0.0323	0.1575	0.0276	0.0837	0.0395	0.1398	0.0546	0.083	0.0204	0.083	0.0162
Lachnoanaerobaculum	0	0.0137	0.0056	0.0238	0.002	0.017	0.0218	0.0529	0.0019	0.0076	0.0236	0.0139
Lachnobacterium	0.0169	0.0204	0.1147	0.0263	0	0	0.0612	0.0546	0.0135	0.013	0.0618	0.015
Lachnoclostridium	0.0639	0.0279	0.1165	0.0266	0.1253	0.0391	0.1253	0.0391	0.0648	0.0199	0.0648	0.0154
Lachnospira	0	0	0.017	0.0246	0	0	0.0381	0.0534	0.0086	0.0112	0.009	0.0136
Lactobacillus	0	0	0.0674	0.0256	0.0275	0.0327	0.1126	0.0542	0	0	0.0519	0.0148
Lactococcus	0	0	0	0.0233	0.0955	0.0416	0.1476	0.0552	0.0117	0.0109	0.0117	0.0135
Lactuca	0.0267	0.0199	0.0493	0.0256	0.1088	0.0445	0.1638	0.0549	0.042	0.016	0.042	0.015
Lacunisphaera	0.0057	0.0169	0.0057	0.0244	0.0073	0.0217	0.0622	0.0541	0.0029	0.0071	0.0029	0.0071
Lamellibrachia	0.039	0.0186	0.039	0.0258	0.0966	0.033	0.0966	0.033	0.0368	0.0104	0.0368	0.0104
Laribacter	0.053	0.0263	0.053	0.026	0	0	0.0821	0.0536	0.0231	0.0143	0.0315	0.0146
Larimichthys	0	0.0194	0.0679	0.0262	0.0453	0.0333	0.1601	0.0537	0.0159	0.0135	0.0188	0.0141
Lateolabrax	0	0.0185	0.0579	0.0255	0.0417	0.0299	0.1117	0.0552	0.0121	0.0126	0.073	0.0153
Lates	0.0089	0.016	0.0461	0.0253	0	0	0.1959	0.0547	0.0035	0.0101	0.0553	0.015
Latimeria	0.0015	0.0146	0.0015	0.0239	0.0321	0.0352	0.0352	0.0534	0.0001	0.0095	0.0028	0.0132
Lautropia	0.0411	0.0241	0.0431	0.0253	0	0	0	0	0.0209	0.0136	0.0209	0.014
Leadbetterella	0.0357	0.0207	0.0524	0.025	0.0294	0.032	0.0884	0.0548	0.0358	0.0156	0.0442	0.0145
Leclercia	0	0.0181	0.0389	0.0249	0.0172	0.0298	0.0824	0.0555	0	0	0.0436	0.0145
Legionella	0.0005	0.0125	0.0637	0.0261	0.045	0.0317	0.0579	0.054	0.0017	0.0108	0.0523	0.0147
Leifsonia	0	0	0.0166	0.0234	0.044	0.0309	0.044	0.0309	0	0.0105	0.0243	0.0138
Leishmania	0.0064	0.0194	0.0842	0.0264	0.0026	0.0226	0.0309	0.0529	0.0121	0.0131	0.0481	0.0148
Leisingera	0.0124	0.0171	0.0124	0.0245	0	0	0.0944	0.0545	0.0125	0.0131	0.0125	0.0136
Lelliottia	0.0057	0.0187	0.0259	0.0247	0.015	0.0209	0.0701	0.0534	0.0047	0.0087	0.0047	0.0134
Leminorella	0.0164	0.017	0.0164	0.0249	0	0	0.0278	0.0534	0.0024	0.0074	0.0024	0.0074
Lentibacillus	0.0686	0.0263	0.0686	0.0267	0.0963	0.0388	0.1677	0.0552	0.0694	0.0195	0.0694	0.0158
Lentzea	0.011	0.0163	0.011	0.0242	0.0356	0.0332	0.0538	0.0534	0.0098	0.0091	0.0098	0.0091
Lepidothrix	0.0332	0.0204	0.0332	0.0259	0.0993	0.038	0.2566	0.0553	0.043	0.0113	0.043	0.0113
Lepisosteus	0.0023	0.0157	0.0023	0.024	0.016	0.027	0.0321	0.0518	0.0015	0.0068	0.0015	0.0068
Leptolyngbya	0	0.0163	0.0868	0.0256	0.0419	0.0348	0.0537	0.0536	0.0062	0.0108	0.0376	0.0142
Leptomonas	0.0229	0.0206	0.0765	0.0264	0.0112	0.0263	0.075	0.0543	0.0192	0.0129	0.0314	0.0143
Leptosphaeria	0	0	0.0115	0.0236	0.0425	0.0307	0.0471	0.0541	0	0	0.0143	0.0137
Leptospira	0.0323	0.0225	0.0811	0.026	0	0	0.1733	0.0552	0.0151	0.0133	0.0443	0.0145
Leptospirillum	0.0612	0.0258	0.0612	0.0256	0.0545	0.0288	0.0545	0.0288	0.0495	0.0171	0.0495	0.015
Leptothrix	0.072	0.0294	0.072	0.0265	0.0136	0.0273	0.0531	0.0535	0.0186	0.0135	0.0186	0.014
Leptotrichia	0.0427	0.0241	0.0427	0.0253	0	0	0.106	0.0539	0.0267	0.0149	0.0354	0.0144
Lessievirus	0.0188	0.02	0.0462	0.026	0.038	0.0359	0.0676	0.0535	0.023	0.014	0.023	0.0141
Lethenteron	0.0547	0.0223	0.0547	0.0257	0.0207	0.0275	0.1817	0.0552	0.0366	0.0149	0.0366	0.0144
Leucobacter	0.0053	0.0152	0.0307	0.0254	0.0256	0.0224	0.0256	0.0224	0.0096	0.0092	0.0188	0.0139
Libanicoccus	0.0647	0.0288	0.101	0.0267	0.1425	0.0384	0.1425	0.0384	0.068	0.021	0.0806	0.0159
Lichtheimia	0.1676	0.0407	0.2582	0.0269	0.0278	0.0372	0.3076	0.0514	0.0868	0.0264	0.1803	0.0176
Limnochorda	0.0973	0.0326	0.1795	0.0268	0.1075	0.043	0.1683	0.0559	0.0584	0.019	0.0878	0.0158
Limnohabitans	0	0	0.0248	0.0248	0.0295	0.0318	0.0568	0.0532	0	0	0.0266	0.014
Limulus	0.0203	0.0165	0.0203	0.0245	0.0766	0.031	0.0766	0.031	0.0275	0.0099	0.0275	0.0099
Lingula	0.0214	0.0191	0.0214	0.0248	0.0591	0.0313	0.0591	0.0313	0.0438	0.0167	0.0438	0.0149
Linum	0.0509	0.0256	0.1351	0.0268	0.1197	0.044	0.1379	0.0553	0.0641	0.0192	0.0641	0.0153
Lipotes	0.0557	0.0262	0.0619	0.0256	0.0921	0.0379	0.2375	0.0553	0.0613	0.0192	0.084	0.0158
Listeria	0.0097	0.0195	0.0583	0.0253	0.0069	0.023	0.0591	0.0533	0.0016	0.0111	0.026	0.0139
Litoreibacter	0	0	0.003	0.0242	0.0839	0.0365	0.0839	0.0365	0.0088	0.0088	0.0088	0.0088
Lodderomyces	0.007	0.0146	0.0115	0.0252	0.0201	0.0259	0.0201	0.0259	0.0119	0.0109	0.0126	0.0138
Lonchura	0.0513	0.0253	0.0772	0.0262	0.045	0.0335	0.1124	0.0547	0.0448	0.0172	0.0527	0.015
Lonsdalea	0.0211	0.0177	0.0221	0.0244	0.0381	0.0307	0.1077	0.0546	0.0213	0.0125	0.0358	0.0145
Lottia	0.1439	0.0345	0.1568	0.0269	0.0366	0.0311	0.1423	0.0551	0.0805	0.021	0.083	0.0158
Lotus	0.0449	0.024	0.0582	0.0267	0.1112	0.0355	0.1112	0.0355	0.0425	0.0153	0.0425	0.0149
Loxodonta	0.0199	0.0211	0.0671	0.0263	0	0	0.0529	0.0533	0.0107	0.0124	0.0419	0.0147
Lupinus	0.0429	0.025	0.0429	0.0258	0.0118	0.0218	0.0794	0.0543	0.0152	0.014	0.0337	0.0143
Luteibacter	0.02	0.0179	0.0605	0.026	0.0528	0.0334	0.1238	0.0547	0.0177	0.014	0.0385	0.0146
Luteimonas	0.0152	0.0197	0.0645	0.0259	0.0617	0.0354	0.1093	0.0548	0.0187	0.0125	0.0303	0.0143
Luteipulveratus	0.0485	0.0232	0.0707	0.0262	0.0363	0.0344	0.056	0.0539	0.0463	0.017	0.0463	0.0148
Luteitalea	0.0302	0.0238	0.0422	0.025	0.0355	0.034	0.0963	0.0544	0.0117	0.0128	0.0302	0.0141
Lysinibacillus	0	0	0	0.0242	0	0	0	0	0	0	0.0075	0.0134
Lysobacter	0.0126	0.0174	0.0842	0.0265	0.0235	0.0298	0.087	0.0541	0	0	0.0489	0.0149
Macaca	0.0791	0.0304	0.0877	0.0264	0.0922	0.0451	0.2204	0.0533	0.0604	0.0205	0.0738	0.0156
Macrobrachium	0.0858	0.0294	0.0883	0.0269	0.0654	0.0391	0.0831	0.054	0.0439	0.0169	0.0439	0.0148
Macrococcus	0.0835	0.0295	0.0835	0.0268	0	0	0.1471	0.0547	0.0481	0.0191	0.0595	0.0153
Mageeibacillus	0	0	0.0054	0.0246	0.017	0.0245	0.017	0.0245	0.0061	0.0079	0.0061	0.0079
Magnetococcus	0.0033	0.0148	0.0198	0.0261	0.034	0.0298	0.1354	0.0553	0.0198	0.0127	0.0389	0.0146
Magnetospira	0	0.0126	0.0306	0.0253	0.0761	0.0353	0.0851	0.0543	0.018	0.0112	0.0235	0.014
Magnetospirillum	0	0	0	0	0	0	0.0717	0.0544	0	0.0097	0.0191	0.0139
Mahella	0.0401	0.0235	0.0699	0.0254	0.069	0.0314	0.069	0.0314	0.0306	0.011	0.0306	0.011
Malassezia	0.0199	0.0185	0.0283	0.0249	0.0591	0.0315	0.0591	0.0315	0.034	0.016	0.0404	0.0147
Malus	0.0034	0.0154	0.035	0.0248	0.0293	0.0376	0.2641	0.0535	0.0111	0.0114	0.0267	0.014
Manacus	0.0035	0.0122	0.0035	0.0122	0.0615	0.0349	0.0615	0.0349	0.011	0.0112	0.0155	0.0137
Mandrillus	0.0037	0.0161	0.0037	0.0245	0	0	0.0295	0.0532	0	0	0.0083	0.0136
Manduca	0.0215	0.0198	0.0613	0.0257	0	0	0.0648	0.0536	0.0024	0.0094	0.0125	0.0137
Mapvirus	0.0225	0.0213	0.0384	0.0249	0.0183	0.034	0.1435	0.0546	0.0314	0.0159	0.0357	0.0143
Maribacter	0	0.0103	0	0.0103	0.0198	0.026	0.0227	0.0533	0	0	0	0.0134
Maricaulis	0.0299	0.0226	0.0299	0.025	0.2228	0.0526	0.2514	0.0564	0.0478	0.0168	0.0478	0.0149
Marichromatium	0.0468	0.0233	0.0468	0.0255	0.0679	0.035	0.1635	0.0551	0.0418	0.0161	0.0579	0.0149
Mariniblastus	0.0431	0.0235	0.0826	0.0264	0.0806	0.0351	0.0806	0.0351	0.0437	0.0171	0.0563	0.0151
Mariniflexile	0.0074	0.0185	0.0091	0.0248	0.0055	0.0235	0.0522	0.0529	0	0	0.0197	0.0139
Marinilactibacillus	0.0011	0.0121	0.0011	0.0121	0.0898	0.0363	0.0898	0.0363	0.0218	0.0132	0.0218	0.0143
Marinithermus	0.0661	0.0274	0.0661	0.0261	0.0143	0.0277	0.1229	0.054	0.0538	0.0188	0.0538	0.0152
Marinobacter	0.0754	0.0284	0.1242	0.0265	0.0701	0.0351	0.1014	0.0546	0.0562	0.0195	0.1035	0.0162
Marinovum	0	0.0143	0	0.024	0.0527	0.0347	0.0577	0.054	0.0091	0.0086	0.0091	0.0086
Mariprofundus	0.0669	0.0265	0.0669	0.0261	0.0477	0.0348	0.0556	0.0531	0.0343	0.016	0.0548	0.0151
Marivivens	0.026	0.019	0.026	0.0248	0.1023	0.034	0.1023	0.034	0.0405	0.0151	0.0405	0.0147
Marmoricola	0.0034	0.0139	0.0229	0.0246	0	0	0.1156	0.0549	0.0022	0.0087	0.0171	0.0137
Marmota	0.0281	0.0219	0.0319	0.0244	0.0435	0.0323	0.0851	0.0547	0.0206	0.0124	0.0206	0.0138
Marssonina	0.0097	0.0201	0.0442	0.0258	0.0399	0.0317	0.0399	0.0317	0.0042	0.0106	0.0042	0.0137
Martelella	0.0274	0.0201	0.0283	0.0253	0.0025	0.0225	0.0116	0.0519	0.0103	0.0087	0.0103	0.0087
Marthavirus	0	0	0.0068	0.0245	0	0	0.0629	0.054	0	0	0.0199	0.0141
Massilia	0.0503	0.0264	0.0662	0.0263	0.027	0.0269	0.027	0.0269	0.0114	0.0126	0.0295	0.0143
Mastacembelus	0	0	0	0	0	0	0	0	0	0	0	0
Mastigamoeba	0.012	0.0187	0.041	0.025	0	0	0.081	0.054	0	0	0.0105	0.0135
Maylandia	0.0085	0.0118	0.0085	0.0118	0.0784	0.0402	0.091	0.054	0.0185	0.0092	0.0185	0.0092
Megachile	0.0558	0.0272	0.2016	0.0267	0.0995	0.0434	0.0996	0.0534	0.0498	0.02	0.1467	0.0168
Megamonas	0.0258	0.0193	0.0501	0.0254	0.0779	0.0395	0.1326	0.0547	0.0241	0.0131	0.0346	0.0145
Megasphaera	0.0294	0.0241	0.0655	0.0264	0	0	0.0903	0.0545	0.0095	0.0129	0.0362	0.0146
Meiothermus	0.0742	0.028	0.0742	0.0261	0.0164	0.0312	0.076	0.0536	0.0478	0.0179	0.0531	0.0149
Meira	0.0127	0.0191	0.0127	0.0249	0	0	0.0389	0.0538	0.0013	0.0102	0.0038	0.0136
Melaminivora	0	0.0147	0.0778	0.0257	0	0	0.0807	0.0543	0	0	0.0297	0.014
Melanaphis	0.0389	0.0219	0.0389	0.0257	0.0796	0.0347	0.0796	0.0347	0.0321	0.0154	0.0324	0.0144
Melanopsichium	0	0	0.0021	0.0242	0	0	0.0912	0.0549	0	0	0.0134	0.0139
Meleagris	0.0074	0.0137	0.0074	0.0137	0.0392	0.0333	0.0809	0.054	0.0047	0.0083	0.0062	0.0134
Melioribacter	0.0195	0.0196	0.0195	0.0253	0	0	0.0701	0.053	0.0132	0.0135	0.0247	0.0144
Melissococcus	0.0192	0.0194	0.0249	0.025	0.0495	0.0314	0.0495	0.0314	0.0147	0.0118	0.0147	0.0138
Melittangium	0	0	0	0	0	0	0.0812	0.0546	0	0	0.0004	0.0134
Mercenaria	0.0653	0.0288	0.2608	0.0268	0.0146	0.0253	0.2233	0.0547	0.039	0.0195	0.2065	0.0176
Meriones	0	0	0.0379	0.0258	0.0371	0.0303	0.0992	0.055	0.0065	0.0115	0.034	0.0146
Mesocricetus	0.0017	0.0145	0.0017	0.025	0	0	0.091	0.0545	0.011	0.0123	0.0223	0.0141
Mesoplasma	0	0.0173	0.0897	0.0263	0	0	0.0168	0.0522	0	0	0.0397	0.0147
Mesorhizobium	0.0354	0.0239	0.0354	0.0253	0	0	0.0809	0.0555	0.0197	0.0148	0.0397	0.0146
Mesotoga	0.0097	0.0163	0.0121	0.0245	0	0	0.1222	0.0542	0.0067	0.011	0.0193	0.0138
Metakosakonia	0.03	0.0156	0.03	0.0156	0.0851	0.0355	0.0851	0.0355	0.0367	0.0114	0.0367	0.0114
Metarhizium	0.0176	0.0167	0.0318	0.0252	0.0135	0.0256	0.1212	0.0553	0.018	0.0115	0.0269	0.0143
Methanobacterium	0.0455	0.0246	0.0455	0.0256	0.0367	0.0334	0.145	0.0544	0.0275	0.0156	0.0483	0.0149
Methanobrevibacter	0.0702	0.0295	0.116	0.0264	0.0784	0.0397	0.2861	0.0521	0.0343	0.0176	0.0863	0.0157
Methanocaldococcus	0.063	0.0247	0.063	0.0264	0	0	0.1293	0.0544	0.0273	0.0154	0.0478	0.0149
Methanocella	0.0199	0.0201	0.0199	0.025	0	0	0.1262	0.0548	0.0059	0.0118	0.024	0.0141
Methanococcoides	0.0598	0.026	0.0598	0.026	0	0	0.0451	0.053	0.0244	0.0105	0.0244	0.0105
Methanococcus	0.002	0.0162	0.0189	0.0249	0	0	0.0075	0.0521	0	0	0.0084	0.0135
Methanocorpusculum	0.0296	0.0159	0.0296	0.0159	0.0111	0.0256	0.0988	0.0539	0.0106	0.0089	0.0106	0.0089
Methanoculleus	0	0	0	0	0.0347	0.0338	0.0829	0.0543	0	0	0	0
Methanohalobium	0.0195	0.0176	0.0195	0.0249	0	0	0.0016	0.051	0.017	0.0099	0.017	0.0099
Methanolacinia	0	0	0.0072	0.0249	0.0079	0.0201	0.0079	0.0201	0.0096	0.0114	0.011	0.0138
Methanolobus	0.0411	0.0196	0.0573	0.0252	0	0	0	0	0.0263	0.0127	0.0267	0.0141
Methanomassiliicoccus	0	0	0	0.0239	0.0548	0.0311	0.0548	0.0311	0.0168	0.0122	0.0188	0.0141
Methanomicrobium	0.0088	0.0204	0.0473	0.0262	0.0736	0.0426	0.1057	0.0537	0.0024	0.0116	0.0442	0.0149
Methanoregula	0	0	0	0	0.017	0.0245	0.0822	0.0545	0	0	0.0089	0.0136
Methanosalsum	0.0584	0.0262	0.0584	0.0269	0	0	0.1385	0.0555	0.0179	0.0103	0.0179	0.0103
Methanosarcina	0.0437	0.0256	0.1282	0.0262	0.074	0.0385	0.1593	0.055	0.0462	0.018	0.0791	0.0154
Methanosphaera	0.0279	0.0204	0.0279	0.0249	0.0344	0.0295	0.4277	0.0463	0.0219	0.0128	0.0511	0.0147
Methanosphaerula	0.015	0.0145	0.015	0.0253	0	0	0.0995	0.0549	0.0091	0.0075	0.0091	0.0075
Methanospirillum	0.0068	0.0167	0.0068	0.0239	0.0716	0.0323	0.0855	0.0536	0.0212	0.0093	0.0212	0.0093
Methanothermobacter	0	0	0.0483	0.0248	0.0164	0.0287	0.0721	0.0546	0.003	0.01	0.046	0.0146
Methanothrix	0.0968	0.0308	0.1481	0.0273	0.0876	0.0355	0.1971	0.0558	0.0648	0.0185	0.0821	0.0158
Methylacidiphilum	0	0.0118	0	0.0118	0.0384	0.0299	0.0472	0.0536	0.0158	0.0119	0.0158	0.0139
Methylibium	0.0001	0.0112	0.0001	0.0112	0.0021	0.0255	0.0912	0.0542	0.0031	0.0095	0.0275	0.0142
Methylobacillus	0.0647	0.0252	0.0779	0.0258	0.0415	0.0282	0.0415	0.0282	0.0624	0.0195	0.0635	0.0153
Methylobacterium	0.0324	0.026	0.093	0.0261	0.1493	0.039	0.1493	0.039	0.0638	0.0203	0.0638	0.0154
Methylocaldum	0.0277	0.0242	0.1602	0.0264	0.0101	0.0275	0.0101	0.0275	0.0384	0.019	0.0869	0.0158
Methyloceanibacter	0.0198	0.0196	0.0198	0.0247	0	0	0.1143	0.0554	0.0235	0.0149	0.0235	0.0141
Methylocella	0.0136	0.0207	0.017	0.0245	0	0	0.0613	0.0539	0	0	0.0236	0.0139
Methylococcus	0	0	0.0083	0.0246	0.0112	0.0308	0.0436	0.0542	0	0	0.0273	0.0143
Methylocystis	0.1178	0.033	0.1368	0.0268	0.15	0.0462	0.2714	0.0542	0.0891	0.0218	0.1107	0.0165
Methylomonas	0.0253	0.0188	0.0253	0.0248	0.0191	0.0246	0.1318	0.0546	0.015	0.0108	0.0296	0.0141
Methylomusa	0	0	0	0	0.0062	0.0284	0.1089	0.0543	0	0	0.0103	0.0136
Methylophaga	0.0043	0.0158	0.0168	0.0242	0.016	0.0241	0.016	0.0241	0	0	0.0227	0.0138
Methylophilus	0.0359	0.0164	0.0359	0.0164	0.0459	0.0332	0.0459	0.0332	0.02	0.0095	0.02	0.0095
Methylorubrum	0.019	0.0212	0.1406	0.0267	0.0092	0.0307	0.1126	0.0542	0.0273	0.0157	0.063	0.0151
Methylosinus	0	0.015	0.0099	0.0248	0.0082	0.022	0.0325	0.0531	0.0027	0.0102	0.0255	0.0141
Methylotenera	0.0179	0.02	0.0386	0.0254	0.0103	0.0336	0.251	0.0532	0.0256	0.017	0.086	0.0157
Methyloversatilis	0.0531	0.0253	0.0761	0.0261	0.1102	0.0391	0.1102	0.0391	0.0337	0.015	0.0337	0.0145
Methylovirgula	0	0	0	0	0.009	0.0222	0.009	0.0222	0	0.0063	0	0.0063
Methylovorus	0.0237	0.0209	0.0545	0.0254	0	0	0.0529	0.0531	0.0125	0.0131	0.047	0.0147
Metschnikowia	0.0121	0.0173	0.0234	0.0247	0.0234	0.0295	0.0413	0.0524	0.0126	0.0118	0.0237	0.0141
Meyerozyma	0.0861	0.0305	0.1132	0.027	0.0129	0.0349	0.3392	0.0505	0.0601	0.0225	0.1229	0.0167
Micavibrio	0.0428	0.023	0.0428	0.0264	0	0	0	0	0.0198	0.0103	0.0198	0.0103
Microbacterium	0.0575	0.0288	0.1004	0.0262	0.1559	0.038	0.1559	0.038	0.0794	0.022	0.0794	0.0159
Microbulbifer	0.0235	0.0191	0.0484	0.0249	0	0	0.1118	0.0544	0.016	0.0123	0.0163	0.0138
Microcaecilia	0.0239	0.0188	0.0424	0.0252	0.0251	0.0279	0.0492	0.0533	0.0304	0.014	0.0304	0.0142
Microcebus	0.0134	0.0185	0.0296	0.0249	0.0374	0.0337	0.0853	0.054	0.0041	0.012	0.0267	0.014
Microcella	0	0	0	0	0.0383	0.0284	0.0383	0.0284	0.0096	0.011	0.0198	0.0142
Micrococcus	0.0416	0.0234	0.0837	0.0267	0.0532	0.032	0.0709	0.0546	0.0239	0.0142	0.037	0.0147
Microcoleus	0	0	0	0	0	0	0	0	0	0	0.0002	0.0134
Microcystis	0.0264	0.0221	0.0264	0.025	0	0	0.1417	0.0547	0	0	0.0039	0.0132
Microlunatus	0.006	0.0139	0.0218	0.0244	0	0	0.0222	0.0522	0	0	0.0015	0.0131
Micromonas	0.0025	0.0144	0.0105	0.024	0.0687	0.0335	0.0687	0.0335	0.0117	0.0111	0.0263	0.014
Micromonospora	0.0347	0.0245	0.0829	0.0261	0.1189	0.0351	0.1189	0.0351	0.045	0.0164	0.0528	0.0149
Microplitis	0.1487	0.034	0.1487	0.027	0.1228	0.0485	0.2085	0.0547	0.1159	0.0259	0.1248	0.0172
Micropruina	0.0313	0.0221	0.053	0.0251	0.0352	0.029	0.0352	0.029	0.0279	0.0148	0.0279	0.0142
Microterricola	0.0397	0.0241	0.065	0.026	0.0188	0.0252	0.0873	0.0543	0.0288	0.015	0.0343	0.0144
Microtus	0.014	0.0199	0.0479	0.0244	0.0007	0.0245	0.0538	0.0544	0.0096	0.0125	0.0263	0.0138
Microvirga	0.0117	0.0219	0.0547	0.025	0.0378	0.0349	0.118	0.0539	0.0103	0.0131	0.0356	0.0143
Microvirgula	0	0	0.0026	0.0244	0.0347	0.0298	0.0958	0.0544	0.0072	0.0119	0.0276	0.0143
Millerozyma	0.0182	0.0204	0.0303	0.0255	0	0	0	0	0.0225	0.0145	0.0225	0.0143
Minicystis	0.0537	0.0252	0.0698	0.0264	0.0436	0.032	0.1081	0.0545	0.0252	0.0098	0.0252	0.0098
Miniimonas	0.0077	0.0179	0.0242	0.0242	0.0191	0.0254	0.062	0.0533	0.0191	0.0129	0.021	0.0135
Miniopterus	0.1137	0.0317	0.1137	0.0265	0.0956	0.0317	0.0956	0.0317	0.0713	0.0188	0.0713	0.0155
Mitsuaria	0	0	0.0104	0.0249	0.0205	0.0282	0.0533	0.0533	0.0015	0.008	0.0066	0.0139
Mitsuokella	0.0788	0.0289	0.0788	0.0261	0.0239	0.0256	0.0334	0.054	0.043	0.0167	0.0563	0.0151
Mixia	0.002	0.017	0.0324	0.0252	0.0236	0.0276	0.1494	0.0547	0.0208	0.0103	0.0208	0.0103
Mixta	0	0	0.0406	0.0251	0.0133	0.021	0.0133	0.021	0	0	0.0171	0.0137
Mizuhopecten	0	0.0179	0.006	0.0254	0.0425	0.0292	0.0425	0.0292	0.0004	0.007	0.0004	0.007
Mobiluncus	0.0167	0.0193	0.0167	0.0253	0.0074	0.0262	0.0074	0.0262	0.0124	0.0096	0.0124	0.0096
Modestobacter	0	0	0.014	0.025	0	0	0.0192	0.0541	0.0015	0.0104	0.0206	0.014
Moesziomyces	0.0475	0.0235	0.0671	0.0258	0.0648	0.0364	0.1037	0.0543	0.0472	0.0168	0.0479	0.0149
Mogibacterium	0.0579	0.0261	0.0599	0.0252	0.0358	0.0376	0.1324	0.055	0.0513	0.0181	0.0566	0.0151
Monodon	0.0111	0.0185	0.0111	0.0242	0.0149	0.0262	0.0149	0.0262	0.021	0.0134	0.021	0.0141
Monomorium	0	0	0.002	0.0243	0.1399	0.0515	0.1545	0.0563	0.0139	0.0097	0.0139	0.0097
Monopterus	0	0	0	0.0244	0.0163	0.0249	0.0163	0.0249	0.0022	0.0077	0.0022	0.0135
Monoraphidium	0.0019	0.0144	0.0019	0.0241	0.0468	0.0279	0.0573	0.0545	0.0099	0.0083	0.0099	0.0083
Monosiga	0.0101	0.0141	0.0101	0.0141	0	0	0	0	0	0	0.0059	0.0136
Moorea	0.0026	0.0129	0.0026	0.0242	0.0153	0.0264	0.0153	0.0264	0.0007	0.0069	0.0007	0.0069
Moorella	0	0	0.0473	0.0258	0	0	0.1189	0.0547	0	0	0.0229	0.014
Moraxella	0.0492	0.018	0.0492	0.018	0.0211	0.0266	0.1122	0.0546	0.0419	0.0118	0.0419	0.0118
Mordavella	0.0422	0.0238	0.0943	0.0264	0.1006	0.0373	0.1006	0.0373	0.0513	0.0179	0.0621	0.0153
Morganella	0.0174	0.0176	0.0174	0.0261	0	0	0	0	0.0119	0.009	0.0119	0.009
Moschus	0	0	0.0692	0.0263	0.0553	0.0379	0.1723	0.0539	0.0294	0.0176	0.0696	0.0154
Mucilaginibacter	0.0234	0.0153	0.0234	0.0153	0.0253	0.0287	0.048	0.0537	0.0285	0.0143	0.0351	0.0144
Mucinivorans	0.0302	0.0213	0.0302	0.0252	0.0266	0.0292	0.1273	0.0551	0.0197	0.013	0.0197	0.014
Murdochiella	0.0396	0.0239	0.0399	0.0249	0	0	0	0	0.013	0.0122	0.013	0.0138
Muribaculum	0.0311	0.0204	0.0549	0.0258	0.08	0.0376	0.0963	0.0539	0.0502	0.0126	0.0502	0.0126
Muricauda	0	0	0.018	0.025	0.0359	0.0315	0.0971	0.0535	0.0023	0.0087	0.0361	0.0146
Muriicola	0.0358	0.0219	0.0358	0.0256	0	0	0.0362	0.0541	0.0096	0.0086	0.0096	0.0086
Mus	0.0163	0.0189	0.018	0.0249	0.0399	0.0361	0.116	0.054	0.0075	0.0111	0.0198	0.0142
Musa	0.0225	0.0192	0.0324	0.0255	0.0075	0.0274	0.1207	0.0544	0.0254	0.0143	0.0254	0.0144
Musca	0	0	0.0338	0.0248	0	0	0.1125	0.0542	0	0	0	0
Mustela	0	0	0.0625	0.0255	0.0351	0.0349	0.132	0.0554	0.0009	0.0093	0.0525	0.0149
Mycetocola	0.0404	0.0181	0.0404	0.0181	0.0712	0.046	0.1759	0.0539	0.0403	0.0177	0.0403	0.0149
Mycetohabitans	0.0284	0.0214	0.0307	0.0258	0.0633	0.0354	0.0764	0.0534	0.0213	0.0101	0.0213	0.0101
Mycobacterium	0.033	0.024	0.0769	0.0265	0.1288	0.0374	0.1288	0.0374	0.0338	0.0149	0.0338	0.0148
Mycobacteroides	0	0.0138	0.0268	0.025	0.0203	0.0256	0.0558	0.0529	0	0	0.0333	0.0143
Mycolicibacillus	0.0307	0.0199	0.0307	0.0256	0	0	0.0391	0.053	0.0133	0.0115	0.0167	0.0139
Mycolicibacter	0.0355	0.0226	0.0371	0.0252	0	0	0	0	0.0123	0.0091	0.0123	0.0091
Mycolicibacterium	0.059	0.026	0.059	0.0261	0.0427	0.0281	0.0427	0.0281	0.0243	0.0129	0.0243	0.0143
Mycoplasma	0.0976	0.0309	0.1206	0.0265	0.0737	0.0326	0.0737	0.0326	0.0635	0.0195	0.072	0.0154
Myotis	0	0.015	0.0466	0.0254	0.0215	0.0286	0.1897	0.0545	0.0147	0.0133	0.0227	0.0139
Myripristis	0.0148	0.0157	0.0148	0.0157	0	0	0.0968	0.0545	0	0	0.0048	0.0132
Myroides	0.0534	0.025	0.1098	0.0259	0.004	0.0256	0.1866	0.0542	0.0198	0.0137	0.0831	0.0153
Myxococcus	0.0338	0.0228	0.0592	0.0258	0.0436	0.0334	0.054	0.0538	0.0277	0.0158	0.0448	0.0149
Naegleria	0.0447	0.0214	0.0447	0.026	0.0125	0.0291	0.1087	0.0547	0.0387	0.0155	0.0387	0.0149
Nakamurella	0	0	0.0039	0.0236	0.0024	0.0272	0.0435	0.0542	0.0034	0.0104	0.0394	0.0146
Nakaseomyces	0.0375	0.0224	0.0746	0.0262	0.0511	0.0305	0.0511	0.0305	0.0434	0.017	0.0501	0.015
Nannizzia	0.0238	0.022	0.0238	0.0255	0	0	0.1304	0.0539	0.0169	0.0098	0.0169	0.0098
Nannochloropsis	0.0198	0.0204	0.1251	0.026	0.018	0.0247	0.0857	0.0545	0.0133	0.0116	0.0554	0.0148
Nannospalax	0.0327	0.022	0.0327	0.0253	0.0321	0.0276	0.0321	0.0276	0.0289	0.0146	0.0295	0.0143
Nanorana	0.0263	0.0208	0.0263	0.0254	0.0353	0.0318	0.1762	0.0542	0	0	0.0327	0.0145
Nasonia	0.0004	0.0117	0.0004	0.0117	0.0615	0.0353	0.1182	0.0545	0.0056	0.0076	0.0056	0.0076
Natranaerobius	0	0	0.0119	0.0249	0.0515	0.0305	0.0515	0.0305	0.0064	0.0095	0.0064	0.0137
Natrialba	0.0582	0.0241	0.0851	0.0259	0.0356	0.0291	0.0356	0.0291	0.0358	0.0154	0.0572	0.0149
Natrinema	0.0007	0.014	0.0327	0.0246	0.0294	0.0304	0.1228	0.055	0.0126	0.0118	0.0441	0.0146
Natronococcus	0.0736	0.0276	0.1039	0.0265	0.1063	0.0426	0.1529	0.0553	0.0575	0.018	0.0725	0.0157
Natronolimnobius	0.0109	0.0175	0.0109	0.0252	0.0042	0.0188	0.0042	0.0188	0	0	0.0032	0.0134
Natronomonas	0.0264	0.0199	0.0386	0.025	0.1092	0.0362	0.1092	0.0362	0.028	0.0129	0.028	0.0143
Natronorubrum	0.0408	0.0231	0.0408	0.026	0.0074	0.0242	0.0423	0.0526	0.0188	0.0096	0.0188	0.0096
Ndongobacter	0	0	0.0061	0.0238	0	0	0.0689	0.0538	0	0	0.0062	0.0134
Necator	0.0308	0.0221	0.0456	0.0259	0	0	0.0989	0.0548	0.0324	0.0165	0.042	0.0146
Neisseria	0.012	0.0173	0.0515	0.0251	0.0051	0.027	0.1365	0.0538	0.0022	0.0096	0.041	0.0145
Neoasaia	0.035	0.0209	0.0434	0.0254	0.0493	0.0354	0.0669	0.0541	0.0268	0.0103	0.0268	0.0103
Neodiprion	0	0.0108	0	0.0108	0.0028	0.0229	0.0762	0.0539	0.0037	0.01	0.0037	0.0134
Neokomagataea	0.0206	0.0191	0.0643	0.0257	0.0074	0.0225	0.0571	0.0539	0	0	0.0426	0.0145
Neomonachus	0.0481	0.0239	0.0481	0.0257	0.0756	0.0329	0.0756	0.0329	0.0429	0.0165	0.0429	0.0149
Neopelma	0.0381	0.0201	0.0381	0.0254	0.0218	0.0312	0.0339	0.0535	0.0324	0.0146	0.0324	0.0145
Neorhizobium	0	0.0182	0.0382	0.0251	0.0805	0.0314	0.0805	0.0314	0.0218	0.01	0.0218	0.01
Neorickettsia	0.0352	0.0177	0.0352	0.0261	0.035	0.0233	0.035	0.0233	0.0256	0.0092	0.0256	0.0092
Neospora	0	0	0	0	0.0034	0.02	0.0491	0.0543	0	0	0	0
Nesterenkonia	0.0095	0.0199	0.0362	0.0257	0.0445	0.0387	0.1179	0.0545	0.0047	0.012	0.018	0.0142
Nestor	0.0426	0.0232	0.0426	0.0268	0	0	0.0053	0.053	0.0062	0.0081	0.0062	0.0081
Neurospora	0	0	0.0164	0.0243	0.0366	0.0292	0.0366	0.0292	0.0048	0.01	0.0199	0.0137
Niabella	0.043	0.0225	0.1045	0.026	0.0751	0.0369	0.1114	0.054	0.0449	0.0166	0.0678	0.0153
Niastella	0	0.0118	0	0.0118	0.0323	0.0309	0.0834	0.0538	0.0194	0.0129	0.0194	0.0141
Nibricoccus	0	0	0.0541	0.0251	0.0807	0.0399	0.1287	0.0554	0.0073	0.0093	0.031	0.0142
Nicotiana	0.0441	0.0233	0.0441	0.0258	0.0474	0.035	0.112	0.0541	0.0377	0.0158	0.0377	0.0147
Nilaparvata	0.0226	0.0211	0.081	0.0259	0.065	0.0395	0.073	0.0538	0.0043	0.0097	0.0272	0.0139
Nissabacter	0	0.0163	0.0443	0.0256	0	0	0.0437	0.0541	0	0	0.0095	0.0135
Nitratifractor	0	0	0.0328	0.0247	0.1127	0.0388	0.1402	0.0572	0.0274	0.01	0.0274	0.01
Nitratireductor	0	0	0.0458	0.0252	0.0552	0.032	0.0552	0.032	0.0186	0.0144	0.0389	0.0146
Nitratiruptor	0.0396	0.0226	0.0396	0.0259	0.021	0.0321	0.1601	0.0549	0.0396	0.0172	0.0488	0.0148
Nitrobacter	0.0332	0.0212	0.0332	0.0258	0.0123	0.0218	0.0123	0.0218	0.0376	0.0166	0.0387	0.0149
Nitrosomonas	0.0401	0.0236	0.0401	0.0257	0	0	0.1617	0.0551	0.0291	0.0167	0.0299	0.0142
Nitrosopumilus	0	0	0	0	0.0401	0.0346	0.0462	0.053	0	0.0073	0	0.0073
Nitrosospira	0	0.011	0	0.011	0.0113	0.0258	0.1003	0.0546	0.0016	0.0074	0.0028	0.0135
Nitrospira	0	0	0.0402	0.0247	0	0	0.1003	0.0551	0	0	0.0107	0.0136
Nitrospirillum	0	0.0099	0	0.0099	0	0	0.0123	0.0525	0.0029	0.0083	0.0029	0.0136
Nitzschia	0.1267	0.032	0.1267	0.027	0.1271	0.0505	0.2663	0.0531	0.0886	0.0231	0.1094	0.0166
Niveispirillum	0	0	0.0334	0.0249	0.0136	0.0264	0.0264	0.0521	0	0	0.0189	0.0138
Nocardia	0	0.0163	0.0615	0.0255	0.1199	0.0449	0.1994	0.0544	0.0339	0.0163	0.0579	0.015
Nocardioides	0.025	0.0238	0.0616	0.0252	0.0667	0.0373	0.1184	0.0548	0.0343	0.0158	0.0366	0.0146
Nocardiopsis	0.0289	0.0211	0.0289	0.0246	0.1232	0.0401	0.1769	0.0569	0.045	0.0156	0.045	0.0146
Nomascus	0.0561	0.0264	0.0673	0.0259	0.0091	0.0261	0.0979	0.0539	0.0325	0.0161	0.0525	0.0149
Nonlabens	0	0	0.0611	0.0255	0.0946	0.0363	0.0946	0.0363	0.0014	0.0085	0.0347	0.014
Nonomuraea	0.0092	0.0212	0.0878	0.0256	0.0024	0.0173	0.0024	0.0173	0	0.0119	0.0369	0.0144
Norovirus	0.0252	0.0183	0.0252	0.0256	0.1023	0.037	0.1023	0.037	0.0196	0.0098	0.0196	0.0098
Nostoc	0.0872	0.032	0.1223	0.0269	0.0429	0.0293	0.0429	0.0293	0.065	0.0209	0.065	0.0156
Nothobranchius	0.0111	0.0185	0.0127	0.0245	0	0	0.0869	0.055	0.0208	0.0139	0.0208	0.014
Nothoprocta	0.0506	0.0259	0.1205	0.0265	0.0293	0.0301	0.1392	0.0547	0.0294	0.0147	0.0435	0.0145
Notothenia	0	0	0.0195	0.0251	0.0811	0.0414	0.1016	0.0545	0.011	0.0106	0.0254	0.0142
Novibacillus	0.0661	0.0265	0.0661	0.0258	0.0223	0.0273	0.0857	0.0549	0.0427	0.0162	0.0427	0.0146
Noviherbaspirillum	0.1249	0.0323	0.1249	0.0271	0.0811	0.0431	0.1728	0.0547	0.0601	0.0184	0.0601	0.0154
Novosphingobium	0.0274	0.0217	0.066	0.0257	0.0411	0.0356	0.0597	0.0543	0.0297	0.0162	0.0582	0.015
Numida	0	0	0.008	0.0242	0.0484	0.0376	0.1147	0.0549	0.0007	0.0088	0.0214	0.014
Oceanicola	0.0553	0.0274	0.0911	0.0259	0.0337	0.0313	0.0615	0.0535	0.0234	0.014	0.0338	0.0141
Oceanimonas	0.0087	0.0167	0.0779	0.0258	0.0042	0.0239	0.0766	0.0547	0.0046	0.011	0.0366	0.0143
Oceanithermus	0	0.0152	0.0593	0.0251	0.0007	0.0212	0.0007	0.0212	0.013	0.013	0.0319	0.0141
Oceanobacillus	0.0116	0.0191	0.0149	0.0245	0.0065	0.0247	0.0065	0.0247	0	0.01	0.0117	0.0136
Ochotona	0.0347	0.021	0.0347	0.026	0.0918	0.0356	0.0918	0.0356	0.0298	0.014	0.0425	0.0148
Ochrobactrum	0	0	0.0023	0.0244	0.0179	0.0298	0.0278	0.0528	0.0004	0.0093	0.0045	0.0136
Octadecabacter	0.0138	0.014	0.0138	0.014	0.0637	0.0349	0.1584	0.0549	0.0345	0.0142	0.0346	0.0146
Octodon	0.02	0.0184	0.02	0.0247	0.0154	0.0299	0.0478	0.0536	0.0379	0.0161	0.0379	0.0145
Odocoileus	0	0	0.0138	0.0251	0.0669	0.0324	0.1375	0.0547	0.0205	0.0124	0.0223	0.014
Odoribacter	0	0	0.0409	0.0252	0	0	0.0767	0.054	0	0	0.0241	0.014
Oenococcus	0	0	0.0291	0.0243	0.0499	0.0354	0.0949	0.0557	0.0058	0.0076	0.0058	0.0076
Oerskovia	0.0121	0.017	0.0525	0.0251	0.0046	0.021	0.1059	0.0544	0.0146	0.0115	0.0351	0.0143
Ogataea	0	0	0	0	0	0	0	0	0	0	0	0
Olea	0	0	0.045	0.0243	0.0153	0.0329	0.0765	0.0537	0.0106	0.0128	0.0524	0.0145
Oligotropha	0.0017	0.0111	0.0017	0.0111	0.0762	0.0312	0.0762	0.0312	0.0217	0.0094	0.0217	0.0094
Olsenella	0.1278	0.0383	0.1947	0.0275	0.1613	0.0396	0.1613	0.0396	0.0948	0.0234	0.0948	0.0166
Oncorhynchus	0.0123	0.0134	0.0123	0.0134	0.061	0.0379	0.1289	0.0532	0.0247	0.0137	0.0357	0.0142
Onthophagus	0.1908	0.0401	0.2598	0.0271	0.0886	0.0411	0.256	0.0533	0.1224	0.0268	0.1715	0.0177
Ooceraea	0.0793	0.0288	0.0793	0.0269	0.0361	0.0276	0.0361	0.0276	0.0535	0.0183	0.0535	0.0155
Ophryoscolex	0.1084	0.0298	0.1084	0.0257	0.0549	0.0398	0.16	0.0554	0.0818	0.021	0.0818	0.0157
Opisthocomus	0.0298	0.0205	0.0298	0.0252	0.0033	0.0272	0.0033	0.0272	0.0186	0.013	0.0186	0.0141
Opisthorchis	0.0229	0.0173	0.0229	0.0259	0	0	0.1457	0.0552	0	0	0.017	0.0142
Opitutus	0.0414	0.0238	0.0701	0.0257	0.0666	0.0335	0.2432	0.0544	0.0348	0.0155	0.0749	0.0154
Orbicella	0.0599	0.0269	0.0599	0.0265	0.0046	0.0294	0.1177	0.0545	0.0495	0.0187	0.0495	0.0152
Oreochromis	0.0099	0.0166	0.0099	0.0239	0.0376	0.0355	0.1112	0.0531	0.0162	0.0125	0.0162	0.0138
Oribacterium	0.0077	0.0175	0.065	0.0261	0.0518	0.0364	0.1078	0.0545	0.0173	0.013	0.0385	0.0148
Ornithinimicrobium	0.0543	0.0259	0.0704	0.0256	0.0053	0.0214	0.0053	0.0214	0.0256	0.0139	0.0256	0.0138
Ornithobacterium	0	0.0107	0	0.0107	0.0343	0.0342	0.0634	0.0544	0	0	0	0
Ornithorhynchus	0	0	0.0369	0.025	0.0499	0.0345	0.15	0.0548	0.0119	0.0113	0.0198	0.0135
Orrella	0.0385	0.0239	0.0414	0.0255	0.028	0.0249	0.028	0.0249	0.0429	0.0175	0.0431	0.015
Orthopoxvirus	0.0307	0.0172	0.0307	0.0172	0.0867	0.0345	0.0867	0.0345	0.0327	0.0149	0.0327	0.0148
Orycteropus	0.0078	0.0166	0.0183	0.0242	0.0089	0.0246	0.102	0.0553	0	0	0.0244	0.0138
Oryctolagus	0.0069	0.011	0.0069	0.011	0	0	0.0901	0.0543	0.0019	0.007	0.0019	0.0132
Oryza	0.0345	0.0235	0.0345	0.0264	0.0741	0.0413	0.2273	0.0539	0.0597	0.0197	0.0597	0.0155
Oryzias	0.0171	0.0209	0.0403	0.0259	0.0513	0.0344	0.1287	0.0555	0.031	0.0154	0.0493	0.0151
Oscillatoria	0.0605	0.0241	0.0605	0.0261	0	0	0.0773	0.0532	0.0381	0.0157	0.0381	0.0148
Oscillibacter	0.1031	0.0336	0.1093	0.027	0.0922	0.0399	0.1072	0.0549	0.0555	0.013	0.0555	0.013
Ostreococcus	0.0018	0.011	0.0018	0.011	0	0	0	0	0.0009	0.0075	0.0047	0.0136
Ostrinia	0	0.0203	0.0239	0.025	0.0598	0.0291	0.0598	0.0291	0.0113	0.0088	0.0113	0.0088
Otolemur	0.0762	0.0286	0.0762	0.0265	0	0	0.0661	0.0543	0.0689	0.0223	0.0689	0.0155
Ottowia	0.0222	0.0214	0.0563	0.0256	0	0	0.0155	0.052	0.0122	0.0126	0.0321	0.0141
Ovis	0.0049	0.0163	0.0665	0.0255	0.0465	0.0345	0.0872	0.0539	0.0227	0.0144	0.0563	0.015
Owenweeksia	0.0645	0.025	0.0871	0.026	0.1389	0.0434	0.1813	0.0551	0.0777	0.0197	0.0777	0.0156
Oxalobacter	0.0051	0.0157	0.0331	0.0255	0	0	0.1325	0.0547	0.0086	0.0104	0.0272	0.0143
Paenarthrobacter	0.0131	0.0164	0.0131	0.0254	0	0	0	0	0.0035	0.0096	0.0041	0.0135
Paenibacillus	0.0124	0.0219	0.0936	0.0265	0.0648	0.035	0.0648	0.035	0.0297	0.0169	0.0629	0.0153
Paenisporosarcina	0	0.0114	0	0.0114	0.0233	0.0268	0.0272	0.053	0.0063	0.0093	0.0063	0.0136
Paludibacter	0.0033	0.0176	0.0263	0.0246	0.0397	0.0331	0.1499	0.0548	0.0094	0.0109	0.0373	0.0143
Paludisphaera	0	0.0184	0.0272	0.0248	0.0321	0.0265	0.0793	0.0547	0.0225	0.0141	0.0225	0.0143
Pan	0	0	0	0	0.0634	0.0387	0.0778	0.0544	0.0081	0.0102	0.0124	0.0136
Panacibacter	0	0.0158	0.0449	0.0259	0	0	0.0494	0.0532	0.0184	0.0144	0.0264	0.0142
Pandoraea	0.0073	0.0157	0.0073	0.0245	0	0	0.076	0.0533	0.0041	0.0094	0.022	0.014
Pandoravirus	0.0209	0.0196	0.0209	0.0251	0	0	0.1958	0.0544	0.0039	0.0094	0.0094	0.0136
Pangasianodon	0.0333	0.0188	0.056	0.0252	0.1085	0.0403	0.1636	0.0555	0.0475	0.0153	0.0475	0.0146
Panicum	0.004	0.0142	0.0169	0.0245	0.2539	0.0435	0.2539	0.0435	0.045	0.0151	0.045	0.0148
Pannonibacter	0.025	0.0211	0.0619	0.0256	0.1178	0.045	0.1856	0.0551	0.0176	0.0138	0.0423	0.0146
Panthera	0.0202	0.0168	0.0265	0.0252	0.0159	0.0244	0.0159	0.0244	0.0152	0.0088	0.0152	0.0088
Pantoea	0.0285	0.0182	0.0285	0.0182	0.0124	0.029	0.1104	0.0541	0.0087	0.0121	0.0129	0.0138
Papaver	0	0	0	0.0249	0.0686	0.0371	0.0872	0.0542	0.0178	0.0132	0.0371	0.0148
Papilio	0	0	0	0.0241	0	0	0.0195	0.0531	0	0	0.0119	0.0136
Papio	0.0015	0.0138	0.0015	0.024	0.039	0.0358	0.1235	0.0545	0.0132	0.012	0.0291	0.0141
Parabacteroides	0.0376	0.0228	0.0418	0.0251	0	0	0.0518	0.0536	0.0081	0.0087	0.0081	0.0087
Paraburkholderia	0	0	0.0544	0.0252	0.0456	0.0303	0.0456	0.0303	0.0144	0.0131	0.0154	0.0135
Paracoccidioides	0.0289	0.021	0.0621	0.0256	0	0	0.0458	0.0531	0.0108	0.0116	0.029	0.0142
Paracoccus	0	0.0183	0.0611	0.0258	0.0221	0.0267	0.0296	0.0538	0.0131	0.0096	0.0131	0.0096
Paralichthys	0.0202	0.0195	0.1347	0.0265	0.1043	0.0361	0.1043	0.0361	0.0268	0.0145	0.0531	0.0148
Paraliobacillus	0.0213	0.0187	0.0213	0.0257	0.0369	0.0252	0.0369	0.0252	0.0178	0.0092	0.0178	0.0092
Parambassis	0.0319	0.0203	0.0346	0.0251	0.0634	0.0318	0.1098	0.0546	0.0297	0.0129	0.0301	0.0143
Paramecium	0.0149	0.0156	0.0149	0.0156	0.0542	0.0373	0.0993	0.0541	0.0099	0.0122	0.0099	0.0139
Paramormyrops	0	0	0.0316	0.0251	0	0	0.1155	0.0543	0.0004	0.011	0.0348	0.0145
Paraoerskovia	0.0109	0.0179	0.0412	0.0249	0.0163	0.0316	0.0629	0.0538	0.0139	0.013	0.0332	0.0143
Paraphaeosphaeria	0.006	0.0128	0.006	0.0128	0.0554	0.0341	0.0676	0.0542	0.0141	0.0106	0.0141	0.014
Paraprevotella	0.0662	0.0254	0.0662	0.0257	0.0212	0.0253	0.0212	0.0253	0.0399	0.016	0.0404	0.0144
Pararhodospirillum	0.0251	0.0192	0.0251	0.0249	0	0	0	0	0.0062	0.0119	0.0248	0.0141
Parasaccharibacter	0.0028	0.0165	0.0028	0.0241	0.0793	0.0403	0.2217	0.0545	0.0107	0.0105	0.0229	0.0141
Parascardovia	0.1208	0.0314	0.1208	0.0267	0.0547	0.0384	0.0716	0.0534	0.0714	0.0202	0.0714	0.0156
Parashewanella	0	0.0129	0	0.0129	0.001	0.0201	0.066	0.0537	0	0	0	0
Parastagonospora	0.006	0.012	0.006	0.012	0.0395	0.0344	0.0618	0.0538	0.0133	0.0119	0.0172	0.0138
Parasteatoda	0.1096	0.0323	0.1506	0.0266	0.0847	0.0409	0.1801	0.055	0.0903	0.0242	0.1388	0.0171
Parastrongyloides	0.1019	0.0313	0.1086	0.0259	0.0019	0.0293	0.15	0.0551	0.0583	0.0209	0.0919	0.0159
Parolsenella	0.0961	0.0323	0.1443	0.0269	0.1519	0.0475	0.1624	0.0551	0.0727	0.0207	0.0727	0.0158
Parus	0	0	0.0374	0.0252	0.0342	0.0314	0.1177	0.0545	0.0047	0.0093	0.0354	0.0141
Parvularcula	0.0021	0.0114	0.0021	0.0114	0.0885	0.0351	0.0885	0.0351	0.0098	0.0081	0.0098	0.0081
Passiflora	0	0	0	0	0	0	0	0	0	0	0	0
Pasteurella	0.0266	0.0193	0.0463	0.0256	0.0162	0.0287	0.1398	0.0549	0.0335	0.0152	0.0504	0.0148
Paucibacter	0	0.0173	0.0464	0.0253	0.005	0.0271	0.1161	0.0541	0.0024	0.0102	0.0305	0.0144
Pectobacterium	0.0126	0.0196	0.0729	0.0262	0.0419	0.0259	0.0419	0.0259	0.006	0.0097	0.0153	0.0137
Pediococcus	0.0465	0.0223	0.0465	0.0264	0.0364	0.033	0.0922	0.0542	0.0209	0.0095	0.0209	0.0095
Pedobacter	0.0088	0.0186	0.0278	0.025	0	0	0	0	0.0049	0.0105	0.0049	0.0133
Pelagibaca	0.0111	0.0193	0.0128	0.0249	0.0926	0.035	0.0926	0.035	0.0272	0.0146	0.0272	0.0144
Pelecanus	0.0483	0.0233	0.0483	0.0259	0.015	0.0277	0.1046	0.0555	0.0316	0.0113	0.0316	0.0113
Pelobacter	0	0.0179	0.024	0.0238	0	0	0.1297	0.0553	0	0.011	0.0175	0.0136
Pelodictyon	0.0807	0.0278	0.1141	0.0261	0.2151	0.0509	0.2562	0.0548	0.1036	0.0223	0.1036	0.0163
Pelodiscus	0	0	0.0547	0.0255	0.0178	0.0291	0.0178	0.0291	0	0	0.0372	0.0145
Pelolinea	0	0.0164	0.0282	0.0254	0.0603	0.0356	0.0901	0.0542	0.0033	0.0071	0.0033	0.0071
Pelosinus	0.0314	0.0212	0.0314	0.025	0.0249	0.0213	0.0249	0.0213	0.022	0.0102	0.022	0.0102
Pelotomaculum	0.0702	0.0278	0.0702	0.0266	0.0073	0.0222	0.0991	0.054	0.045	0.0173	0.045	0.0149
Penaeus	0.0304	0.0221	0.0494	0.0254	0.0822	0.032	0.0822	0.032	0.0351	0.0147	0.0358	0.0143
Penicilliopsis	0.02	0.019	0.0539	0.0253	0.081	0.0397	0.1491	0.0551	0.0227	0.0136	0.0267	0.014
Penicillium	0.0302	0.0228	0.0302	0.0248	0	0	0	0	0.0189	0.0138	0.0237	0.014
Peptoclostridium	0.0151	0.0193	0.0151	0.0255	0	0	0	0	0	0.0103	0.007	0.0137
Peptoniphilus	0.0323	0.0228	0.0693	0.0259	0.0162	0.0273	0.1023	0.0559	0.0226	0.015	0.048	0.0149
Peptostreptococcus	0.0416	0.0209	0.0416	0.0255	0	0	0	0	0.0178	0.0128	0.0178	0.0143
Perca	0	0	0.0046	0.0241	0	0	0.1645	0.0546	0.0012	0.0091	0.0454	0.0147
Perkinsus	0.0553	0.0239	0.0852	0.0262	0.2553	0.0429	0.2553	0.0429	0.0938	0.0211	0.0938	0.0162
Peromyscus	0.0398	0.0211	0.0487	0.0254	0.091	0.0348	0.091	0.0348	0.0542	0.0179	0.0542	0.0151
Pestalotiopsis	0.0023	0.0135	0.0511	0.0255	0.0869	0.0321	0.0869	0.0321	0.0297	0.014	0.0527	0.0148
Pestivirus	0	0	0	0	0	0	0	0	0	0	0.0004	0.0133
Petrimonas	0	0	0.014	0.025	0	0	0.0907	0.0542	0	0	0.0144	0.0138
Petrocella	0	0	0.0073	0.0243	0.0399	0.0353	0.0973	0.0536	0.01	0.0118	0.01	0.0136
Petromyzon	0	0.0121	0	0.0121	0.0391	0.0307	0.1973	0.0543	0.0223	0.0136	0.0299	0.0145
Phaeoacremonium	0.0248	0.0155	0.0248	0.0155	0.0599	0.0379	0.0889	0.0545	0.0233	0.0128	0.0233	0.0142
Phaeobacter	0.0061	0.0139	0.0316	0.0242	0.0053	0.0225	0.0997	0.055	0.0074	0.0091	0.0253	0.0139
Phaeodactylum	0.0478	0.0239	0.0478	0.0262	0.0265	0.0281	0.0557	0.0536	0.0224	0.0102	0.0224	0.0102
Phaethon	0.0256	0.0197	0.0256	0.0249	0.0062	0.0225	0.0062	0.0225	0.027	0.0148	0.027	0.0144
Phalacrocorax	0.0513	0.0241	0.0513	0.0246	0.0603	0.0367	0.0992	0.0544	0.0323	0.0147	0.0412	0.0143
Phalaenopsis	0.0071	0.0158	0.0385	0.025	0	0	0.111	0.0549	0.0097	0.013	0.0371	0.0146
Phanerochaete	0.0509	0.0242	0.0509	0.0259	0.1281	0.0376	0.1281	0.0376	0.0366	0.0111	0.0366	0.0111
Phascolarctobacterium	0.0041	0.0165	0.0705	0.0255	0	0	0.134	0.0539	0.0074	0.0108	0.0581	0.0149
Phascolarctos	0	0	0.0527	0.0253	0.0586	0.0381	0.1549	0.0544	0.0191	0.0146	0.0475	0.0148
Phaseolus	0.0427	0.0215	0.0427	0.0264	0.0313	0.0277	0.0373	0.0527	0.0243	0.0099	0.0243	0.0099
Phenylobacterium	0.0282	0.0222	0.0617	0.0259	0.0371	0.032	0.2469	0.0536	0.0433	0.0178	0.0507	0.0152
Phialocephala	0.0159	0.0191	0.0159	0.0253	0.0173	0.0288	0.0497	0.0536	0.0244	0.0144	0.0244	0.0144
Philothermus	0.0782	0.0266	0.0795	0.0268	0.033	0.0305	0.0702	0.0536	0.0565	0.0179	0.068	0.0154
Phlebovirus	0.0504	0.0186	0.0504	0.0186	0.1202	0.0465	0.2175	0.0546	0.0564	0.0181	0.0564	0.0153
Phoenicibacter	0.0278	0.0202	0.0278	0.0251	0.0485	0.0329	0.1425	0.0555	0.0264	0.0138	0.0285	0.0143
Phoenix	0.0033	0.0163	0.0396	0.0248	0.0872	0.0345	0.0872	0.0345	0.039	0.0118	0.039	0.0118
Photobacterium	0.0141	0.0131	0.0141	0.0131	0.0038	0.0294	0.1029	0.0547	0.0057	0.0073	0.0057	0.0073
Phreatobacter	0.0278	0.0204	0.0483	0.0252	0	0	0.1364	0.0546	0.0292	0.0147	0.0373	0.0142
Phycisphaera	0	0	0.004	0.0235	0.0624	0.0346	0.07	0.0545	0.0113	0.0084	0.0113	0.0084
Phyllobacterium	0	0	0.0147	0.0245	0	0	0.0579	0.0535	0	0	0	0
Phyllostomus	0.0162	0.0188	0.0273	0.0246	0	0	0.0089	0.0516	0.0171	0.0129	0.0171	0.0138
Physcomitrella	0	0	0.0304	0.0248	0.0288	0.0304	0.1533	0.0544	0.0092	0.0106	0.0271	0.0141
Physeter	0	0	0.0025	0.0236	0.1553	0.0468	0.226	0.0554	0.0349	0.0148	0.0436	0.0147
Phytobacter	0.0102	0.0162	0.0106	0.0252	0	0	0	0	0.0004	0.0074	0.0008	0.0134
Phytophthora	0.0712	0.0273	0.1125	0.0265	0.0274	0.0285	0.0644	0.0543	0.0348	0.0112	0.0348	0.0112
Picea	0.0078	0.0126	0.0078	0.0249	0	0	0	0	0.0014	0.0056	0.0014	0.0056
Pichia	0.032	0.0208	0.032	0.0258	0.1277	0.0429	0.1839	0.0562	0.0438	0.0145	0.0438	0.015
Picoides	0.0319	0.0218	0.0404	0.0247	0	0	0.0063	0.052	0.0038	0.0107	0.0266	0.014
Pigmentiphaga	0.0395	0.0233	0.0558	0.0257	0.031	0.0265	0.1511	0.0554	0.0314	0.0154	0.0399	0.0146
Piliocolobus	0.1335	0.0353	0.1961	0.0272	0.035	0.0323	0.2779	0.0532	0.1	0.0256	0.1658	0.0175
Pimelobacter	0	0	0.0134	0.0249	0.0245	0.0218	0.0245	0.0218	0.0068	0.0071	0.0068	0.0071
Pirellula	0	0.0162	0.0224	0.0247	0.0841	0.0397	0.1207	0.0554	0.0197	0.0125	0.026	0.0141
Pistricoccus	0	0.0184	0.03	0.0249	0	0	0	0	0.0089	0.0122	0.023	0.0142
Planctomyces	0.0349	0.0222	0.0405	0.025	0.0191	0.0245	0.0191	0.0245	0.0152	0.0131	0.0152	0.0137
Planctopirus	0.0637	0.0253	0.077	0.0259	0.0431	0.0304	0.1246	0.0551	0.0423	0.0164	0.0762	0.0154
Planococcus	0	0	0	0	0.0325	0.033	0.1456	0.0545	0.0039	0.0101	0.0152	0.0137
Planomicrobium	0.0168	0.0197	0.0168	0.0247	0.0219	0.0235	0.0219	0.0235	0.0031	0.0073	0.0031	0.0073
Plantactinospora	0.029	0.0235	0.0883	0.0269	0.0141	0.0302	0.0973	0.0543	0.0216	0.0149	0.0644	0.0155
Plantibacter	0.0684	0.0288	0.133	0.0266	0.0956	0.0423	0.2944	0.0533	0.0643	0.0192	0.0717	0.0154
Plasmodium	0.0519	0.0255	0.085	0.0261	0.038	0.0343	0.152	0.0555	0.024	0.0155	0.0809	0.0155
Plecturocebus	0.0033	0.011	0.0163	0.0248	0	0	0.0416	0.053	0	0	0	0
Pleomorphomonas	0.0364	0.0244	0.0659	0.0263	0.0159	0.0228	0.0159	0.0228	0.036	0.0165	0.0405	0.0148
Plesiomonas	0.0128	0.0167	0.0581	0.0247	0	0	0.0824	0.0547	0.0035	0.0097	0.0334	0.0142
Pluralibacter	0.0066	0.0188	0.0271	0.0247	0.0303	0.0323	0.1869	0.0551	0	0	0.0436	0.0145
Plutella	0.0106	0.0138	0.0106	0.0248	0.0145	0.0242	0.0145	0.0242	0.0124	0.0087	0.0124	0.0087
Pochonia	0.06	0.0287	0.1943	0.0269	0.0771	0.0375	0.1595	0.0546	0.0508	0.019	0.1055	0.0162
Pocillopora	0.031	0.0196	0.0437	0.0255	0	0	0.0987	0.0548	0.0132	0.0108	0.0228	0.0142
Podarcis	0	0	0.0178	0.0249	0.0606	0.0359	0.1217	0.0544	0.0006	0.0076	0.0006	0.0133
Podisma	0.0232	0.0201	0.0232	0.0255	0.0143	0.02	0.0143	0.02	0.0132	0.0108	0.0193	0.0141
Podospora	0.0216	0.0153	0.0216	0.0153	0.1331	0.0438	0.2563	0.0545	0.0387	0.0111	0.0387	0.0111
Poecilia	0.0226	0.0215	0.0611	0.026	0.0071	0.0205	0.0706	0.054	0.0003	0.0083	0.024	0.0139
Pogona	0.0221	0.0168	0.0374	0.0257	0.066	0.0319	0.066	0.0319	0.0125	0.0089	0.0125	0.0089
Polaribacter	0.0241	0.0192	0.0319	0.0254	0.0084	0.026	0.0886	0.0552	0.0008	0.0077	0.0102	0.0137
Polaromonas	0	0	0.0875	0.0258	0.0025	0.0255	0.0526	0.054	0	0	0.0399	0.0144
Polistes	0.0737	0.0281	0.1182	0.0271	0.0767	0.033	0.0767	0.033	0.0637	0.0195	0.0756	0.0158
Polymorphum	0.0612	0.0256	0.07	0.0259	0.0928	0.0389	0.1431	0.0551	0.0447	0.0159	0.0447	0.0146
Polynucleobacter	0.0155	0.0157	0.0155	0.0243	0.0097	0.0209	0.0097	0.0209	0.0139	0.0086	0.0139	0.0086
Pomacea	0.1177	0.0344	0.1665	0.0278	0.0373	0.0354	0.1723	0.0539	0.0557	0.02	0.0928	0.0161
Pongo	0.0311	0.0198	0.0311	0.0251	0.0626	0.031	0.0626	0.031	0.0273	0.0132	0.0273	0.0143
Pontibacter	0.0032	0.0157	0.0032	0.0238	0.0183	0.0296	0.0842	0.0546	0	0	0	0.0133
Populus	0.0259	0.0198	0.0259	0.0259	0.0135	0.0239	0.0135	0.0239	0.0139	0.009	0.0139	0.009
Porphyrobacter	0	0.018	0.0461	0.0251	0.0202	0.0228	0.0202	0.0228	0.0167	0.0134	0.0301	0.0142
Porphyromonas	0	0	0.0245	0.0245	0.0718	0.0305	0.0718	0.0305	0.0005	0.0085	0.0273	0.0141
Postia	0.0224	0.0207	0.0224	0.026	0.0216	0.0315	0.0737	0.0542	0.0178	0.0099	0.0178	0.0099
Potyvirus	0.0162	0.0221	0.0353	0.0253	0.0165	0.0246	0.0836	0.0545	0.0055	0.0099	0.0311	0.0142
Prasinovirus	0	0	0	0.0242	0.0792	0.0386	0.0874	0.054	0.0034	0.0081	0.0034	0.0081
Prauserella	0.0316	0.0213	0.0564	0.0252	0.0151	0.0303	0.1656	0.0545	0.0156	0.0124	0.0288	0.0141
Prevotella	0.0831	0.0305	0.131	0.0269	0.0879	0.0353	0.0879	0.0353	0.0668	0.0206	0.0784	0.0159
Priapulus	0.0513	0.0239	0.0513	0.0254	0	0	0.0852	0.054	0.0341	0.0158	0.0341	0.0143
Prochlorococcus	0	0	0	0	0	0	0.0681	0.0531	0	0	0	0
Propionibacterium	0.1074	0.0317	0.1108	0.0266	0.0297	0.0215	0.0297	0.0215	0.0439	0.0172	0.0439	0.0148
Propionimicrobium	0	0	0.0232	0.0248	0.0505	0.0355	0.0668	0.0533	0.0079	0.0111	0.0378	0.0145
Propithecus	0.0177	0.0144	0.0177	0.0144	0.0467	0.0367	0.1088	0.0539	0.02	0.0126	0.027	0.0142
Prosopis	0.0254	0.0193	0.0291	0.0257	0.0752	0.0358	0.1445	0.0556	0.0412	0.0153	0.0412	0.0147
Prosthecochloris	0.0108	0.015	0.0368	0.0249	0.0454	0.0327	0.0732	0.0543	0.0143	0.0106	0.0299	0.014
Protaetiibacter	0	0.0155	0.0686	0.0256	0.0438	0.0382	0.1436	0.0553	0.0027	0.0099	0.0401	0.0145
Proteiniclasticum	0.0522	0.0265	0.0771	0.0263	0.0251	0.0252	0.0251	0.0252	0.0261	0.0151	0.0261	0.0141
Proteiniphilum	0.0061	0.0159	0.0145	0.0239	0.0401	0.0375	0.1375	0.0546	0.0004	0.0092	0.0138	0.0133
Proteus	0.0422	0.0226	0.0422	0.0255	0.0281	0.032	0.0841	0.0541	0.0289	0.0108	0.0289	0.0108
Protobothrops	0.0577	0.0194	0.0577	0.0194	0.018	0.024	0.018	0.024	0.0251	0.0102	0.0251	0.0102
Providencia	0	0.0158	0.0258	0.0248	0.0435	0.0289	0.0435	0.0289	0	0	0.0272	0.0141
Prunus	0	0	0	0.024	0	0	0	0	0	0	0	0
Pseudanabaena	0	0	0	0.0241	0.0083	0.024	0.0083	0.024	0	0	0	0.0134
Pseudarthrobacter	0	0	0.0149	0.0248	0.0575	0.0337	0.1461	0.0541	0	0	0.0078	0.0133
Pseudescherichia	0.0243	0.0209	0.0243	0.0254	0.1039	0.0409	0.2106	0.0554	0.0422	0.012	0.0422	0.012
Pseudoalteromonas	0.0104	0.0176	0.0227	0.0251	0.032	0.0239	0.032	0.0239	0.0091	0.0079	0.0091	0.0079
Pseudobacter	0.0069	0.0168	0.0255	0.0244	0.0315	0.0312	0.1004	0.0543	0.0078	0.0107	0.0237	0.0138
Pseudobutyrivibrio	0.0275	0.0218	0.0591	0.0261	0	0	0.0625	0.0538	0.0223	0.0144	0.0303	0.0144
Pseudoclostridium	0.1313	0.034	0.2168	0.0271	0.1194	0.0396	0.3124	0.054	0.0879	0.0208	0.1171	0.0165
Pseudodesulfovibrio	0.0913	0.0301	0.1069	0.0266	0.0606	0.0369	0.0618	0.0548	0.0581	0.0192	0.0649	0.0153
Pseudoflavitalea	0	0	0.0542	0.0257	0.0768	0.0342	0.0768	0.0342	0.0089	0.0098	0.0243	0.014
Pseudogulbenkiania	0.0163	0.0183	0.0163	0.0247	0	0	0.093	0.0537	0.0165	0.0129	0.0165	0.014
Pseudogymnoascus	0.0037	0.0175	0.0799	0.0269	0.0342	0.0297	0.0941	0.0545	0.0182	0.0125	0.0405	0.0148
Pseudohongiella	0.0008	0.0133	0.0266	0.0257	0	0	0	0	0.0008	0.0068	0.0008	0.0068
Pseudolabrys	0.1076	0.0326	0.1076	0.027	0.1077	0.0416	0.2339	0.0551	0.0767	0.0206	0.0767	0.0159
Pseudomicrostroma	0.0131	0.0158	0.0488	0.0259	0.028	0.0351	0.1846	0.0538	0.0001	0.0088	0.036	0.0146
Pseudomonas	0.0233	0.0219	0.061	0.0258	0.0134	0.0234	0.0134	0.0234	0.022	0.0148	0.0454	0.0148
Pseudonaja	0.0296	0.021	0.0305	0.0246	0.0221	0.0241	0.0548	0.0542	0.0216	0.0129	0.0313	0.014
Pseudonocardia	0.0057	0.0184	0.0689	0.0255	0.016	0.0204	0.016	0.0204	0.014	0.012	0.0348	0.0142
Pseudopedobacter	0.0508	0.0246	0.0508	0.0257	0.0979	0.045	0.1389	0.0542	0.0501	0.0181	0.0501	0.0151
Pseudopodoces	0.008	0.0169	0.008	0.0251	0.0424	0.0327	0.0499	0.0535	0.0116	0.0113	0.0116	0.0139
Pseudopropionibacterium	0.0209	0.0176	0.0209	0.0247	0.0336	0.0274	0.0336	0.0274	0.0061	0.0085	0.0061	0.0085
Pseudorhodobacter	0	0	0	0.0248	0.017	0.0312	0.0771	0.0543	0.0063	0.0119	0.0379	0.0148
Pseudorhodoplanes	0	0	0	0.0234	0	0	0.111	0.0551	0	0	0	0.013
Pseudothermotoga	0.0109	0.0143	0.0109	0.0249	0.0327	0.027	0.1111	0.055	0.0045	0.0113	0.0137	0.0139
Pseudovibrio	0.0079	0.0144	0.0471	0.0251	0.0115	0.0282	0.0669	0.0554	0.0234	0.013	0.0336	0.0142
Pseudoxanthomonas	0	0.0159	0.0453	0.0248	0.0537	0.0275	0.0537	0.0275	0.0153	0.0118	0.0172	0.0136
Psychrobacter	0.0202	0.0197	0.0843	0.0262	0.1247	0.0368	0.1247	0.0368	0.0414	0.0169	0.0775	0.0157
Psychromicrobium	0.1014	0.0311	0.1014	0.0268	0.0859	0.0316	0.0859	0.0316	0.0738	0.0198	0.0738	0.0159
Pteropus	0.0012	0.0149	0.0317	0.0249	0.0226	0.0242	0.1672	0.0548	0.0148	0.0113	0.0235	0.0138
Puccinia	0	0.0179	0.0219	0.0247	0.0349	0.0255	0.0349	0.0255	0	0	0.0113	0.0135
Pulveribacter	0.0256	0.0161	0.0256	0.0161	0.0284	0.0225	0.0284	0.0225	0.015	0.0082	0.015	0.0082
Punctularia	0.003	0.0156	0.0456	0.026	0.0588	0.0323	0.0588	0.0323	0.0308	0.0166	0.057	0.0152
Purpureocillium	0.0405	0.023	0.0405	0.0258	0.0332	0.0313	0.1745	0.0544	0.015	0.0131	0.028	0.0144
Pusillimonas	0	0	0	0	0.0399	0.035	0.1215	0.055	0.0118	0.0122	0.0143	0.0139
Pygocentrus	0.0715	0.0267	0.0715	0.0264	0	0	0.0676	0.0534	0.0389	0.0162	0.0389	0.0147
Pyrenophora	0	0.0181	0.0631	0.0252	0.0445	0.0307	0.0944	0.0543	0.0109	0.0108	0.0246	0.0138
Pyricularia	0.0487	0.0246	0.0958	0.0263	0.0729	0.0386	0.177	0.0543	0.0631	0.0199	0.085	0.0158
Pyrobaculum	0	0	0	0	0.0424	0.0275	0.0424	0.0275	0.0034	0.0061	0.0034	0.0061
Pyrococcus	0.0082	0.0164	0.0656	0.0256	0	0	0.0825	0.0539	0.0033	0.0096	0.0341	0.0143
Pyrolobus	0	0	0.0012	0.024	0.0146	0.0343	0.0902	0.0547	0	0.0108	0.0172	0.0138
Pyropia	0.0524	0.0232	0.0524	0.0257	0.08	0.042	0.0936	0.0541	0.0438	0.0123	0.0438	0.0123
Python	0.0174	0.0207	0.0613	0.0258	0.0212	0.0298	0.0456	0.0533	0.0052	0.0111	0.0168	0.0139
Qipengyuania	0.0429	0.0224	0.0574	0.0253	0.038	0.0283	0.0484	0.0531	0.0348	0.0112	0.0348	0.0112
Quercus	0.001	0.0141	0.0311	0.0246	0.0662	0.0345	0.0715	0.0547	0.0124	0.0101	0.0245	0.014
Quinella	0.2521	0.0473	0.2932	0.0273	0.1078	0.05	0.3926	0.0482	0.1568	0.0317	0.2011	0.0182
Rahnella	0.0094	0.0172	0.0349	0.0255	0.0929	0.0385	0.1062	0.0546	0.0293	0.0139	0.0334	0.0144
Ralstonia	0.0831	0.0295	0.1152	0.0265	0.0657	0.0384	0.0665	0.0522	0.0552	0.0193	0.0698	0.0155
Ramlibacter	0.0774	0.0291	0.0774	0.0264	0	0	0.2028	0.0542	0.0527	0.0193	0.0605	0.0152
Ramularia	0	0	0	0	0.0379	0.025	0.0379	0.025	0	0.0061	0	0.0061
Raoultella	0.0238	0.0209	0.0425	0.0248	0.0634	0.0374	0.0934	0.0538	0.0267	0.0108	0.0267	0.0108
Raphanus	0.0113	0.0154	0.0113	0.0243	0	0	0.1285	0.055	0.01	0.0115	0.0257	0.014
Rasamsonia	0	0	0	0	0.0334	0.029	0.0577	0.054	0.0072	0.0094	0.0072	0.0137
Rathayibacter	0	0.0161	0.0468	0.0254	0.0716	0.0344	0.1	0.0546	0.0306	0.014	0.035	0.0143
Rattus	0.0192	0.0206	0.0359	0.0252	0	0	0.099	0.0544	0.0358	0.0166	0.0437	0.0147
Reclinomonas	0.0056	0.013	0.0056	0.013	0	0	0.0948	0.0548	0.0137	0.0096	0.0137	0.0096
Renibacterium	0.0179	0.018	0.0179	0.025	0.0328	0.0346	0.0697	0.0535	0.0303	0.0156	0.033	0.0145
Retortamonas	0.0122	0.0133	0.0122	0.0133	0	0	0.0462	0.0542	0.0059	0.0104	0.0171	0.0139
Rhabditophanes	0.0432	0.0263	0.1256	0.0268	0.0091	0.026	0.1405	0.0547	0.0358	0.0198	0.1377	0.0169
Rhadinovirus	0.0809	0.0283	0.0943	0.0269	0.1301	0.0368	0.1301	0.0368	0.0679	0.0192	0.0709	0.0158
Rhagoletis	0.0231	0.021	0.0279	0.0249	0	0	0.1283	0.0542	0.0109	0.0138	0.0313	0.0142
Rheinheimera	0.0691	0.0264	0.0691	0.0264	0.0339	0.0319	0.1346	0.0548	0.0322	0.0144	0.0573	0.015
Rhinatrema	0.0545	0.0261	0.08	0.0258	0.0837	0.0453	0.2191	0.0532	0.0651	0.0205	0.0731	0.0154
Rhincodon	0.0068	0.0129	0.0068	0.0129	0.1258	0.0385	0.1258	0.0385	0.0165	0.0092	0.0165	0.0092
Rhinocladiella	0.0374	0.0159	0.0374	0.0159	0.0465	0.029	0.0465	0.029	0.0338	0.014	0.0338	0.0148
Rhinopithecus	0	0	0	0	0.0692	0.0427	0.1186	0.0538	0.0056	0.01	0.0085	0.0136
Rhizobacter	0.0039	0.0177	0.023	0.0248	0	0	0.1416	0.0546	0.0003	0.0106	0.0427	0.0148
Rhizobium	0	0.0196	0.0387	0.0254	0.0475	0.0381	0.0988	0.0551	0	0	0.0086	0.0137
Rhizophagus	0.092	0.0282	0.1176	0.0266	0.2355	0.0528	0.3071	0.054	0.1051	0.0224	0.1165	0.0166
Rhizorhabdus	0	0	0.0739	0.0253	0	0	0.0984	0.0542	0	0	0.0399	0.0144
Rhodamnia	0	0	0.0286	0.0249	0.0092	0.0277	0.0927	0.0544	0	0	0.0357	0.0145
Rhodanobacter	0.052	0.0259	0.0729	0.0264	0	0	0.0419	0.0524	0.0083	0.0111	0.0285	0.0142
Rhodobaca	0.0867	0.0295	0.0867	0.0268	0.0179	0.0243	0.06	0.0527	0.0295	0.0142	0.0346	0.0145
Rhodobacter	0	0	0	0.0247	0	0	0.036	0.0526	0	0	0.0142	0.0138
Rhodococcus	0.0095	0.0198	0.0095	0.0243	0.0731	0.0316	0.0731	0.0316	0.0276	0.0109	0.0276	0.0109
Rhodoferax	0.0985	0.0313	0.137	0.0269	0.0817	0.039	0.1713	0.0546	0.0659	0.0204	0.1122	0.0165
Rhodomicrobium	0	0	0	0	0.0265	0.026	0.0265	0.026	0.016	0.0099	0.016	0.0099
Rhodoplanes	0.0388	0.0218	0.0388	0.0253	0.0484	0.0283	0.0484	0.0283	0.0299	0.0145	0.0324	0.0144
Rhodopseudomonas	0.0114	0.0185	0.0534	0.025	0.026	0.0264	0.1356	0.0552	0.0127	0.0131	0.0424	0.0145
Rhodospirillum	0.0032	0.0135	0.0032	0.0135	0.0142	0.0315	0.0939	0.0541	0.0152	0.0134	0.0152	0.0142
Rhodothermus	0.0214	0.0211	0.0894	0.0256	0.1038	0.0403	0.1815	0.0555	0.0439	0.017	0.0665	0.0152
Rhodotorula	0.0402	0.0221	0.0402	0.0249	0.0339	0.0344	0.0451	0.0537	0.0282	0.0144	0.0338	0.0144
Rhodovulum	0.0305	0.0235	0.0953	0.0265	0	0	0.0394	0.0523	0.0172	0.0144	0.0418	0.0146
Rhopalosiphum	0.0213	0.0186	0.0213	0.0252	0.0282	0.0291	0.0282	0.0291	0.0064	0.0103	0.0152	0.0137
Ricinus	0.0531	0.0252	0.0667	0.0263	0.0629	0.0427	0.1793	0.0542	0.025	0.0146	0.0558	0.0151
Rickettsia	0.0418	0.0244	0.0468	0.0258	0.0766	0.0321	0.0766	0.0321	0.0285	0.0105	0.0285	0.0105
Rippkaea	0.0199	0.0188	0.0199	0.0248	0	0	0.0608	0.0533	0	0.0088	0.0028	0.0132
Risingsunvirus	0.037	0.0219	0.0383	0.0257	0.0666	0.0309	0.0666	0.0309	0.0447	0.0168	0.0451	0.0149
Robiginitalea	0.0499	0.0262	0.0739	0.0257	0.0306	0.0232	0.0306	0.0232	0.0099	0.0129	0.0428	0.0145
Rodentibacter	0.0561	0.019	0.0561	0.019	0.013	0.0251	0.013	0.0251	0.0262	0.0105	0.0262	0.0105
Romboutsia	0.0032	0.0168	0.0397	0.0248	0.047	0.0313	0.047	0.0313	0.0192	0.0133	0.0192	0.0137
Roseateles	0	0	0.0778	0.0256	0.055	0.0356	0.1089	0.0552	0	0	0.0532	0.0146
Roseburia	0.0323	0.0214	0.084	0.026	0.0587	0.0389	0.1419	0.0545	0.0408	0.0169	0.0628	0.0152
Roseibacterium	0.0124	0.0145	0.0124	0.0251	0.0505	0.0384	0.118	0.0543	0.0143	0.011	0.0274	0.0143
Roseiflexus	0	0.0186	0.0662	0.0254	0	0	0.1042	0.0548	0	0	0.0196	0.0137
Roseimaritima	0.0351	0.0219	0.0618	0.0261	0.0188	0.0273	0.0985	0.0541	0.018	0.013	0.0681	0.0154
Roseitalea	0	0.0148	0.0023	0.0238	0.0295	0.03	0.0753	0.0551	0	0	0.0025	0.0132
Roseobacter	0.0141	0.0184	0.043	0.0244	0.0329	0.0263	0.0329	0.0263	0.0001	0.0085	0.0063	0.0131
Roseomonas	0	0	0.0116	0.0238	0.0166	0.0276	0.1017	0.0541	0	0.0115	0.0169	0.0138
Roseovarius	0	0	0.0295	0.0256	0.0161	0.0314	0.195	0.0539	0	0	0.0079	0.0135
Rothia	0	0.0118	0.0073	0.0239	0	0	0.0854	0.0549	0	0	0.0275	0.014
Rousettus	0.0072	0.0176	0.0072	0.0247	0	0	0.0474	0.0541	0	0	0.0088	0.0137
Ruania	0	0	0	0.024	0.0517	0.0308	0.1052	0.0553	0.012	0.0104	0.0187	0.0139
Rubrivivax	0.0069	0.0188	0.0761	0.0256	0.0429	0.0284	0.0429	0.0284	0	0	0.0321	0.0142
Rubrobacter	0.0376	0.0234	0.0376	0.0255	0.0381	0.0313	0.0612	0.0537	0.0169	0.0093	0.0169	0.0093
Ruegeria	0	0	0	0	0.0323	0.0286	0.0517	0.0537	0.0047	0.0102	0.009	0.0134
Rufibacter	0.0102	0.0192	0.054	0.025	0.0795	0.0391	0.0979	0.0536	0.0195	0.0129	0.0335	0.014
Ruminiclostridium	0.0326	0.0246	0.0326	0.0252	0.0129	0.0225	0.03	0.0524	0.0193	0.0134	0.025	0.0141
Ruminobacter	0.0201	0.0215	0.0479	0.0253	0.0374	0.0354	0.1148	0.0541	0.0287	0.016	0.0287	0.0142
Ruminococcus	0.0477	0.0267	0.0976	0.0269	0.0546	0.0358	0.1402	0.0555	0.0419	0.0179	0.0671	0.0155
Runella	0	0	0.0199	0.0248	0.0783	0.0377	0.1601	0.0545	0.0132	0.0121	0.0312	0.0143
Ruthenibacterium	0.0639	0.0286	0.0765	0.0263	0.0122	0.0292	0.1242	0.0545	0.0439	0.0174	0.0439	0.0148
Saccharibacillus	0.0547	0.0238	0.0547	0.0265	0.133	0.0462	0.1595	0.0555	0.0669	0.0189	0.0669	0.0155
Saccharomonospora	0	0	0.0175	0.0244	0.0115	0.0305	0.0421	0.0543	0	0	0.0289	0.0142
Saccharomyces	0	0	0	0	0	0	0.0335	0.0532	0	0	0	0
Saccharomycopsis	0.0147	0.018	0.0381	0.0249	0	0	0.1288	0.055	0.0157	0.0127	0.0315	0.0141
Saccharopolyspora	0	0	0	0	0.0513	0.0291	0.0513	0.0291	0.0173	0.0096	0.0173	0.0096
Saccharospirillum	0.0533	0.0247	0.0833	0.0249	0.0367	0.0275	0.1101	0.0545	0.0307	0.0136	0.0467	0.0142
Saccharothrix	0.0279	0.0196	0.0457	0.0253	0	0	0	0	0.0192	0.0097	0.0192	0.0097
Saccharum	0.0337	0.0225	0.0337	0.0255	0.1415	0.0524	0.1585	0.0538	0.0374	0.0175	0.0374	0.015
Saccoglossus	0.0454	0.0235	0.129	0.0268	0.0953	0.04	0.1033	0.0538	0.0502	0.0183	0.1117	0.0165
Sagittula	0.0573	0.0274	0.0631	0.0253	0.0332	0.0313	0.0714	0.0545	0.0246	0.0147	0.0392	0.0143
Saimiri	0	0.0185	0.0354	0.0251	0	0	0.0313	0.0535	0	0	0.0464	0.0147
Saitoella	0.0192	0.0142	0.0192	0.0142	0.1037	0.0377	0.1037	0.0377	0.017	0.0094	0.017	0.0094
Salarchaeum	0.0454	0.0231	0.0716	0.0258	0.1002	0.0394	0.1143	0.0557	0.0406	0.0114	0.0406	0.0114
Salarias	0	0.018	0.0232	0.0254	0.0076	0.0242	0.1106	0.0544	0.0028	0.0102	0.0285	0.0143
Salegentibacter	0.1003	0.0301	0.1093	0.0267	0.0821	0.0357	0.0821	0.0357	0.0698	0.0198	0.0698	0.0157
Salilacibacter	0.051	0.0196	0.051	0.0196	0.0412	0.0285	0.0412	0.0285	0.0076	0.0116	0.0076	0.0138
Salimicrobium	0.0035	0.0108	0.0035	0.0108	0.0117	0.0281	0.0376	0.0536	0.0038	0.0088	0.007	0.0132
Salinarchaeum	0.0527	0.0234	0.0527	0.0264	0.083	0.0431	0.1917	0.0548	0.0384	0.0147	0.0384	0.0149
Salinibacter	0.0239	0.0186	0.0609	0.0256	0.0385	0.0282	0.0385	0.0282	0.0222	0.013	0.0311	0.0145
Salinibacterium	0.0151	0.0177	0.0566	0.0259	0.0069	0.0341	0.1547	0.0542	0.0175	0.0128	0.0237	0.014
Salinicoccus	0.031	0.0226	0.086	0.0263	0	0	0.0807	0.0537	0.004	0.0099	0.0274	0.014
Salinicola	0.0349	0.017	0.0349	0.017	0.0377	0.0318	0.0763	0.0539	0.0073	0.0086	0.0073	0.0086
Salinigranum	0.0182	0.0167	0.0408	0.0255	0	0	0.1418	0.0548	0.0107	0.0111	0.0222	0.014
Saliniradius	0.0036	0.0139	0.0092	0.0242	0.023	0.0326	0.0657	0.0538	0.0084	0.0108	0.013	0.0136
Salinisphaera	0.0253	0.02	0.0542	0.0251	0.1592	0.0449	0.1958	0.0561	0.066	0.0193	0.0738	0.0155
Salinispira	0.0636	0.0271	0.0956	0.0261	0.0971	0.0433	0.1673	0.0562	0.0498	0.0177	0.0498	0.0149
Salinispora	0.027	0.0203	0.0343	0.0257	0.0295	0.0248	0.0559	0.0539	0.0153	0.0128	0.0313	0.0144
Salinivirga	0	0	0	0	0.0304	0.0269	0.0304	0.0269	0.0033	0.0091	0.005	0.0136
Salipiger	0.0056	0.0129	0.0056	0.0129	0.0151	0.0318	0.0507	0.0538	0.0057	0.0109	0.0146	0.0137
Salmo	0.0329	0.0226	0.0599	0.0255	0	0	0	0	0.0232	0.0147	0.0385	0.0146
Salmonella	0.0446	0.0248	0.0446	0.0254	0.1061	0.0398	0.1349	0.0558	0.0335	0.0106	0.0335	0.0106
Salpingoeca	0.0386	0.0206	0.0444	0.025	0.0976	0.0372	0.1258	0.0561	0.0343	0.0104	0.0343	0.0104
Salvia	0.0174	0.0154	0.0174	0.0248	0.062	0.0385	0.0863	0.0539	0.0208	0.0093	0.0208	0.0093
Sandaracinus	0.0146	0.0163	0.0425	0.0254	0.1603	0.0484	0.2821	0.0538	0.0427	0.0151	0.0536	0.015
Sanguibacter	0.0803	0.0308	0.0803	0.0267	0.0809	0.0345	0.0809	0.0345	0.0676	0.021	0.0676	0.0158
Saprolegnia	0	0	0.0308	0.025	0.0521	0.0361	0.0575	0.0528	0.0011	0.0096	0.0308	0.0143
Saprospira	0	0	0	0	0	0	0	0	0	0	0	0
Sarcina	0.0715	0.0288	0.1191	0.0265	0.11	0.0375	0.11	0.0375	0.0765	0.0211	0.0838	0.0159
Sarcophilus	0	0	0.0245	0.0247	0	0	0.0302	0.0527	0	0.0118	0.0208	0.0139
Scapholeberis	0	0.0174	0.0517	0.0251	0	0	0.1496	0.0544	0	0	0.0389	0.0143
Scaptodrosophila	0	0	0.0138	0.0247	0.0534	0.0287	0.0534	0.0287	0.0066	0.0088	0.0105	0.0137
Scardovia	0.0104	0.0188	0.0104	0.0245	0.0611	0.0325	0.0611	0.0325	0.0306	0.0114	0.0306	0.0114
Scedosporium	0.0475	0.0232	0.0833	0.0259	0.1107	0.0432	0.2469	0.0547	0.0552	0.0175	0.0591	0.0148
Schaalia	0.0754	0.029	0.0754	0.0263	0.0373	0.0322	0.1242	0.0548	0.0385	0.0163	0.0385	0.0146
Schistocerca	0.0179	0.0192	0.0179	0.0248	0.0055	0.0274	0.0124	0.0531	0.012	0.0091	0.012	0.0091
Schistosoma	0.0069	0.0124	0.0069	0.0124	0	0	0	0	0	0	0	0
Scincella	0.0039	0.0156	0.0303	0.0248	0	0	0.1612	0.0544	0.0146	0.0127	0.0363	0.0144
Sciurus	0.0365	0.025	0.1074	0.0267	0.0222	0.0262	0.0222	0.0262	0.0519	0.0202	0.0946	0.0162
Scleropages	0	0.0166	0.0374	0.0254	0.0287	0.0283	0.0351	0.0539	0	0	0.0326	0.0142
Sclerotinia	0.0088	0.0181	0.0416	0.0252	0.082	0.0357	0.082	0.0357	0.0083	0.0106	0.0118	0.0135
Scophthalmus	0.004	0.0168	0.1034	0.0261	0.0321	0.0359	0.054	0.0528	0.0177	0.015	0.0585	0.0149
Scytonema	0.0068	0.0139	0.0464	0.0255	0.0073	0.0244	0.1038	0.0554	0.0062	0.009	0.0327	0.0142
Sebaldella	0	0.0189	0.0228	0.025	0.0297	0.0279	0.0384	0.0538	0.0199	0.0143	0.0286	0.0142
Sedimenticola	0.0518	0.0249	0.0518	0.0261	0.0164	0.0219	0.0164	0.0219	0.033	0.0154	0.033	0.0146
Sedimentisphaera	0.0091	0.0153	0.0091	0.0244	0	0	0.018	0.0523	0.0012	0.0085	0.0199	0.0141
Sediminicola	0.0198	0.0199	0.0198	0.0254	0.0144	0.0307	0.0952	0.0543	0.0034	0.0113	0.0336	0.0146
Sediminispirochaeta	0	0.0173	0.0366	0.0242	0	0	0.0701	0.0532	0	0	0.0537	0.0145
Segniliparus	0	0	0.004	0.0247	0	0	0	0	0	0	0.0036	0.0135
Selaginella	0.0095	0.016	0.0095	0.0245	0.0141	0.0285	0.0867	0.0543	0.0055	0.0078	0.0055	0.0078
Selenomonas	0.0911	0.0305	0.0911	0.0262	0.0614	0.0329	0.1059	0.0561	0.0429	0.0174	0.0566	0.0149
Serinicoccus	0.1501	0.0373	0.1746	0.0275	0.1241	0.0403	0.1413	0.0562	0.0942	0.0224	0.0947	0.0164
Serinus	0.0186	0.0165	0.0186	0.0255	0.0779	0.0327	0.0779	0.0327	0.0239	0.0095	0.0239	0.0095
Seriola	0	0.0122	0	0.0122	0.0573	0.0391	0.0912	0.0556	0.0145	0.0095	0.0145	0.0095
Serpentinomonas	0	0	0.0466	0.0257	0	0	0.1102	0.0547	0	0	0.036	0.0146
Serratia	0.0092	0.0174	0.0341	0.0253	0.0891	0.0448	0.1028	0.0541	0.0348	0.0163	0.0348	0.0144
Sesamum	0.0113	0.0157	0.0113	0.0254	0	0	0.0168	0.0523	0.003	0.007	0.003	0.007
Setaria	0.0073	0.0198	0.0461	0.0248	0.0658	0.0408	0.0964	0.0542	0.0084	0.0137	0.0292	0.0141
Sharpea	0.0221	0.0191	0.025	0.0253	0.0424	0.03	0.0457	0.053	0.0188	0.0094	0.0188	0.0094
Shaspivirus	0	0	0	0	0.0162	0.0228	0.0162	0.0228	0.0095	0.0126	0.0095	0.0139
Shewanella	0	0.0118	0.0591	0.0252	0.1031	0.0385	0.1142	0.0551	0.0274	0.013	0.0629	0.015
Shimwellia	0.042	0.0221	0.042	0.0258	0.0953	0.0371	0.2077	0.0563	0.0397	0.0112	0.0397	0.0112
Shinella	0	0	0	0	0	0	0.0312	0.052	0.0037	0.0082	0.0037	0.0082
Sideroxydans	0.0295	0.0216	0.0295	0.0258	0.0029	0.02	0.0685	0.0543	0.0161	0.0098	0.0161	0.0098
Simplicispira	0	0.0118	0.0171	0.0253	0	0	0	0	0	0	0	0
Singulisphaera	0.0193	0.0169	0.0487	0.0251	0.0591	0.0313	0.0591	0.0313	0.0198	0.0093	0.0198	0.0093
Sinocyclocheilus	0.0069	0.0157	0.0469	0.0252	0.0409	0.0339	0.1195	0.056	0.0083	0.0131	0.0514	0.0148
Sinomonas	0.0349	0.0232	0.0524	0.0255	0	0	0.1395	0.0543	0.0296	0.0151	0.0338	0.0143
Sinorhizobium	0.088	0.0324	0.1577	0.0268	0.0482	0.0348	0.1696	0.0547	0.0384	0.0179	0.0719	0.0153
Sipha	0.0214	0.015	0.0214	0.015	0	0	0	0	0.0083	0.008	0.0083	0.008
Slackia	0	0.0175	0.0613	0.026	0.1707	0.0493	0.2339	0.0547	0.0434	0.0171	0.0669	0.0154
Snodgrassella	0.0065	0.0157	0.0065	0.0246	0.0052	0.024	0.0339	0.0528	0.0075	0.0085	0.0075	0.0085
Sodalis	0.0043	0.0146	0.0052	0.0237	0	0	0	0	0	0	0.0046	0.0132
Sodiomyces	0	0.0168	0.003	0.0244	0	0	0.0405	0.0524	0.0119	0.0132	0.027	0.0144
Soehngenia	0.0361	0.0228	0.0361	0.0254	0.0553	0.0316	0.0553	0.0316	0.0398	0.017	0.0398	0.0146
Solanum	0	0	0.0295	0.0256	0.0583	0.0347	0.1863	0.0554	0.028	0.0154	0.0397	0.0144
Solenopsis	0	0	0.1025	0.0266	0.0272	0.0346	0.08	0.0531	0	0	0.0531	0.0149
Solibacillus	0.0447	0.0225	0.0447	0.0254	0.0657	0.0414	0.0688	0.0531	0.0365	0.0162	0.0365	0.0145
Solimonas	0.031	0.0167	0.031	0.0167	0.1319	0.051	0.1421	0.054	0.028	0.0147	0.028	0.0143
Solitalea	0.0472	0.0181	0.0472	0.0181	0.1093	0.0468	0.1929	0.0539	0.0448	0.0167	0.0448	0.015
Sorangium	0.0401	0.0255	0.0487	0.0254	0.0221	0.026	0.0999	0.0551	0.0149	0.0133	0.0425	0.0146
Sorex	0.0109	0.0174	0.0493	0.0252	0.0919	0.0416	0.2704	0.0542	0.0262	0.0138	0.0397	0.0145
Sorghum	0.0133	0.0213	0.0555	0.0251	0.1111	0.0427	0.1562	0.0556	0.0347	0.0159	0.0357	0.0144
Sparassis	0	0	0.0162	0.024	0	0	0.1282	0.0548	0	0	0.0229	0.0139
Sparus	0.0428	0.0248	0.1045	0.0257	0.0177	0.0326	0.1965	0.0541	0.0243	0.0163	0.1142	0.016
Spathaspora	0.0459	0.0218	0.0459	0.0257	0.0914	0.037	0.0914	0.037	0.0277	0.0141	0.0277	0.0141
Sphaeramia	0.0237	0.0149	0.0237	0.0149	0.0008	0.0237	0.2316	0.0541	0.0122	0.0102	0.0277	0.0139
Sphaerobacter	0.009	0.0199	0.0484	0.0255	0.0827	0.0364	0.1537	0.0563	0.0352	0.0162	0.0588	0.0151
Sphaerochaeta	0.012	0.0187	0.0335	0.0247	0.036	0.0324	0.0375	0.0537	0.0059	0.0117	0.0249	0.0139
Sphaeroforma	0.0164	0.0193	0.032	0.0247	0.0196	0.0318	0.1009	0.0548	0.0106	0.0121	0.0106	0.0135
Sphaerulina	0.0105	0.0185	0.0127	0.0242	0	0	0.0633	0.0547	0.0102	0.0122	0.0223	0.014
Sphingobacterium	0.0276	0.0209	0.0284	0.0245	0	0	0.0225	0.0519	0	0	0	0
Sphingobium	0	0.0154	0.0065	0.0241	0	0	0.1871	0.0542	0	0	0.0288	0.0141
Sphingomonas	0.0423	0.0245	0.1187	0.0266	0.0287	0.0238	0.0287	0.0238	0.0344	0.0156	0.0629	0.0152
Sphingopyxis	0.0405	0.0234	0.0731	0.0256	0.0753	0.038	0.0941	0.0554	0.0379	0.016	0.0684	0.0152
Sphingorhabdus	0.0044	0.0135	0.0107	0.0247	0.0019	0.019	0.037	0.0533	0.0087	0.0092	0.0087	0.0136
Sphingosinicella	0.0137	0.0188	0.0452	0.0254	0.024	0.0268	0.024	0.0268	0.002	0.008	0.006	0.0132
Spiribacter	0.0192	0.0186	0.0498	0.0257	0.1014	0.0338	0.1014	0.0338	0.0407	0.0121	0.0407	0.0121
Spirochaeta	0.0776	0.03	0.0776	0.0263	0.0533	0.0327	0.1183	0.0555	0.049	0.0192	0.0619	0.0152
Spirodela	0.0121	0.0198	0.0384	0.0256	0	0	0	0	0.0071	0.0113	0.0162	0.0138
Spirometra	0.0008	0.0122	0.009	0.0242	0	0	0	0	0.0076	0.0102	0.0167	0.0137
Spiroplasma	0.0067	0.0173	0.0326	0.0244	0.0004	0.0182	0.0391	0.0538	0.0064	0.0095	0.0206	0.0139
Spirosoma	0.0334	0.023	0.0334	0.0253	0	0	0.0856	0.0544	0.0103	0.0123	0.0195	0.014
Spizellomyces	0.0241	0.0199	0.0601	0.0251	0.0156	0.0261	0.11	0.0553	0.0263	0.014	0.0325	0.0139
Spodoptera	0.0729	0.0295	0.0794	0.0272	0.0104	0.0254	0.0878	0.0542	0.0304	0.0151	0.0304	0.0145
Sporanaerobacter	0	0.0105	0	0.0105	0.0226	0.0271	0.0494	0.0541	0.0092	0.0081	0.0092	0.0081
Sporisorium	0	0	0.0417	0.0253	0.0619	0.0315	0.0619	0.0315	0.0008	0.0081	0.0053	0.0137
Sporolactobacillus	0.0185	0.0176	0.0563	0.0252	0.0499	0.0315	0.0956	0.0545	0.0165	0.0108	0.0468	0.0145
Sporomusa	0.006	0.0159	0.006	0.0243	0.124	0.045	0.2128	0.0554	0.0241	0.0097	0.0241	0.0097
Sporosarcina	0.0242	0.0193	0.0242	0.025	0.0542	0.0376	0.0797	0.0546	0.0241	0.0107	0.0241	0.0107
Sporothrix	0.0529	0.0191	0.0529	0.0191	0.0956	0.0309	0.0956	0.0309	0.0416	0.0114	0.0416	0.0114
Stackebrandtia	0.0193	0.0205	0.0193	0.0245	0.0344	0.0238	0.0344	0.0238	0.0178	0.0118	0.0178	0.0138
Stanieria	0.0053	0.0128	0.0121	0.0244	0.0278	0.0279	0.1432	0.0544	0	0	0.0091	0.0135
Staphylococcus	0.0008	0.0135	0.021	0.0248	0	0	0.0292	0.0527	0	0	0.0095	0.0135
Starkeya	0.0297	0.0226	0.0405	0.0244	0.0251	0.0323	0.0502	0.0534	0.0082	0.0121	0.0251	0.0138
Stegastes	0.0254	0.0211	0.0295	0.0251	0	0	0	0	0.0042	0.0113	0.0056	0.0135
Stella	0.0467	0.0247	0.0599	0.0263	0	0	0.0396	0.0538	0.0244	0.0142	0.0244	0.0144
Stenotrophomonas	0.0319	0.0207	0.0319	0.0257	0	0	0.0921	0.0542	0.0149	0.0093	0.0149	0.0093
Stereum	0.0159	0.0193	0.0294	0.0252	0.0744	0.0353	0.0985	0.0543	0.0288	0.0134	0.0288	0.0144
Sterolibacterium	0	0	0	0.0237	0.0424	0.0295	0.0424	0.0295	0.0033	0.0099	0.0033	0.0137
Stichococcus	0.0272	0.0169	0.0272	0.0169	0.0713	0.0359	0.0713	0.0359	0.0304	0.0115	0.0304	0.0115
Stigmatella	0.0232	0.02	0.0232	0.0252	0	0	0.0539	0.0538	0.0114	0.0107	0.0119	0.0136
Stomoxys	0	0	0.0435	0.0249	0	0	0.0862	0.0542	0.0041	0.0098	0.0171	0.0138
Streptacidiphilus	0.0143	0.0172	0.0356	0.0249	0.0317	0.0236	0.0317	0.0236	0.0114	0.0094	0.0114	0.0094
Streptoalloteichus	0.027	0.022	0.027	0.0245	0	0	0.1894	0.0543	0.0136	0.0135	0.0211	0.0136
Streptococcus	0.0756	0.03	0.0767	0.0262	0.1119	0.045	0.1493	0.0545	0.0564	0.0199	0.0564	0.0152
Streptomonospora	0.0107	0.0149	0.0107	0.0252	0.0489	0.036	0.2667	0.0537	0.0198	0.0118	0.0269	0.014
Streptomyces	0.0447	0.0274	0.0927	0.0265	0.1349	0.0456	0.1872	0.0547	0.0638	0.0209	0.0831	0.016
Streptopelia	0.0265	0.021	0.0265	0.0247	0.0325	0.0351	0.3097	0.0516	0.0312	0.0163	0.0625	0.0152
Streptosporangium	0.056	0.0263	0.0573	0.0266	0.0502	0.0281	0.065	0.0544	0.0471	0.0172	0.0606	0.0154
Strigomonas	0.0166	0.0206	0.0643	0.0262	0.0196	0.0276	0.0196	0.0276	0.0039	0.0114	0.0149	0.0138
Strigops	0.0347	0.0228	0.0408	0.0244	0.0604	0.0393	0.0762	0.0531	0.0359	0.0163	0.0399	0.0144
Strongylium	0.0144	0.0189	0.0144	0.0255	0.022	0.0286	0.022	0.0286	0.012	0.012	0.012	0.0144
Strongyloides	0.1957	0.0256	0.1957	0.0256	0.0932	0.0433	0.3174	0.0517	0.138	0.0272	0.1595	0.0178
Struthio	0.0347	0.0218	0.0347	0.025	0.0272	0.0329	0.0976	0.0537	0.0223	0.0102	0.0223	0.0102
Sturnus	0.0166	0.0183	0.0166	0.0254	0	0	0	0	0.0166	0.0095	0.0166	0.0095
Stygiella	0	0.0131	0	0.0131	0.0005	0.0213	0.01	0.0519	0.01	0.0092	0.01	0.0092
Stylophora	0	0.0188	0.1202	0.0264	0.0299	0.0349	0.2602	0.0531	0.016	0.0147	0.0892	0.0156
Succiniclasticum	0.2185	0.0428	0.282	0.0272	0.045	0.0301	0.1083	0.0549	0.0931	0.0234	0.1316	0.0169
Succinivibrio	0.0143	0.0192	0.0442	0.025	0.0597	0.0309	0.0597	0.0309	0.0194	0.0129	0.0361	0.0144
Sugiyamaella	0.0215	0.0214	0.0713	0.0258	0.0913	0.0385	0.2548	0.0531	0.0262	0.0129	0.0374	0.0143
Suhomyces	0.0041	0.0155	0.0041	0.0241	0.0466	0.0372	0.0803	0.054	0.0185	0.01	0.0185	0.01
Sulfitobacter	0.0023	0.0158	0.0397	0.0245	0	0	0.0088	0.0525	0.0026	0.0101	0.028	0.014
Sulfobacillus	0.0676	0.0263	0.0676	0.0268	0.0403	0.0283	0.0403	0.0283	0.0448	0.0124	0.0448	0.0124
Sulfuricaulis	0	0	0.0235	0.0246	0	0	0.0419	0.0544	0.0001	0.0104	0.0041	0.0132
Sulfuriferula	0.0022	0.0134	0.0192	0.0248	0.028	0.0262	0.028	0.0262	0.0014	0.008	0.0014	0.008
Sulfuritalea	0.032	0.0229	0.032	0.0254	0.0847	0.037	0.185	0.0544	0.038	0.0118	0.038	0.0118
Sulfuritortus	0	0	0.0389	0.0252	0.055	0.0305	0.055	0.0305	0.007	0.009	0.0251	0.0141
Sulfurivermis	0	0	0.0048	0.0244	0	0	0.1455	0.0548	0	0	0.0147	0.0138
Sulfurospirillum	0	0.016	0.0535	0.0254	0.013	0.033	0.0721	0.0537	0.0257	0.015	0.0358	0.0144
Sulfurovum	0.019	0.0202	0.0279	0.0254	0.0511	0.026	0.0511	0.026	0.0246	0.0104	0.0246	0.0104
Sus	0.0768	0.0292	0.1186	0.0266	0.089	0.0361	0.089	0.0361	0.0701	0.0215	0.1087	0.0165
Sutterella	0.01	0.0183	0.0175	0.0248	0	0	0.1767	0.0547	0.0072	0.0116	0.0072	0.0134
Svunavirus	0.0306	0.0195	0.0365	0.0252	0.0024	0.0243	0.0427	0.0542	0.0184	0.0122	0.0184	0.0139
Swingsia	0.0104	0.0139	0.0104	0.0262	0.0019	0.0208	0.0923	0.0534	0.0135	0.0111	0.0282	0.0146
Symbiobacterium	0.0043	0.0178	0.0446	0.0253	0.0712	0.0327	0.1075	0.0558	0.0253	0.0129	0.0253	0.0141
Synechococcus	0.014	0.0196	0.0521	0.0262	0.017	0.0235	0.017	0.0235	0.0167	0.0129	0.0313	0.0145
Synechocystis	0.0206	0.0147	0.0206	0.0147	0.0172	0.0255	0.0744	0.0537	0.0176	0.0114	0.0177	0.014
Syngnathus	0.0422	0.024	0.0768	0.0261	0.0804	0.0371	0.1164	0.0543	0.0473	0.0173	0.0622	0.0154
Syntrophobacter	0	0	0	0	0	0	0.1008	0.0542	0	0	0.0187	0.0138
Syntrophobotulus	0	0.017	0.0322	0.0251	0	0	0.0675	0.0537	0.0109	0.0132	0.0508	0.0148
Syntrophomonas	0.0051	0.0139	0.019	0.0256	0	0	0	0	0.0096	0.0109	0.0172	0.0141
Syntrophothermus	0	0	0	0	0	0	0.0132	0.052	0	0	0.0082	0.0137
Syntrophus	0.0017	0.0162	0.0847	0.0255	0.0515	0.03	0.0515	0.03	0.0176	0.0126	0.0324	0.014
Syzygium	0	0.0113	0	0.0113	0.0412	0.0277	0.0412	0.0277	0	0	0.0049	0.0135
Tabrizicola	0.0256	0.0203	0.0256	0.0254	0	0	0.1224	0.0544	0	0	0.0157	0.0139
Tachysurus	0	0	0.0145	0.0245	0.0008	0.0249	0.1816	0.0549	0	0	0.0319	0.0142
Taeniopygia	0	0	0.0373	0.0256	0	0	0.0872	0.0544	0	0	0.0229	0.0139
Takifugu	0.0176	0.0153	0.0176	0.0153	0.0868	0.0377	0.116	0.0549	0.0237	0.0104	0.0237	0.0104
Talaromyces	0.0004	0.013	0.0065	0.0252	0	0	0.0941	0.0546	0	0	0.0226	0.0142
Tannerella	0.0295	0.0211	0.0423	0.0249	0.0143	0.028	0.0663	0.0542	0.0353	0.0157	0.0356	0.0145
Tarenaya	0.0363	0.0215	0.0369	0.0256	0.0248	0.0272	0.177	0.055	0.0171	0.0117	0.0263	0.0142
Tarzetta	0.0439	0.0231	0.0439	0.026	0.0313	0.0239	0.0313	0.0239	0.0238	0.01	0.0238	0.01
Tateyamaria	0.0054	0.0139	0.0054	0.0232	0.0729	0.0429	0.1012	0.0542	0.0215	0.0102	0.0215	0.0102
Tatumella	0.0002	0.0139	0.0137	0.0245	0.0539	0.0359	0.1701	0.0542	0.0172	0.0126	0.0257	0.0142
Temnothorax	0.0383	0.0215	0.0383	0.0261	0.0341	0.0332	0.1189	0.0551	0.0313	0.0146	0.032	0.0145
Tenacibaculum	0.116	0.0312	0.1432	0.0268	0.0807	0.0359	0.1655	0.0562	0.0711	0.0193	0.0848	0.0157
Tepidanaerobacter	0.0084	0.0179	0.0084	0.0247	0.0157	0.0244	0.0157	0.0244	0.0013	0.009	0.0064	0.0134
Teredinibacter	0.0454	0.0243	0.0954	0.0256	0	0	0.0778	0.0541	0.0346	0.0166	0.0572	0.015
Terrapene	0.0419	0.0264	0.0453	0.0258	0.0065	0.0257	0.0906	0.0539	0.0127	0.0132	0.0248	0.0143
Terribacillus	0	0	0	0	0	0	0	0	0.0026	0.0083	0.0026	0.0083
Terriglobus	0	0	0.0393	0.0251	0.0848	0.0403	0.0997	0.0536	0.017	0.0137	0.0461	0.0148
Tessaracoccus	0.0084	0.0182	0.0394	0.0252	0.0389	0.0334	0.0684	0.054	0.0033	0.0096	0.0318	0.0143
Tetragenococcus	0.0216	0.0207	0.0784	0.0263	0.0414	0.0357	0.0766	0.0532	0.0052	0.012	0.0331	0.0143
Tetrahymena	0.0928	0.0312	0.1301	0.0263	0.0195	0.0274	0.1746	0.0549	0.0512	0.0187	0.0758	0.0155
Tetraodon	0.0252	0.0206	0.0252	0.0254	0.0042	0.0234	0.0042	0.0234	0.0143	0.0098	0.0143	0.0098
Tetrapisispora	0	0	0.0121	0.0244	0.0092	0.0277	0.0897	0.0541	0.0025	0.0097	0.0133	0.0138
Thalassococcus	0.006	0.0127	0.006	0.0127	0.0058	0.0216	0.0191	0.0532	0	0	0	0
Thalassolituus	0.044	0.0231	0.0631	0.0257	0.0509	0.037	0.0895	0.0543	0.0189	0.0098	0.0189	0.0098
Thalassospira	0.0314	0.0208	0.0314	0.0251	0.0243	0.0275	0.1269	0.0551	0.0148	0.012	0.0392	0.0145
Thalassotalea	0.0746	0.0273	0.0854	0.0266	0.0066	0.0222	0.0066	0.0222	0.0459	0.0174	0.046	0.0151
Thamnophis	0	0	0.0591	0.0253	0.112	0.0359	0.112	0.0359	0.0135	0.013	0.0543	0.0149
Thauera	0.0179	0.0192	0.0394	0.0249	0.0198	0.0249	0.1171	0.055	0.0127	0.0128	0.0551	0.0148
Thecamonas	0	0.0188	0.0145	0.0248	0.0132	0.0317	0.0697	0.0534	0.0176	0.0155	0.0319	0.0143
Theileria	0.0549	0.024	0.0627	0.0261	0.1066	0.035	0.1066	0.035	0.0584	0.0177	0.0584	0.0151
Theobroma	0	0	0.0107	0.0251	0.0758	0.0363	0.0787	0.0543	0.014	0.0105	0.0241	0.0142
Thermacetogenium	0.0061	0.0164	0.0668	0.0262	0.0145	0.0252	0.0145	0.0252	0.0066	0.0102	0.0251	0.0141
Thermaerobacter	0.0279	0.0236	0.0655	0.0256	0.0454	0.0319	0.153	0.0549	0.0458	0.0183	0.0513	0.015
Thermanaeromonas	0	0	0.0224	0.0246	0.0612	0.0329	0.0809	0.0546	0.0293	0.0143	0.0293	0.0141
Thermanaerovibrio	0.0015	0.0148	0.0015	0.025	0.0034	0.025	0.0409	0.0534	0	0	0	0
Thermincola	0.0031	0.0151	0.0033	0.0246	0	0	0	0	0	0	0.008	0.0135
Thermoactinomyces	0.0274	0.015	0.0274	0.015	0.0114	0.0211	0.0114	0.0211	0.025	0.0126	0.0303	0.0142
Thermoanaerobacter	0.0361	0.0236	0.0501	0.025	0	0	0.1383	0.0547	0.0209	0.0161	0.0556	0.0149
Thermoanaerobacterium	0.0239	0.0196	0.0546	0.0258	0.0414	0.0272	0.0414	0.0272	0.0293	0.0149	0.0521	0.0149
Thermobacillus	0.0994	0.0321	0.1076	0.0263	0.0374	0.0265	0.0374	0.0265	0.039	0.0168	0.0551	0.0149
Thermobaculum	0.0027	0.0146	0.0708	0.026	0.0604	0.0341	0.0784	0.0537	0.0165	0.0131	0.0247	0.0142
Thermobifida	0	0.0146	0	0.0146	0.0487	0.0295	0.0487	0.0295	0.0008	0.0069	0.0008	0.0069
Thermobispora	0	0	0.0263	0.0242	0.0189	0.0252	0.0189	0.0252	0	0	0.015	0.0137
Thermoclostridium	0.0229	0.021	0.0229	0.0259	0.0302	0.027	0.0906	0.0543	0.0156	0.0093	0.0156	0.0093
Thermococcus	0	0.0169	0.0448	0.0246	0.0452	0.0258	0.0452	0.0258	0.0113	0.0122	0.0413	0.0144
Thermocrinis	0.0312	0.0217	0.0675	0.0258	0.0077	0.0188	0.0077	0.0188	0.0114	0.0101	0.0269	0.0142
Thermodesulfovibrio	0.0123	0.0186	0.022	0.0246	0.0015	0.0246	0.0541	0.0533	0.0154	0.013	0.0229	0.0143
Thermogemmatispora	0.0222	0.0225	0.0664	0.0258	0.0921	0.0415	0.0955	0.0537	0.0219	0.0143	0.0492	0.0147
Thermogutta	0.0409	0.0261	0.0682	0.0264	0.0643	0.0416	0.1222	0.0539	0.0238	0.0155	0.0301	0.0145
Thermomonas	0	0	0.0418	0.0247	0	0	0.1113	0.0548	0	0	0.0486	0.0145
Thermomonospora	0	0	0.0087	0.024	0.0455	0.0286	0.0563	0.0545	0.0082	0.0075	0.0082	0.0075
Thermoplasma	0.0398	0.0224	0.0398	0.0259	0	0	0	0	0.0078	0.0087	0.0078	0.0087
Thermosediminibacter	0	0	0.0183	0.0246	0.0293	0.0276	0.0689	0.0543	0.0042	0.0079	0.0257	0.0142
Thermosipho	0.0454	0.0241	0.0781	0.0267	0.0329	0.0279	0.1955	0.0557	0.0307	0.0148	0.051	0.015
Thermosporothrix	0.0296	0.019	0.0296	0.0254	0.0491	0.0253	0.0491	0.0253	0.0289	0.0101	0.0289	0.0101
Thermosynechococcus	0.0193	0.0204	0.0318	0.0253	0.0548	0.0391	0.059	0.0531	0.0139	0.0093	0.0139	0.0093
Thermothelomyces	0.1027	0.0315	0.1685	0.0269	0.056	0.0346	0.1311	0.0548	0.0773	0.0215	0.0969	0.0162
Thermothielavioides	0.1045	0.0322	0.1244	0.0264	0	0	0.1629	0.0544	0.0461	0.0182	0.0805	0.0155
Thermotoga	0.0074	0.0158	0.0074	0.0251	0.044	0.0346	0.1109	0.0546	0.0225	0.0136	0.0384	0.0147
Thermovirga	0.0608	0.0284	0.0608	0.0261	0.0457	0.0298	0.0457	0.0298	0.0467	0.0183	0.0467	0.0149
Thermus	0.0601	0.0268	0.1388	0.0265	0.0456	0.0301	0.0719	0.0543	0.0342	0.015	0.0552	0.0147
Theropithecus	0.0271	0.02	0.0271	0.026	0.1023	0.0368	0.1023	0.0368	0.0411	0.0161	0.0411	0.0151
Thioalkalivibrio	0.0162	0.0214	0.0702	0.0258	0.0471	0.0374	0.1622	0.0544	0.0136	0.013	0.0321	0.0142
Thiobacillus	0	0.0127	0	0.0127	0.1305	0.0378	0.1305	0.0378	0.0237	0.0126	0.0237	0.0144
Thioclava	0.0039	0.0137	0.0039	0.0243	0.0091	0.0296	0.0579	0.0534	0.0063	0.0104	0.0206	0.0139
Thiocystis	0.0058	0.0135	0.0552	0.025	0.0405	0.0349	0.0691	0.0542	0.0193	0.0129	0.0355	0.0143
Thiodictyon	0	0.0178	0.0599	0.0257	0	0	0	0	0.0031	0.0073	0.0031	0.0073
Thioflavicoccus	0.0072	0.0142	0.0243	0.0249	0.0291	0.0278	0.0358	0.0522	0.0191	0.0126	0.034	0.0143
Thiohalobacter	0.0544	0.026	0.0544	0.0248	0.0937	0.0384	0.2581	0.0542	0.0616	0.0192	0.0637	0.0151
Thiolapillus	0.0429	0.0208	0.0429	0.0263	0.0635	0.0354	0.1176	0.0549	0.0294	0.0101	0.0294	0.0101
Thiomicrorhabdus	0	0	0	0.024	0.0187	0.0287	0.0847	0.054	0	0	0.027	0.0141
Thiomonas	0	0.0191	0.0898	0.026	0.0219	0.0344	0.0466	0.0528	0.0063	0.0123	0.038	0.0144
Thulinius	0	0	0.0025	0.0244	0.0153	0.0277	0.0341	0.0533	0.0031	0.0081	0.0131	0.0137
Tilletiaria	0.0288	0.0191	0.0288	0.0255	0.0216	0.0279	0.0659	0.054	0.0225	0.0098	0.0225	0.0098
Tilletiopsis	0	0	0.0234	0.0252	0.042	0.037	0.1804	0.0538	0.014	0.0123	0.0435	0.0147
Timquatrovirus	0.0061	0.0156	0.0061	0.0244	0.0324	0.0263	0.0324	0.0263	0.0152	0.0121	0.0152	0.014
Tinamus	0.0179	0.018	0.0179	0.0255	0.062	0.0319	0.062	0.0319	0.0215	0.0099	0.0215	0.0099
Tistrella	0	0.012	0	0.012	0.0338	0.0265	0.1181	0.0552	0.0031	0.0088	0.0165	0.0138
Tobamovirus	0	0	0.0152	0.0251	0	0	0.05	0.0528	0	0	0.0182	0.014
Tolumonas	0	0	0	0	0.0122	0.0254	0.043	0.0528	0	0	0.0052	0.0135
Tomitella	0.0376	0.026	0.1236	0.0271	0.069	0.0336	0.069	0.0336	0.0632	0.0211	0.0805	0.016
Torovirus	0.0008	0.0184	0.0537	0.0258	0.0166	0.0278	0.0479	0.0532	0.008	0.0108	0.0121	0.0136
Torulaspora	0.0282	0.0161	0.0282	0.0161	0.0196	0.0222	0.0196	0.0222	0.0202	0.0097	0.0202	0.0097
Toxoplasma	0.0738	0.0288	0.1242	0.0267	0.0022	0.0177	0.0022	0.0177	0.0278	0.0147	0.0361	0.0145
Trachymyrmex	0.0462	0.0243	0.0462	0.0258	0	0	0	0	0.014	0.0116	0.014	0.0141
Trametes	0	0	0.0232	0.0248	0.0743	0.0331	0.0743	0.0331	0.0256	0.0141	0.0404	0.0144
Tremella	0.0087	0.0181	0.0087	0.0244	0.0508	0.0276	0.0508	0.0276	0.0168	0.0095	0.0168	0.0095
Treponema	0.0388	0.0248	0.0908	0.0258	0	0	0.1269	0.0548	0.0192	0.0148	0.0623	0.015
Trichechus	0.0142	0.0146	0.0354	0.0249	0	0	0.0735	0.0543	0.0129	0.0114	0.0129	0.0139
Trichoderma	0	0	0.0836	0.0255	0	0	0.0715	0.0545	0	0	0.0704	0.0151
Trichogramma	0.0768	0.0259	0.0859	0.026	0.142	0.037	0.142	0.037	0.0718	0.0185	0.0718	0.0156
Trichomonas	0.0088	0.0173	0.0255	0.0245	0.1193	0.045	0.1985	0.0551	0.025	0.0132	0.0358	0.0141
Trichophyton	0.0617	0.0256	0.0617	0.0262	0	0	0.0424	0.0525	0.0268	0.011	0.0268	0.011
Trichoplax	0.082	0.0287	0.0871	0.0272	0.1344	0.038	0.1344	0.038	0.0764	0.0203	0.0764	0.016
Trichoplusia	0.0107	0.018	0.0381	0.0242	0.0352	0.0341	0.3847	0.0491	0.0193	0.0143	0.0904	0.0156
Trichosporon	0	0	0.0462	0.0248	0.0121	0.0226	0.0935	0.0542	0.0033	0.0098	0.0339	0.0142
Trigintaduovirus	0	0	0.0365	0.0247	0.0787	0.0418	0.107	0.0545	0.0098	0.0115	0.0296	0.0141
Tripedalia	0.0199	0.0177	0.0199	0.0248	0	0	0.0263	0.0532	0.0153	0.0092	0.0153	0.0092
Triticum	0.0769	0.0277	0.0769	0.0257	0.0682	0.0393	0.0946	0.0548	0.0427	0.0162	0.0427	0.0146
Truepera	0.0524	0.0248	0.0818	0.0257	0.0233	0.0343	0.1343	0.0555	0.0155	0.0124	0.0437	0.0144
Trueperella	0.0423	0.0221	0.0423	0.0249	0.0042	0.022	0.0796	0.0541	0.0247	0.0134	0.0411	0.0143
Trypanosoma	0.0468	0.0237	0.0468	0.0259	0.0237	0.0279	0.0264	0.0524	0.0208	0.0138	0.0208	0.0141
Tsukamurella	0.0064	0.0168	0.0373	0.0253	0.0487	0.0307	0.1661	0.0548	0.0121	0.0122	0.0552	0.0149
Tumebacillus	0.0237	0.0199	0.0237	0.0247	0.0224	0.0349	0.1391	0.055	0.0033	0.0088	0.0033	0.0131
Tupaia	0	0	0.0114	0.0243	0.0375	0.0304	0.0375	0.0304	0.0022	0.0088	0.02	0.0139
Turicibacter	0.0419	0.0216	0.051	0.0254	0.0624	0.0382	0.0639	0.0536	0.0306	0.0108	0.0306	0.0108
Turneriella	0	0.0157	0.0608	0.0258	0.0235	0.0332	0.0774	0.0535	0.0065	0.0111	0.0243	0.0141
Ursus	0	0	0	0.0243	0	0	0.1334	0.0541	0	0	0.0244	0.0141
Ustilago	0	0.0122	0.0594	0.0255	0.0022	0.0244	0.079	0.0539	0	0	0.0421	0.0145
Vagococcus	0.0395	0.0245	0.0571	0.0256	0.0897	0.04	0.1645	0.0544	0.0426	0.0171	0.0532	0.0149
Vampirococcus	0	0.0133	0	0.0133	0.0087	0.0249	0.0931	0.0549	0	0	0	0
Vanessa	0.0368	0.0239	0.0893	0.0255	0.1163	0.0372	0.1163	0.0372	0.0339	0.0157	0.0463	0.0147
Varicellovirus	0	0	0	0	0	0	0	0	0	0	0	0.0132
Variibacter	0	0	0.0304	0.0253	0.0272	0.0252	0.0272	0.0252	0.0141	0.011	0.0254	0.0143
Variovorax	0	0.0174	0.0733	0.0266	0.0027	0.0261	0.1101	0.055	0.0173	0.0148	0.0643	0.0154
Varroa	0.0183	0.0174	0.0183	0.0252	0	0	0.0901	0.0545	0.0016	0.0075	0.0053	0.0134
Veillonella	0.0305	0.0222	0.0305	0.025	0.0042	0.021	0.0553	0.0542	0.0144	0.0121	0.023	0.0141
Verminephrobacter	0	0	0.0098	0.024	0	0	0.0498	0.0538	0	0	0.0085	0.0134
Verrucomicrobium	0.026	0.0198	0.026	0.0248	0	0	0	0	0.0223	0.0137	0.0306	0.0142
Verruconis	0.014	0.02	0.014	0.0251	0	0	0.0258	0.0527	0	0	0.0149	0.014
Verrucosispora	0.0102	0.0193	0.0685	0.0255	0	0	0	0	0.0088	0.0088	0.0088	0.0088
Verticillium	0.0302	0.0178	0.0302	0.0252	0.0273	0.0258	0.0287	0.0526	0.0264	0.0096	0.0264	0.0096
Vhulanivirus	0.018	0.0177	0.018	0.0243	0.0907	0.0356	0.0907	0.0356	0.0148	0.0091	0.0148	0.0091
Vibrio	0	0	0	0	0.0169	0.0267	0.2544	0.0532	0.0036	0.0083	0.0305	0.0142
Vicugna	0.0033	0.0124	0.0033	0.0124	0	0	0.0366	0.0532	0.0109	0.0089	0.0109	0.0089
Vigna	0.0371	0.0206	0.0371	0.0251	0	0	0.0441	0.0536	0.008	0.0101	0.0172	0.0137
Villosa	0.0421	0.0179	0.0421	0.0179	0	0	0.0913	0.0542	0.0156	0.0095	0.0156	0.0095
Virgibacillus	0	0	0.047	0.0251	0	0	0.0023	0.0522	0	0	0.0186	0.0138
Vitis	0.0555	0.0268	0.0621	0.0257	0.0379	0.0371	0.166	0.055	0.0435	0.019	0.0685	0.0154
Vitreoscilla	0.0294	0.0192	0.0303	0.0255	0.0429	0.0305	0.0429	0.0305	0.0197	0.0121	0.0197	0.0141
Vogesella	0.041	0.0249	0.041	0.0257	0	0	0.0533	0.0539	0.0067	0.0115	0.0138	0.0138
Vollenhovia	0.0076	0.0178	0.0905	0.0265	0.0437	0.0306	0.2163	0.055	0.0227	0.0133	0.0598	0.0152
Volvox	0	0	0	0.0244	0.0036	0.0252	0.0036	0.0252	0	0	0	0
Vombatus	0	0	0.0221	0.0244	0.0931	0.037	0.0931	0.037	0.012	0.0118	0.0147	0.0136
Vulgatibacter	0.0313	0.0228	0.046	0.0251	0.0203	0.0337	0.0603	0.0538	0.0144	0.0131	0.0288	0.0141
Vulpes	0.011	0.0176	0.0197	0.0244	0	0	0.0205	0.053	0.0073	0.0076	0.0073	0.0076
Wallemia	0	0	0.0717	0.0267	0.058	0.0308	0.058	0.0308	0.0151	0.0141	0.0467	0.0152
Wasmannia	0	0.0147	0.0035	0.0245	0.0105	0.0243	0.0105	0.0243	0.005	0.0102	0.0064	0.0137
Webervirus	0.0526	0.0255	0.0626	0.0263	0	0	0	0	0.0211	0.0144	0.0361	0.0145
Weeksella	0.0191	0.0198	0.0191	0.0255	0.0142	0.0251	0.0364	0.0532	0.0115	0.0128	0.0115	0.0139
Weissella	0.0215	0.0182	0.0215	0.0259	0.0204	0.027	0.033	0.0531	0.0018	0.0079	0.0018	0.0079
Wenzhouxiangella	0	0	0.0128	0.025	0.0106	0.0328	0.1239	0.0541	0	0	0.0127	0.0139
Wilnyevirus	0	0	0.025	0.0246	0	0	0.1391	0.0551	0	0	0.0229	0.0138
Wockia	0.0191	0.0171	0.0216	0.0244	0.0095	0.0218	0.0095	0.0218	0.0154	0.0116	0.0327	0.0143
Woeseia	0.0189	0.0192	0.0384	0.0256	0.0094	0.0225	0.0619	0.0542	0.0165	0.0126	0.0354	0.0146
Wolbachia	0	0.0161	0.0277	0.0251	0.1315	0.0443	0.1523	0.0557	0.0175	0.0092	0.0175	0.0092
Wphvirus	0	0.0171	0.0067	0.025	0.0037	0.0216	0.0037	0.0216	0.0011	0.008	0.0011	0.008
Xanthobacter	0.0118	0.0183	0.0307	0.0241	0	0	0	0	0.0062	0.0104	0.0184	0.0136
Xanthomonas	0.0672	0.028	0.0843	0.026	0.0311	0.0319	0.1088	0.0539	0.0355	0.0164	0.0479	0.0146
Xenopus	0.0431	0.025	0.0431	0.026	0	0	0.1069	0.0546	0.0137	0.0133	0.0137	0.0138
Xenorhabdus	0.0071	0.0149	0.0071	0.0255	0.0133	0.0254	0.0133	0.0254	0.0026	0.0075	0.0026	0.0075
Xiphophorus	0.0123	0.0198	0.0752	0.0261	0.0302	0.0271	0.0302	0.0271	0	0	0.0569	0.0152
Xylanibacterium	0.0225	0.0201	0.0801	0.0258	0.0513	0.0307	0.0513	0.0307	0.0208	0.0136	0.0373	0.0144
Xylanimicrobium	0.0194	0.0162	0.0609	0.0259	0.0721	0.0351	0.1394	0.0545	0.0215	0.0114	0.066	0.0151
Xylanimonas	0.016	0.0191	0.0451	0.0258	0	0	0.0826	0.0544	0.0073	0.0108	0.0169	0.014
Xylella	0.0333	0.0224	0.0542	0.0257	0.0198	0.0229	0.0198	0.0229	0.0159	0.0094	0.0159	0.0094
Yangia	0.023	0.0186	0.023	0.0254	0	0	0.0048	0.0518	0.0059	0.0097	0.0059	0.0136
Yarrowia	0.1186	0.0316	0.1186	0.0267	0.0855	0.0345	0.0855	0.0345	0.0474	0.0175	0.053	0.0149
Yersinia	0	0	0	0	0.0134	0.0246	0.0253	0.0534	0.0037	0.0077	0.0037	0.0077
Youhaiella	0.0406	0.0211	0.0406	0.025	0.0671	0.0322	0.0671	0.0322	0.0444	0.0161	0.0444	0.0149
Yuavirus	0	0	0.0196	0.025	0.0212	0.0307	0.0897	0.0546	0.0042	0.01	0.0042	0.0134
Zalophus	0.0052	0.0147	0.0346	0.0254	0	0	0.0607	0.0538	0	0	0.0156	0.0139
Zea	0.0015	0.0146	0.0015	0.0238	0.0583	0.0363	0.0815	0.0547	0.0127	0.0089	0.0127	0.0089
Zhihengliuella	0.0194	0.019	0.0194	0.0242	0	0	0	0	0.0126	0.0091	0.0126	0.0091
Zindervirus	0.0649	0.0244	0.0751	0.0263	0.1223	0.0454	0.2073	0.0548	0.063	0.0178	0.063	0.0154
Ziziphus	0.0232	0.0201	0.0232	0.0249	0.0974	0.044	0.1136	0.0544	0.0449	0.0177	0.0449	0.0148
Zobellella	0.0158	0.0178	0.0472	0.0255	0.0496	0.0317	0.0496	0.0317	0.0149	0.0123	0.0317	0.0143
Zobellia	0.0162	0.0185	0.0319	0.0257	0	0	0	0	0.0058	0.0101	0.0119	0.0137
Zonotrichia	0.0867	0.03	0.1872	0.027	0.15	0.0447	0.1694	0.0558	0.0718	0.0198	0.1029	0.0162
Zoogloea	0.0151	0.0178	0.0569	0.0254	0.0642	0.0332	0.0642	0.0332	0.0207	0.0128	0.0223	0.014
Zygosaccharomyces	0.0237	0.0183	0.0568	0.025	0.0374	0.0327	0.038	0.053	0.0251	0.0132	0.0387	0.0144
Zymobacter	0.0099	0.0137	0.0099	0.0245	0	0	0.1137	0.0546	0.0002	0.0074	0.0042	0.0133
Zymoseptoria	0.043	0.0231	0.0774	0.0262	0.0931	0.0408	0.1429	0.0555	0.0501	0.0176	0.0545	0.0151
