# Supplementary material for: Large-scale analysis of sheep rumen metagenome profiles captured by reduced representation sequencing reveals individual profiles are influenced by the environment and genetics of the host
Source: BMC Genomics. 2023 Sep 18;24:551. doi: 10.1186/s12864-023-09660-3 (PMC10506323; doi:10.1186/s12864-023-09660-3)
Supplement: Supplementary file 6 — Additional file 6. Supplemental Table 9. The genomic relationship matrix for the New Zealand samples. [file 12864_2023_9660_MOESM6_ESM.xlsx]

## Sheet: Sheet1
Supplemental Table 9: The genomic relationship matrix for the New Zealand samples.
ID	NZ55422	NZ56402	NZ58166	NZ59538	NZ59734	NZ60322	NZ60714	NZ69142	NZ70122	NZ70710	NZ77962	NZ78158	NZ80314	NZ82666	NZ84234	NZ85214	NZ88742	NZ89918	NZ92662	NZ93642	NZ93838	NZ96190	NZ96582	NZ97366	NZ97954	NZ100894	NZ101090	NZ102462	NZ103246	NZ103442	NZ105010	NZ105206	NZ106578	NZ108146	NZ108930	NZ109910	NZ111086	NZ113634	NZ114418	NZ114614	NZ115202	NZ115790	NZ116182	NZ117358	NZ117750	NZ118926	NZ120690	NZ121278	NZ122258
NZ55422	0.98555	0.191038	0.265804	0.282975	0.249939	0.269598	-0.0163207	0.0428484	0.282949	0.249939	-0.0200931	0.0569163	0.210267	0.0214337	-0.0358635	-0.00967572	-0.0218629	0.0154419	-0.00574309	-0.00913858	-0.0144734	-0.0158992	-0.00245475	-0.00599724	0.0441999	-0.00535546	0.0513696	0.0156764	-0.00952967	-0.0142766	-0.0248285	-0.00658526	0.037795	0.0137375	-0.00563644	0.0448485	0.061251	0.0134803	-0.00348165	0.0659299	0.0272423	0.00671937	-0.0290894	-0.046525	0.0264168	-0.0155762	-0.00850859	0.0446382	-0.0178301
NZ56402	0.191038	1.01882	0.337248	0.227575	0.271838	0.242572	-0.00325441	0.0236343	0.291202	0.308689	0.00967984	-0.00423911	0.293965	0.0676653	-0.0328358	0.0166759	0.0281339	0.0260056	-0.0137799	0.00197188	-0.00626573	-0.010166	-0.0181009	0.00943643	0.0441951	-0.0160133	0.0633368	-0.00736488	-0.022273	0.00115712	-0.0188586	-0.00453834	-0.0139981	-0.0278535	0.0132355	-0.0232962	0.0166444	-0.011793	0.000504233	0.0660322	-0.0143544	0.0492929	-0.0114575	-0.0371844	0.0374596	0.000578978	-0.0389619	0.0616107	0.0239882
NZ58166	0.265804	0.337248	1.10017	0.316855	0.260157	0.331328	0.0369881	0.031805	0.312489	0.321206	0.0173883	-0.0500945	0.275345	0.044046	0.012953	-0.0208206	-0.025173	0.0158519	-0.00200187	-0.0215573	-0.0208103	0.00696113	-0.0120608	-0.0224122	0.0449143	-0.00434232	0.0771947	-0.0205454	-0.0203758	-0.0406287	-0.0132525	-0.0124431	-0.0206572	-0.00178127	-0.0146676	-0.0227292	0.0420741	-0.0127422	-0.0254092	0.0365566	-0.00755902	0.0997995	-0.0281777	-0.00487253	0.0691571	-0.0412689	-0.00624978	0.0714948	-0.0339181
NZ59538	0.282975	0.227575	0.316855	1.03675	0.296813	0.307939	-0.0282019	0.0349409	0.244977	0.289125	-0.0221611	-0.0465246	0.234595	0.0659797	-0.0374016	-0.0189134	-0.0277638	0.00580967	-0.035013	-0.0349476	-0.0513356	-0.0456876	-0.0283427	-0.00339257	0.0218573	0.0039454	0.0504007	-0.0270817	-0.0381795	-0.0154878	-0.030673	-0.0257714	-0.0229323	-0.0127197	-0.0229174	0.0270659	-0.00335986	-0.0292383	0.0237828	0.00661738	-0.0236774	-0.00354414	-0.0284744	-0.0461411	0.0255155	0.00685216	-0.0330381	0.0309815	-0.0149266
NZ59734	0.249939	0.271838	0.260157	0.296813	0.995093	0.27302	0.0093256	0.045199	0.262438	0.288595	0.00192328	-0.0447833	0.232104	0.0681945	-0.0205771	-0.00159278	-0.015516	0.038394	0.0369368	-0.0083944	-0.0355933	-0.00491342	-0.0162584	0.0139055	0.0152283	-0.00494383	0.0967494	-0.00387658	4.69416e-05	0.0166569	-0.00247389	-0.00759968	-0.0146808	0.0131797	0.00467293	0.000556868	0.00245659	-0.00300635	0.0161843	0.0586308	0.0010101	0.0736307	-0.022207	-0.00406491	0.0680088	-0.024369	-0.000149468	0.0480485	-0.0154569
NZ60322	0.269598	0.242572	0.331328	0.307939	0.27302	1.03355	-0.0183618	0.0210062	0.30018	0.249589	-0.0121914	-0.049361	0.197957	0.0278699	-0.0102405	-0.00429916	-0.028588	-0.00282676	-0.0168083	-0.0258854	-0.0358759	-0.0248225	-0.0157238	-0.0291584	0.0411949	-0.00997246	0.0193534	-0.0259219	-0.0345453	-0.0232619	0.0081163	0.000831715	0.0309291	-0.00561899	-0.0260357	-0.0229596	-0.0131236	-0.0284899	-0.00635697	0.0329838	-0.0414789	0.0314912	-0.0270665	-0.0289115	0.0354683	-0.0206723	-0.0211576	0.0370451	-0.0108922
NZ60714	-0.0163207	-0.00325441	0.0369881	-0.0282019	0.0093256	-0.0183618	0.989205	-0.0192057	0.0357581	-0.00716117	0.0415689	0.195303	-0.0139663	-0.00994074	0.0245134	-0.00586697	0.00461591	-0.0107244	0.0225451	0.272269	-0.016645	0.0171462	-0.0317775	0.00465988	-0.0159829	0.0179782	0.0672743	0.00122277	0.0121469	0.00241165	0.0543406	0.0401062	-0.0219029	-0.0288198	0.0322846	-0.000944152	0.052744	-0.00967043	-0.0244342	0.00754526	-0.000423285	0.0743618	-0.0199823	0.032847	0.0615139	0.213226	-0.00286798	0.0202869	-0.0153121
NZ69142	0.0428484	0.0236343	0.031805	0.0349409	0.045199	0.0210062	-0.0192057	0.959709	0.0161624	0.00183725	-0.00716761	-0.0204609	0.0143711	0.281628	-0.0202268	-0.00665919	0.0831409	0.298549	0.115804	0.0132169	-0.0240376	-0.0090329	-0.0301967	0.129805	0.28067	0.0544772	0.00920937	0.112208	0.0126003	-0.00668317	-0.0177593	-0.00916581	0.0136942	-0.0253057	0.119788	0.110583	-0.00601991	-0.00666363	0.0917484	0.228917	-0.0342286	0.00498995	0.0253548	-0.00983024	0.0140456	0.0172068	-0.0236811	0.230278	0.000715095
NZ70122	0.282949	0.291202	0.312489	0.244977	0.262438	0.30018	0.0357581	0.0161624	0.998999	0.291703	0.0227023	-0.0266704	0.248683	0.05547	-0.0156705	0.0865765	0.0328256	0.0530574	-0.0163199	0.0130103	0.0103641	-0.0269776	-0.0215596	0.027808	0.0246103	0.064546	0.0152312	0.0035439	-0.0124182	-0.0147752	0.0019705	-0.00271564	-0.0216504	-0.0166122	0.00444464	0.0164998	-0.0146193	-0.0158548	-0.0241253	0.0437475	-0.00448271	0.0594633	-0.0371748	-0.0256049	0.0513219	0.000930547	-0.0242484	0.033464	0.0105246
NZ70710	0.249939	0.308689	0.321206	0.289125	0.288595	0.249589	-0.00716117	0.00183725	0.291703	1.05705	-0.00404574	-0.0467053	0.30287	0.0170769	-0.00956323	-0.00163782	-0.0276232	0.0193369	-0.0254594	-0.0201409	-0.0239651	-0.0417142	-0.0225487	-0.00578284	0.0203801	-0.00456049	0.0431292	-0.0153299	-0.0156902	-0.0146596	-0.0155787	-0.00455026	0.000932378	-0.0218964	-0.0230587	-0.00797114	0.00410251	-0.0127744	-0.0247199	0.0268296	-0.0246755	0.0374612	-0.0311127	-0.0179983	0.0331921	-0.0163087	-0.00995133	0.0439282	-0.0122722
NZ77962	-0.0200931	0.00967984	0.0173883	-0.0221611	0.00192328	-0.0121914	0.0415689	-0.00716761	0.0227023	-0.00404574	0.957542	0.00968476	-0.0322414	-0.0157028	0.242831	0.0541548	0.0397017	0.0510391	0.00660906	0.0146388	0.0691526	0.0238747	0.010027	-0.00715584	-0.0182278	0.00771816	0.000113556	-0.0176217	0.00548291	0.0184178	0.113111	0.098437	-0.0112797	-0.000520365	-0.0279433	-0.0371209	-0.00180226	0.0122203	-0.0140194	-0.0185365	0.0180517	0.007077	0.0136155	0.257901	0.0216395	-0.00531517	0.249027	0.00530908	-0.00362913
NZ78158	0.0569163	-0.00423911	-0.0500945	-0.0465246	-0.0447833	-0.049361	0.195303	-0.0204609	-0.0266704	-0.0467053	0.00968476	1.00842	-0.0287492	-0.0234836	-0.026828	-0.0134577	0.0190527	-0.0173794	-0.00644187	0.255491	0.000807398	-0.0204026	-0.0162641	0.0197675	-0.00995008	-0.00494948	-0.0257492	-0.00856617	-0.0234123	-0.0362419	-0.0150321	-0.0110492	0.119559	-0.0232943	0.00487583	-0.0141263	0.112126	-0.0423268	0.00987706	-0.0168423	-0.0211133	-0.0267332	-0.0237909	-0.0204672	-0.0341306	0.247199	-0.0153963	-0.0211173	0.0259997
NZ80314	0.210267	0.293965	0.275345	0.234595	0.232104	0.197957	-0.0139663	0.0143711	0.248683	0.30287	-0.0322414	-0.0287492	1.03849	0.0413572	-0.0326973	0.00651642	0.0119433	0.016252	-0.0398231	-0.0290822	-0.0188827	-0.0407466	-0.0183457	-0.0206538	0.0439052	-0.0117489	0.000954915	0.00320678	0.0322805	0.0575368	0.000432804	0.0297462	-0.0121405	-0.0126599	0.0191119	-0.0317309	-0.00780927	-0.0283556	0.0252574	0.0315286	-0.0383459	-0.00911522	-0.00627431	-0.0337486	0.0152887	0.0565359	-0.0377637	0.0431429	-0.0100251
NZ82666	0.0214337	0.0676653	0.044046	0.0659797	0.0681945	0.0278699	-0.00994074	0.281628	0.05547	0.0170769	-0.0157028	-0.0234836	0.0413572	1.00598	-0.0167055	0.0302247	0.0322979	0.290887	3.94403e-05	-0.0142064	-0.0217225	-0.0342748	-0.0252607	0.0407966	0.25443	0.0103079	0.0215631	0.020123	0.0421623	0.0401774	0.0170165	0.0157686	-0.00608585	-0.0178839	0.0353293	0.0657087	-0.0266398	0.00421896	0.0541174	0.29298	0.00623445	0.0289606	0.0403521	-0.0277503	0.0137171	0.0233379	0.0152263	0.212905	0.0297473
NZ84234	-0.0358635	-0.0328358	0.012953	-0.0374016	-0.0205771	-0.0102405	0.0245134	-0.0202268	-0.0156705	-0.00956323	0.242831	-0.026828	-0.0326973	-0.0167055	0.98328	-0.0363727	-0.00379468	-0.016266	-0.0199552	-0.0122242	0.0172296	0.098858	0.0219884	-0.0288558	0.00338335	0.00505839	0.0427545	-0.0148028	-0.0184773	-0.032237	-0.00403217	-0.0110857	-0.0262214	0.000184872	-0.0150688	-0.0382814	0.010238	0.028037	-0.0370552	-0.00615239	0.0153243	0.0756403	0.0160342	0.308827	0.0324116	-0.0328095	0.22709	0.0625768	-0.0283615
NZ85214	-0.00967572	0.0166759	-0.0208206	-0.0189134	-0.00159278	-0.00429916	-0.00586697	-0.00665919	0.0865765	-0.00163782	0.0541548	-0.0134577	0.00651642	0.0302247	-0.0363727	1.04657	0.0714928	0.0812858	-0.00726694	0.00531148	0.0477744	-0.0126996	-0.0217111	0.0186493	-0.0189876	0.000109981	-0.0346401	0.0321894	0.0207703	0.0343647	0.0420525	0.0475741	0.00321297	-0.0233923	0.0135483	0.0257669	0.0258967	-0.0329779	0.0402445	0.00798447	-0.0448959	-0.00142739	-0.0096848	-0.0164223	0.00216082	0.0248808	-0.0450465	-0.00826818	0.260956
NZ88742	-0.0218629	0.0281339	-0.025173	-0.0277638	-0.015516	-0.028588	0.00461591	0.0831409	0.0328256	-0.0276232	0.0397017	0.0190527	0.0119433	0.0322979	-0.00379468	0.0714928	0.957886	0.00888358	0.0867887	-0.0165085	0.0215297	-0.0315436	-0.00388382	0.0536792	-0.0122417	0.0653066	0.0143008	0.22308	0.0597796	0.0828377	0.0606689	0.0783936	-0.0104848	-0.011427	0.246003	0.0657119	0.00802228	-0.00995938	0.182554	0.00518207	-0.00378978	-0.0300112	0.0193817	-0.00707237	0.0540102	0.0801684	0.000794274	-0.010366	0.0136074
NZ89918	0.0154419	0.0260056	0.0158519	0.00580967	0.038394	-0.00282676	-0.0107244	0.298549	0.0530574	0.0193369	0.0510391	-0.0173794	0.016252	0.290887	-0.016266	0.0812858	0.00888358	0.991039	0.0348392	0.00186883	0.0375848	-0.00754093	-0.0449661	0.0297207	0.219371	0.0342629	0.0543111	0.0290173	0.0470716	0.0471496	0.0257191	0.0389628	0.012554	-0.0340722	-0.00920508	-0.00917265	-0.0140762	-0.00140083	0.0420776	0.236784	-0.0206858	0.103932	0.0385538	0.00763	0.0321484	-0.00320472	-0.0353223	0.236713	0.0517465
NZ92662	-0.00574309	-0.0137799	-0.00200187	-0.035013	0.0369368	-0.0168083	0.0225451	0.115804	-0.0163199	-0.0254594	0.00660906	-0.00644187	-0.0398231	3.94403e-05	-0.0199552	-0.00726694	0.0867887	0.0348392	0.986586	0.0377593	-0.0200797	0.0120487	-0.0157944	0.310574	0.00223229	0.0546135	0.213095	0.102847	0.0353278	0.0166981	0.027937	0.0339941	0.0146478	0.0488156	0.0517961	0.2339	0.0051865	0.0278047	0.0585446	0.0132755	0.0703243	0.0785025	0.026748	0.00513009	0.0685067	-0.0253028	0.00214079	-0.0110374	-0.0256628
NZ93642	-0.00913858	0.00197188	-0.0215573	-0.0349476	-0.0083944	-0.0258854	0.272269	0.0132169	0.0130103	-0.0201409	0.0146388	0.255491	-0.0290822	-0.0142064	-0.0122242	0.00531148	-0.0165085	0.00186883	0.0377593	0.986192	-0.0214968	-8.33983e-05	-0.0250744	0.0136175	-0.00932489	0.0264004	-0.00203116	-0.00412506	0.00874926	-0.00553462	-0.00179798	0.0135312	-0.00803586	-0.0189772	-0.0158276	0.00467669	-0.0217809	0.000668185	-0.00512783	0.0140003	0.00516374	0.00421081	-0.0256852	-0.00715983	0.00969853	0.203002	-0.000645956	-0.0040222	0.0197202
NZ93838	-0.0144734	-0.00626573	-0.0208103	-0.0513356	-0.0355933	-0.0358759	-0.016645	-0.0240376	0.0103641	-0.0239651	0.0691526	0.000807398	-0.0188827	-0.0217225	0.0172296	0.0477744	0.0215297	0.0375848	-0.0200797	-0.0214968	0.954865	0.24123	0.264657	0.0108812	-0.0202004	0.00486624	-0.0145356	0.0288347	-0.0139911	0.00677855	-0.00546436	-0.00839754	-0.0196328	0.227511	-0.0109941	-0.00962017	-0.00694824	0.0085905	-0.00465701	-0.0304576	0.0131142	-0.0179546	0.0332195	0.00961746	-0.0286156	-0.012479	0.0135385	-0.020878	-0.00293004
NZ96190	-0.0158992	-0.010166	0.00696113	-0.0456876	-0.00491342	-0.0248225	0.0171462	-0.0090329	-0.0269776	-0.0417142	0.0238747	-0.0204026	-0.0407466	-0.0342748	0.098858	-0.0126996	-0.0315436	-0.00754093	0.0120487	-8.33983e-05	0.24123	0.977812	0.267284	-0.00629869	0.00763301	-0.00838499	0.0905858	-0.00250414	0.0108267	0.00929831	0.00432652	0.0150675	-0.0176204	0.255508	-0.0136036	-0.0136895	0.0215503	0.0543029	-0.0268985	-0.0111861	0.0594298	0.120135	0.0286823	0.0846342	0.0592806	-0.0327365	0.00731605	0.0109122	-0.00574806
NZ96582	-0.00245475	-0.0181009	-0.0120608	-0.0283427	-0.0162584	-0.0157238	-0.0317775	-0.0301967	-0.0215596	-0.0225487	0.010027	-0.0162641	-0.0183457	-0.0252607	0.0219884	-0.0217111	-0.00388382	-0.0449661	-0.0157944	-0.0250744	0.264657	0.267284	0.993704	-0.0173675	-0.0151316	-0.00579088	-0.0180456	0.00402427	-0.00559115	0.00846542	0.003674	0.00775828	-0.0146599	0.260785	-0.00285903	-0.0169405	-0.0317643	0.0254565	-0.0162498	-0.0283649	0.0477804	0.0177712	0.0304704	0.0180231	-0.0151822	-0.00295739	0.0163527	-0.0314393	-0.0263426
NZ97366	-0.00599724	0.00943643	-0.0224122	-0.00339257	0.0139055	-0.0291584	0.00465988	0.129805	0.027808	-0.00578284	-0.00715584	0.0197675	-0.0206538	0.0407966	-0.0288558	0.0186493	0.0536792	0.0297207	0.310574	0.0136175	0.0108812	-0.00629869	-0.0173675	0.976422	0.00442439	0.035229	0.0807881	0.0847985	0.0573492	0.076225	0.0104069	0.017208	0.0164454	0.0492435	0.0563499	0.284228	-0.0069889	0.0129238	0.0932031	0.00337726	0.0289009	0.0345033	-0.0168115	0.00881587	0.0499056	-0.00978597	-0.0114268	-0.00553663	0.0302002
NZ97954	0.0441999	0.0441951	0.0449143	0.0218573	0.0152283	0.0411949	-0.0159829	0.28067	0.0246103	0.0203801	-0.0182278	-0.00995008	0.0439052	0.25443	0.00338335	-0.0189876	-0.0122417	0.219371	0.00223229	-0.00932489	-0.0202004	0.00763301	-0.0151316	0.00442439	0.996462	0.0343535	0.0584544	-0.00194371	0.0439437	0.0280929	0.0149594	0.0235022	0.0164718	-0.0110917	0.0868135	-0.0274458	-0.0224291	-0.0121098	0.00448245	0.225855	-0.0178051	0.0437623	0.00883286	-0.00746983	0.0455186	-0.0141786	0.0144768	0.314627	0.0201824
NZ100894	-0.00535546	-0.0160133	-0.00434232	0.0039454	-0.00494383	-0.00997246	0.0179782	0.0544772	0.064546	-0.00456049	0.00771816	-0.00494948	-0.0117489	0.0103079	0.00505839	0.000109981	0.0653066	0.0342629	0.0546135	0.0264004	0.00486624	-0.00838499	-0.00579088	0.035229	0.0343535	0.989091	0.040334	0.0355853	0.0445535	0.0378676	0.0569582	0.0683643	0.0162022	-0.0240941	0.0336959	0.0310566	-0.0297387	0.01573	0.0483074	0.0253082	0.0297964	0.00150065	0.00499539	-0.0224451	0.0139438	0.00763574	0.024415	-0.0170416	0.0230242
NZ101090	0.0513696	0.0633368	0.0771947	0.0504007	0.0967494	0.0193534	0.0672743	0.00920937	0.0152312	0.0431292	0.000113556	-0.0257492	0.000954915	0.0215631	0.0427545	-0.0346401	0.0143008	0.0543111	0.213095	-0.00203116	-0.0145356	0.0905858	-0.0180456	0.0807881	0.0584544	0.040334	1.03392	0.0596692	0.0394684	0.0360686	0.0216557	0.0427341	-0.0109668	0.0288093	-0.0171465	0.0688937	0.048501	0.0733625	0.00845626	0.0631791	0.0948409	0.340289	-0.0226527	0.0533089	0.289017	-0.0332525	-0.00578639	0.0870585	-0.0230046
NZ102462	0.0156764	-0.00736488	-0.0205454	-0.0270817	-0.00387658	-0.0259219	0.00122277	0.112208	0.0035439	-0.0153299	-0.0176217	-0.00856617	0.00320678	0.020123	-0.0148028	0.0321894	0.22308	0.0290173	0.102847	-0.00412506	0.0288347	-0.00250414	0.00402427	0.0847985	-0.00194371	0.0355853	0.0596692	0.974891	0.102837	0.109769	0.0439341	0.0614671	0.00641351	0.0172686	0.258432	0.0984827	0.0103784	0.0508193	0.25703	0.00970261	0.0485454	0.020571	0.0182657	-0.0106346	0.000852147	0.0544885	0.027782	-0.0136633	0.00815697
NZ103246	-0.00952967	-0.022273	-0.0203758	-0.0381795	4.69416e-05	-0.0345453	0.0121469	0.0126003	-0.0124182	-0.0156902	0.00548291	-0.0234123	0.0322805	0.0421623	-0.0184773	0.0207703	0.0597796	0.0470716	0.0353278	0.00874926	-0.0139911	0.0108267	-0.00559115	0.0573492	0.0439437	0.0445535	0.0394684	0.102837	0.975084	0.494761	0.240785	0.221195	-0.00948662	0.00861706	0.0410484	0.0202426	-0.0165637	0.0263967	0.0622885	0.0306484	0.00139073	0.0252216	0.0168515	0.00107295	0.0236186	0.030421	0.00813357	0.000817398	-0.000133859
NZ103442	-0.0142766	0.00115712	-0.0406287	-0.0154878	0.0166569	-0.0232619	0.00241165	-0.00668317	-0.0147752	-0.0146596	0.0184178	-0.0362419	0.0575368	0.0401774	-0.032237	0.0343647	0.0828377	0.0471496	0.0166981	-0.00553462	0.00677855	0.00929831	0.00846542	0.076225	0.0280929	0.0378676	0.0360686	0.109769	0.494761	0.963578	0.249176	0.239012	-0.0286855	-0.00652356	0.0649745	0.0219664	-0.0203974	0.021678	0.101991	-0.00150887	0.00743216	0.0323283	0.0492436	0.00775131	0.0410683	0.0341515	0.00274413	-0.00848943	-0.00209066
NZ105010	-0.0248285	-0.0188586	-0.0132525	-0.030673	-0.00247389	0.0081163	0.0543406	-0.0177593	0.0019705	-0.0155787	0.113111	-0.0150321	0.000432804	0.0170165	-0.00403217	0.0420525	0.0606689	0.0257191	0.027937	-0.00179798	-0.00546436	0.00432652	0.003674	0.0104069	0.0149594	0.0569582	0.0216557	0.0439341	0.240785	0.249176	0.983474	0.549369	-0.00267337	-0.00293911	0.0663551	0.00297662	0.0186069	0.0222244	0.0675573	0.0183313	0.0115239	0.0415606	0.0223345	-0.0119544	0.0519577	0.0356222	0.000105862	-0.00651138	0.0137476
NZ105206	-0.00658526	-0.00453834	-0.0124431	-0.0257714	-0.00759968	0.000831715	0.0401062	-0.00916581	-0.00271564	-0.00455026	0.098437	-0.0110492	0.0297462	0.0157686	-0.0110857	0.0475741	0.0783936	0.0389628	0.0339941	0.0135312	-0.00839754	0.0150675	0.00775828	0.017208	0.0235022	0.0683643	0.0427341	0.0614671	0.221195	0.239012	0.549369	0.990104	-0.000511135	-0.00850455	0.0753206	0.00059018	0.020352	0.0112535	0.0533793	0.0204316	0.00699558	0.0316888	0.0130208	-0.0273555	0.070635	0.0429982	0.0290078	0.00206521	0.0188803
NZ106578	0.037795	-0.0139981	-0.0206572	-0.0229323	-0.0146808	0.0309291	-0.0219029	0.0136942	-0.0216504	0.000932378	-0.0112797	0.119559	-0.0121405	-0.00608585	-0.0262214	0.00321297	-0.0104848	0.012554	0.0146478	-0.00803586	-0.0196328	-0.0176204	-0.0146599	0.0164454	0.0164718	0.0162022	-0.0109668	0.00641351	-0.00948662	-0.0286855	-0.00267337	-0.000511135	0.967087	-0.00173678	0.00269794	0.00939273	0.228823	-0.0223418	-0.00759272	0.00345265	-0.0417339	-0.01522	-0.0130273	-0.0212867	0.00497903	-0.000173587	-0.0014988	-0.000596923	-0.0121899
NZ108146	0.0137375	-0.0278535	-0.00178127	-0.0127197	0.0131797	-0.00561899	-0.0288198	-0.0253057	-0.0166122	-0.0218964	-0.000520365	-0.0232943	-0.0126599	-0.0178839	0.000184872	-0.0233923	-0.011427	-0.0340722	0.0488156	-0.0189772	0.227511	0.255508	0.260785	0.0492435	-0.0110917	-0.0240941	0.0288093	0.0172686	0.00861706	-0.00652356	-0.00293911	-0.00850455	-0.00173678	0.990837	-0.0155258	0.0297736	-0.0216989	0.0382612	-0.0213354	-0.0160055	0.0745975	-0.0194877	0.0142357	-0.0122747	0.0140192	-0.0359325	0.0124846	-0.002858	-0.018763
NZ108930	-0.00563644	0.0132355	-0.0146676	-0.0229174	0.00467293	-0.0260357	0.0322846	0.119788	0.00444464	-0.0230587	-0.0279433	0.00487583	0.0191119	0.0353293	-0.0150688	0.0135483	0.246003	-0.00920508	0.0517961	-0.0158276	-0.0109941	-0.0136036	-0.00285903	0.0563499	0.0868135	0.0336959	-0.0171465	0.258432	0.0410484	0.0649745	0.0663551	0.0753206	0.00269794	-0.0155258	0.979613	0.0389148	0.01474	0.000523496	0.198262	0.0385887	-0.0208413	0.0214153	-0.0087907	-0.0141924	0.0247443	0.0862492	-0.0134559	-0.00639332	-0.012936
NZ109910	0.0448485	-0.0232962	-0.0227292	0.0270659	0.000556868	-0.0229596	-0.000944152	0.110583	0.0164998	-0.00797114	-0.0371209	-0.0141263	-0.0317309	0.0657087	-0.0382814	0.0257669	0.0657119	-0.00917265	0.2339	0.00467669	-0.00962017	-0.0136895	-0.0169405	0.284228	-0.0274458	0.0310566	0.0688937	0.0984827	0.0202426	0.0219664	0.00297662	0.00059018	0.00939273	0.0297736	0.0389148	1.02022	-0.0124858	0.0262303	0.116317	0.0304989	0.0124973	-0.00866819	-0.0319695	-0.02793	0.00668909	0.00114755	-0.00571273	-0.00932007	0.00513893
NZ111086	0.061251	0.0166444	0.0420741	-0.00335986	0.00245659	-0.0131236	0.052744	-0.00601991	-0.0146193	0.00410251	-0.00180226	0.112126	-0.00780927	-0.0266398	0.010238	0.0258967	0.00802228	-0.0140762	0.0051865	-0.0217809	-0.00694824	0.0215503	-0.0317643	-0.0069889	-0.0224291	-0.0297387	0.048501	0.0103784	-0.0165637	-0.0203974	0.0186069	0.020352	0.228823	-0.0216989	0.01474	-0.0124858	0.990444	-0.0336914	0.00116884	0.0112673	-0.0229111	0.0555997	-0.0244276	0.0048861	0.00648075	0.0206614	-0.0361046	0.00177283	0.0269581
NZ113634	0.0134803	-0.011793	-0.0127422	-0.0292383	-0.00300635	-0.0284899	-0.00967043	-0.00666363	-0.0158548	-0.0127744	0.0122203	-0.0423268	-0.0283556	0.00421896	0.028037	-0.0329779	-0.00995938	-0.00140083	0.0278047	0.000668185	0.0085905	0.0543029	0.0254565	0.0129238	-0.0121098	0.01573	0.0733625	0.0508193	0.0263967	0.021678	0.0222244	0.0112535	-0.0223418	0.0382612	0.000523496	0.0262303	-0.0336914	0.984878	-0.0016393	-0.00721604	0.316085	0.00884355	0.263028	0.0171669	0.0116765	-0.0235301	0.00953877	0.0022395	-0.0212748
NZ114418	-0.00348165	0.000504233	-0.0254092	0.0237828	0.0161843	-0.00635697	-0.0244342	0.0917484	-0.0241253	-0.0247199	-0.0140194	0.00987706	0.0252574	0.0541174	-0.0370552	0.0402445	0.182554	0.0420776	0.0585446	-0.00512783	-0.00465701	-0.0268985	-0.0162498	0.0932031	0.00448245	0.0483074	0.00845626	0.25703	0.0622885	0.101991	0.0675573	0.0533793	-0.00759272	-0.0213354	0.198262	0.116317	0.00116884	-0.0016393	0.975907	-0.00424726	0.00554488	-0.00104458	0.0396399	-0.0110794	0.0188388	0.0910419	-0.0147	0.0158275	0.0487292
NZ114614	0.0659299	0.0660322	0.0365566	0.00661738	0.0586308	0.0329838	0.00754526	0.228917	0.0437475	0.0268296	-0.0185365	-0.0168423	0.0315286	0.29298	-0.00615239	0.00798447	0.00518207	0.236784	0.0132755	0.0140003	-0.0304576	-0.0111861	-0.0283649	0.00337726	0.225855	0.0253082	0.0631791	0.00970261	0.0306484	-0.00150887	0.0183313	0.0204316	0.00345265	-0.0160055	0.0385887	0.0304989	0.0112673	-0.00721604	-0.00424726	0.972887	-0.0126182	0.0707118	0.0180611	0.00583363	0.0558855	-0.00214337	-0.005447	0.199548	0.0767969
NZ115202	0.0272423	-0.0143544	-0.00755902	-0.0236774	0.0010101	-0.0414789	-0.000423285	-0.0342286	-0.00448271	-0.0246755	0.0180517	-0.0211133	-0.0383459	0.00623445	0.0153243	-0.0448959	-0.00378978	-0.0206858	0.0703243	0.00516374	0.0131142	0.0594298	0.0477804	0.0289009	-0.0178051	0.0297964	0.0948409	0.0485454	0.00139073	0.00743216	0.0115239	0.00699558	-0.0417339	0.0745975	-0.0208413	0.0124973	-0.0229111	0.316085	0.00554488	-0.0126182	0.962006	0.0288959	0.200083	0.00741899	0.00977457	-0.000129632	0.0397707	0.00519629	-0.0368565
NZ115790	0.00671937	0.0492929	0.0997995	-0.00354414	0.0736307	0.0314912	0.0743618	0.00498995	0.0594633	0.0374612	0.007077	-0.0267332	-0.00911522	0.0289606	0.0756403	-0.00142739	-0.0300112	0.103932	0.0785025	0.00421081	-0.0179546	0.120135	0.0177712	0.0345033	0.0437623	0.00150065	0.340289	0.020571	0.0252216	0.0323283	0.0415606	0.0316888	-0.01522	-0.0194877	0.0214153	-0.00866819	0.0555997	0.00884355	-0.00104458	0.0707118	0.0288959	1.05486	-0.0251473	0.154199	0.27743	-0.0255225	-0.00633644	0.106524	-0.0203757
NZ116182	-0.0290894	-0.0114575	-0.0281777	-0.0284744	-0.022207	-0.0270665	-0.0199823	0.0253548	-0.0371748	-0.0311127	0.0136155	-0.0237909	-0.00627431	0.0403521	0.0160342	-0.0096848	0.0193817	0.0385538	0.026748	-0.0256852	0.0332195	0.0286823	0.0304704	-0.0168115	0.00883286	0.00499539	-0.0226527	0.0182657	0.0168515	0.0492436	0.0223345	0.0130208	-0.0130273	0.0142357	-0.0087907	-0.0319695	-0.0244276	0.263028	0.0396399	0.0180611	0.200083	-0.0251473	0.980775	0.00780765	-0.0436599	0.0149534	0.0165141	0.0242587	-0.000456095
NZ117358	-0.046525	-0.0371844	-0.00487253	-0.0461411	-0.00406491	-0.0289115	0.032847	-0.00983024	-0.0256049	-0.0179983	0.257901	-0.0204672	-0.0337486	-0.0277503	0.308827	-0.0164223	-0.00707237	0.00763	0.00513009	-0.00715983	0.00961746	0.0846342	0.0180231	0.00881587	-0.00746983	-0.0224451	0.0533089	-0.0106346	0.00107295	0.00775131	-0.0119544	-0.0273555	-0.0212867	-0.0122747	-0.0141924	-0.02793	0.0048861	0.0171669	-0.0110794	0.00583363	0.00741899	0.154199	0.00780765	0.966026	0.0629925	-0.0297292	0.190827	0.0187218	-0.0363683
NZ117750	0.0264168	0.0374596	0.0691571	0.0255155	0.0680088	0.0354683	0.0615139	0.0140456	0.0513219	0.0331921	0.0216395	-0.0341306	0.0152887	0.0137171	0.0324116	0.00216082	0.0540102	0.0321484	0.0685067	0.00969853	-0.0286156	0.0592806	-0.0151822	0.0499056	0.0455186	0.0139438	0.289017	0.000852147	0.0236186	0.0410683	0.0519577	0.070635	0.00497903	0.0140192	0.0247443	0.00668909	0.00648075	0.0116765	0.0188388	0.0558855	0.00977457	0.27743	-0.0436599	0.0629925	1.01379	-0.018637	-0.00697562	0.0684073	0.00190889
NZ118926	-0.0155762	0.000578978	-0.0412689	0.00685216	-0.024369	-0.0206723	0.213226	0.0172068	0.000930547	-0.0163087	-0.00531517	0.247199	0.0565359	0.0233379	-0.0328095	0.0248808	0.0801684	-0.00320472	-0.0253028	0.203002	-0.012479	-0.0327365	-0.00295739	-0.00978597	-0.0141786	0.00763574	-0.0332525	0.0544885	0.030421	0.0341515	0.0356222	0.0429982	-0.000173587	-0.0359325	0.0862492	0.00114755	0.0206614	-0.0235301	0.0910419	-0.00214337	-0.000129632	-0.0255225	0.0149534	-0.0297292	-0.018637	0.975622	-0.0188921	5.23291e-05	0.0227407
NZ120690	-0.00850859	-0.0389619	-0.00624978	-0.0330381	-0.000149468	-0.0211576	-0.00286798	-0.0236811	-0.0242484	-0.00995133	0.249027	-0.0153963	-0.0377637	0.0152263	0.22709	-0.0450465	0.000794274	-0.0353223	0.00214079	-0.000645956	0.0135385	0.00731605	0.0163527	-0.0114268	0.0144768	0.024415	-0.00578639	0.027782	0.00813357	0.00274413	0.000105862	0.0290078	-0.0014988	0.0124846	-0.0134559	-0.00571273	-0.0361046	0.00953877	-0.0147	-0.005447	0.0397707	-0.00633644	0.0165141	0.190827	-0.00697562	-0.0188921	0.963463	-0.00998695	-0.0237331
NZ121278	0.0446382	0.0616107	0.0714948	0.0309815	0.0480485	0.0370451	0.0202869	0.230278	0.033464	0.0439282	0.00530908	-0.0211173	0.0431429	0.212905	0.0625768	-0.00826818	-0.010366	0.236713	-0.0110374	-0.0040222	-0.020878	0.0109122	-0.0314393	-0.00553663	0.314627	-0.0170416	0.0870585	-0.0136633	0.000817398	-0.00848943	-0.00651138	0.00206521	-0.000596923	-0.002858	-0.00639332	-0.00932007	0.00177283	0.0022395	0.0158275	0.199548	0.00519629	0.106524	0.0242587	0.0187218	0.0684073	5.23291e-05	-0.00998695	0.999796	0.00822601
NZ122258	-0.0178301	0.0239882	-0.0339181	-0.0149266	-0.0154569	-0.0108922	-0.0153121	0.000715095	0.0105246	-0.0122722	-0.00362913	0.0259997	-0.0100251	0.0297473	-0.0283615	0.260956	0.0136074	0.0517465	-0.0256628	0.0197202	-0.00293004	-0.00574806	-0.0263426	0.0302002	0.0201824	0.0230242	-0.0230046	0.00815697	-0.000133859	-0.00209066	0.0137476	0.0188803	-0.0121899	-0.018763	-0.012936	0.00513893	0.0269581	-0.0212748	0.0487292	0.0767969	-0.0368565	-0.0203757	-0.000456095	-0.0363683	0.00190889	0.0227407	-0.0237331	0.00822601	1.0024
NZ122846	-0.0141961	-0.00749903	-0.019975	-0.00729074	-0.0195732	-0.00876316	-0.00404061	0.0102674	0.0142713	-0.0056058	-0.026577	3.06567e-05	-0.00745639	0.012932	-0.0201169	0.260385	0.0297263	0.0125372	0.0174719	-0.0106003	-0.0100675	-0.00458288	-0.0162323	0.0235645	0.010035	0.0498637	-0.0072803	0.043564	0.0166501	-0.00164132	0.0159217	0.0185067	-0.0133076	-0.0374722	0.00855448	0.0734295	0.00350297	-0.00128923	0.0264182	0.0132886	-0.0122998	-0.0196558	0.000545624	-0.0303106	0.00364336	0.0100963	-0.018628	-0.00723092	0.237294
NZ124218	-0.028252	0.00962071	0.00536847	-0.0386451	-0.027722	-0.0241662	0.245197	-0.00944189	0.00177677	-0.0281672	0.041108	0.258991	-0.0127644	0.0035544	0.0996327	-0.00343633	0.00166931	0.0265231	0.0166957	0.232364	-0.000342848	0.0687048	0.01251	0.00637469	-0.00248208	0.0169029	0.0296067	0.000880245	-0.0130415	-0.0106018	0.0155175	0.0242632	-0.0249566	-0.011768	0.0160583	-0.0144705	0.0326285	0.0060455	-0.0236325	-0.0148924	0.018342	0.128231	-0.0216381	0.0702128	0.0633583	0.294917	0.00548665	0.0849222	0.00552182
NZ124414	-0.00101083	0.01214	-0.0342396	0.027877	-0.0127854	0.0047152	-0.0395662	0.146898	-0.0164914	-0.0240809	-0.0247606	-0.0248644	0.0346442	0.0559288	-0.0362923	0.0662084	0.234204	0.0337433	0.0164813	-0.0217535	-0.0105508	-0.033153	-0.019004	0.0667699	0.0171948	0.0151611	-0.0340016	0.296651	0.0786477	0.089762	0.0331089	0.0429988	-0.0211353	-0.0289709	0.287462	0.132457	-0.0181849	-0.0078769	0.341344	0.0139269	-0.0171457	-0.031305	0.0401605	-0.0380086	-0.0162014	0.0944653	-0.0110906	-0.0263373	0.0410599
NZ125198	0.00605148	-0.0220006	-0.0263543	-0.0325694	0.0085599	-0.02154	0.0304279	0.0185656	0.00493842	-0.0127461	0.016707	-0.0116132	0.0100518	0.0466621	-0.013008	0.0211216	0.0618106	0.0395937	0.0527803	-0.00101703	-0.0122814	0.00323614	-0.0194721	0.0806129	0.0257452	0.0427516	0.0610806	0.0795488	0.277397	0.313729	0.319889	0.320727	-0.00506015	-0.00182561	0.0586643	0.0565774	-0.00146164	0.0174365	0.113391	0.0445837	0.0346142	0.0315307	0.00182065	-0.00949373	0.0381006	0.0305525	-0.000888698	-0.00262471	-0.0219567
NZ125590	0.0661812	0.00016149	-0.00712884	-0.0483523	0.0034187	-0.0260217	0.0236972	0.00358298	0.035296	-0.0135359	0.0551531	0.110817	-0.00749537	0.031905	0.000631651	0.0429849	0.144013	0.0317808	0.075878	0.0269338	0.027523	-0.00266035	-0.0097047	0.0214456	0.0200291	0.0206952	0.020187	-0.00400775	0.0155515	0.0178108	0.0474529	0.0600202	0.184394	-0.0123948	0.0437156	0.00144027	0.223266	0.00221717	-0.0046667	0.013616	0.0207251	0.0112836	0.00701683	-0.00585322	0.0604318	0.00389101	-0.0171677	-0.0015601	-0.00696421
NZ125786	0.0309885	-0.0219545	-0.0465715	-0.0380076	-0.0133933	-0.018901	-0.00827139	0.0135163	0.0451617	-0.0218649	0.00791513	0.123016	-0.0431108	0.00849827	-0.0121615	0.0875209	0.0640324	0.0233672	-0.00683055	0.0221051	-0.00414123	-0.0213606	-0.0333651	0.0342536	-0.0141209	0.0381138	-0.0231561	0.026668	0.0225933	0.0225529	0.0323882	0.0432533	0.255461	-0.0207182	0.0293837	0.0328826	0.201978	0.00404517	0.0307324	0.00533204	-0.00923687	0.00102124	-0.0174045	-0.0469361	0.0210399	-0.0212912	-0.00723435	-0.0217653	0.0574236
NZ126178	-0.0187814	-0.0063858	-0.0246448	0.0163404	-0.0183416	0.00338074	-0.015029	0.0496526	-0.00230285	-0.0082465	-0.0483932	0.00328012	-0.00107866	0.0379553	-0.0213823	0.247176	0.0237206	0.0217445	0.000745523	-0.0127281	-0.0152051	0.00685081	0.00170034	0.0368864	0.00796925	0.0251617	-0.0369256	0.0658931	-0.00348071	0.0068783	0.0249204	0.010252	-0.00505849	-0.0305646	0.0382618	0.0751233	3.37004e-05	-0.0466942	0.0934563	0.00890618	-0.0464204	0.00515903	-0.023745	-0.0219431	-0.00457187	-0.0111392	-0.0167539	0.00866126	0.243649
NZ126374	0.00880332	0.0510217	0.0992343	0.0659808	0.0616346	0.0590861	0.0547169	0.028425	0.0205584	0.0484001	-0.0135035	-0.0356011	0.0290538	0.00849277	0.0287373	0.000216906	-0.0203856	0.0521926	0.0180436	-0.028167	-0.0203236	0.0609159	-0.031302	0.0472346	0.0402717	-0.00768845	0.273049	-0.0172799	0.0158916	0.0256531	0.0322982	0.0435409	-0.00432055	-0.0159833	0.00511858	-0.00129718	0.0740295	-0.0311492	-0.0094953	0.0463041	-0.00510517	0.356077	-0.0431294	0.0497755	0.236152	-0.031341	-0.0258291	0.0746589	0.000387716
NZ128138	0.0321505	-0.0315808	-0.0413174	0.026058	-0.00808846	-0.0473984	0.00902232	0.127031	0.0111744	-0.0102641	-0.0302827	0.00289712	-0.0420334	0.0179065	-0.022808	0.0952551	0.0782937	0.00321752	0.280689	0.00668439	-0.0153345	-0.0224025	-0.0209131	0.290829	-0.00538339	0.0500077	0.0694584	0.109954	0.0159148	0.0183545	0.00812951	0.00962663	0.0398649	0.0343966	0.0736087	0.266923	-0.00335921	0.0191519	0.119599	-0.000771454	0.0315442	-0.0163722	-0.00593327	-0.0344165	0.0038832	0.012309	-0.0268486	-0.00239168	0.0253301
NZ128530	-0.00313434	0.0195197	-0.0447051	0.0424488	0.000631022	-0.0197177	-0.0155757	0.0727455	0.0128031	-0.00747424	-0.0132381	0.00352819	-0.0159534	0.107251	-0.0293973	0.184233	0.0560349	0.0739557	0.019301	0.014192	-0.000775587	-0.0255479	-0.0226888	0.0309794	0.0276126	0.0408256	-0.0179586	0.052715	0.0356368	0.0383076	0.0252023	0.0294895	-0.0117095	-0.0196917	0.0149266	0.0880309	-0.000197341	0.0146707	0.112547	0.0268247	-0.0248945	-0.0262645	0.0137605	-0.0296764	-0.0183982	0.0267495	-0.0213081	0.0188522	0.127492
NZ128726	-0.0185571	-0.000485564	-0.0543956	0.076154	0.00418641	-0.0262235	-0.0116765	0.0681674	-0.00777149	-0.0377098	-0.00830176	0.006069	-0.0287665	0.0900412	-0.0239086	0.172401	0.0552727	0.0784749	-0.00228813	0.0110005	-0.006109	-0.0477401	-0.0340364	0.0312036	0.022561	0.0425322	-0.029092	0.0592408	0.0235734	0.0168425	0.0243218	0.0029515	0.000785383	-0.0355992	0.0641942	0.121973	-0.0198532	-0.00581937	0.14486	0.0123094	-0.0258878	-0.0233066	-0.00273884	-0.0372644	-0.00542982	0.0395432	-0.02561	0.0258458	0.121792
NZ129118	0.024308	0.00831242	-0.00729177	0.0121619	0.0334732	-0.0228986	0.0118441	0.033474	-0.0235036	-0.0111342	-0.0203251	-0.0209982	0.0304502	0.0380099	-0.0188815	0.00369326	0.0730496	0.00859266	0.0545838	0.00573535	-0.014835	-0.00816671	-0.0162538	0.0487946	0.0118904	0.0730985	0.0709444	0.099485	0.224695	0.24635	0.257036	0.24048	-0.00210678	0.0319595	0.0520807	0.0784526	0.0297476	0.0176618	0.0727571	0.041134	0.0305219	0.00110454	0.00763173	-0.0246111	-0.00938728	0.0500321	-0.0104879	-0.00386492	0.0129107
NZ130882	-0.0124637	-0.0309168	-0.0255813	-0.0350825	-0.0356466	-0.0290978	-0.000126912	-0.0272924	0.0238723	-0.0428105	0.0829539	-0.00997222	-0.0219967	-0.018625	0.00626965	0.0608598	0.03209	0.0252552	-0.0127323	-0.0234778	0.333847	0.258154	0.298919	-0.0205619	-0.0118045	-0.0121248	-0.0285731	0.0303765	0.0149949	0.0253314	0.0303983	0.0215467	-0.00872311	0.271434	0.012502	0.00814356	-0.0254048	0.0125109	0.00553688	-0.0126939	0.0170516	-0.031592	0.0193003	0.0162209	-0.021099	-0.0173628	0.00923528	-0.0133728	-0.0178863
NZ133038	-0.0105888	-0.0122958	-0.0363886	0.0304288	0.0116644	-0.0167502	-0.0329504	0.0239528	0.00376476	-0.00133905	-0.0337298	-0.0197649	-0.00761995	0.0137435	-0.0338588	0.347858	0.0104324	0.0216683	0.00759661	-0.014095	-0.0328109	-0.0329065	-0.017743	0.0664076	-0.014591	0.0411326	0.0204513	0.0319301	0.0176871	0.0290438	0.0198108	0.0138508	-0.0292534	-0.019503	-0.00388543	0.151382	-0.00191383	-0.0214963	0.0820168	-0.0120139	-0.0220398	-0.0159865	-0.0267747	-0.0333149	-0.0178037	-0.0119538	-0.0280693	-0.00431694	0.286106
NZ134606	-0.00599058	-0.0472153	-0.0336617	-0.0239367	-0.00538168	-0.0177096	-0.00151109	0.111013	-0.0133433	-0.0222405	-0.0315272	-0.00404583	-0.0244856	-0.00272758	0.00248431	-0.0255908	0.0460033	-0.0139219	0.230571	-0.00490305	-0.0214714	0.00234312	0.00447504	0.246076	0.0473081	0.0666593	0.054196	0.0844614	0.121871	0.0528682	0.106747	0.101227	0.0508799	0.0340597	0.0567342	0.264461	-0.0159669	0.0196492	0.0326566	0.0136029	0.0320133	0.0268781	0.00443354	-0.016322	0.0422184	-0.0107826	0.0268067	-0.00722093	-0.0188309
NZ136958	-0.0263535	-0.020051	-0.0388962	-0.0331449	-0.0334497	-0.0023877	-0.00597339	-0.0302079	-0.0285657	-0.0196176	-0.0251448	0.0150131	0.019002	-0.0107691	-0.0328492	-0.000269667	0.0697631	0.00863167	-0.0228682	0.00461887	-0.00433457	-0.0118591	-0.000500182	0.00122184	0.0316798	0.0383094	-0.0267314	0.0479498	0.254681	0.197932	0.145647	0.219635	-0.00234396	0.0262606	0.0501864	0.0112761	0.0214333	-0.0261232	0.0808563	0.0014806	-0.0127107	-0.019582	0.00680835	-0.0159031	-0.0307896	0.0554709	-0.0085099	0.00159079	-0.00690214
NZ137938	-0.0158763	0.00533476	-0.0336159	-0.0234343	-0.00198216	-0.0244671	0.308363	-0.0127415	0.0318285	-0.0163891	-0.00300564	0.219392	-0.0200095	-0.00398383	-0.0091206	0.0128285	0.00174603	0.0165611	-0.00872725	0.2625	0.0105278	-0.0208561	-0.0226416	0.0268274	-0.0121678	0.00723973	0.00337214	-0.0203547	0.00760856	-0.00244792	-0.00211575	0.0104684	-0.0128798	-0.0152028	0.00518889	-0.000702674	0.0111286	-0.0157024	-0.0188605	0.0315278	-0.00264497	-0.00662472	-0.00625261	0.0152263	0.00563811	0.223737	-0.0113293	-0.00966648	0.0346323
NZ138134	-0.0114424	-0.0177206	-0.0385611	-0.0129355	-0.0121637	-0.0190185	-0.00912167	0.0134439	-0.00106257	-0.0191473	-0.015222	0.00999348	-0.0191773	0.0119712	-0.00973131	0.195506	0.0173234	0.0256509	0.0143242	0.0203417	-0.0130292	0.00185147	-0.0126274	0.0209522	0.0174671	0.0284931	-0.0248519	0.0134737	0.0585777	0.0436061	0.0624374	0.0180701	0.0421646	-0.025762	0.0101696	0.0652765	-0.0110813	-0.00506826	0.0827753	0.00720984	-0.0349555	-0.0102341	0.0340353	-0.0271623	-0.0164703	0.0102685	-0.0163478	0.00105221	0.101694
NZ138330	0.0136072	0.00270139	-0.00599243	-0.0217558	0.0228851	-0.0289098	-0.00708603	-0.0303229	-0.0132535	-0.00772119	0.0199226	-0.008082	-0.00985925	0.00958217	0.0126522	-0.0257885	-0.0126508	0.00125121	0.148226	-0.00171319	0.0177696	0.0357898	0.0421322	0.0332914	-0.00844319	-0.00494754	0.133152	0.037272	0.0199289	0.0154807	-0.00154757	0.0167802	-0.0139744	0.0451012	-0.0360659	0.0135228	0.0062519	0.362084	0.0143713	-0.0104711	0.344823	0.0545981	0.270342	0.0131115	-0.00384364	-0.0252069	0.00794651	0.00395588	-0.0327366
NZ140486	-0.0160774	-0.00898019	-0.0291951	-0.00951593	0.0029009	-0.0213088	0.0388264	0.00840297	0.0780329	-0.0129659	0.0318074	0.0225104	-0.0118629	0.0256154	-0.007456	0.0786931	0.0607059	0.0557368	0.0447201	0.01339	0.0254552	-0.0135494	-0.0184462	0.0120277	0.00436593	0.294924	-0.00811327	0.0201004	0.0263631	0.00477992	0.0338527	0.0599815	0.0179708	-0.0254257	0.0227654	0.0167273	-0.0127064	-0.0309417	0.0175814	0.00372463	-0.00754692	0.00305502	-0.00206285	-0.010435	0.0267262	0.0188229	0.051717	-0.0126351	0.0113045
NZ141270	-0.0216404	0.0216376	-0.0404735	0.0235425	-0.0114213	-0.0182479	-0.0320132	0.117228	0.00764426	-0.0189178	0.0145598	0.0110346	-0.0104254	0.126087	-0.0404294	0.176188	0.0734785	0.0988001	0.0169548	-0.0151531	0.00799908	-0.0353456	-0.0395773	0.0424201	0.0691467	0.00553956	-0.00462402	0.0651534	0.0246893	0.03161	0.0218923	0.0269911	0.00174908	-0.0147837	0.0413436	0.0729744	-0.00737968	-0.0152212	0.153258	0.0365689	-0.00964911	-0.0394216	0.0528484	-0.0454883	-0.016889	0.0283489	-0.0153235	0.0641064	0.137445
NZ141662	-0.00589021	-0.00808759	-0.0133939	-0.017963	0.012919	-0.0119614	0.018644	0.00423961	0.0148946	0.0129755	-0.0138126	-0.00574915	-0.0100797	0.00953641	0.0177807	0.271216	0.00131587	0.0559305	0.0157109	0.0115151	-0.0152667	0.037683	0.000951125	0.0255574	0.00397904	0.0335605	0.0221963	0.039447	0.0144101	0.0392718	0.0490677	0.0523065	0.0321261	-0.0349043	0.0173056	0.0365079	0.0625714	-0.0347725	0.0536741	0.0175136	-0.0174708	0.0745169	0.0182419	0.0307644	0.019536	0.0110071	0.00855458	0.0227981	0.23887
NZ142250	0.0284011	-0.0358995	-0.0262972	-0.0358998	-0.0198587	-0.0359011	-0.0254631	-0.0132575	-0.0258475	-0.0276652	0.0108233	-0.0208	-0.0434831	-0.0120303	0.0364476	-0.0302264	-0.00639624	-0.00904874	0.0305167	0.0290151	0.275148	0.271631	0.249616	0.0374379	-0.019769	0.0307465	0.0467646	0.0451724	0.0308279	0.0209574	0.00801559	-0.00761105	-0.0233217	0.305276	-0.00396796	0.0367602	-0.0187425	0.0572649	0.0108972	-0.00302725	0.095884	-0.0104889	0.0148925	0.00672894	-0.00741922	-0.0243183	0.0278358	-0.000453901	-0.00486598
NZ143034	0.00928555	0.0298766	0.0607343	0.00167684	0.0362959	0.00372162	0.0342594	0.0190265	0.00927161	0.0491529	-0.0221806	-0.0370296	-0.0044748	-0.00158785	0.00948039	-0.0294732	0.000145712	0.0297341	0.0580266	-0.0188974	-0.00578947	0.0950256	0.0143457	0.0227076	0.0613047	0.0538486	0.286027	0.00284565	0.0403572	0.03149	0.0467365	0.0408385	0.0419979	-0.0177557	0.0116883	0.00570651	0.0267422	0.00382861	-0.00714174	0.0591923	-0.00951544	0.327103	-0.0165726	0.0829722	0.218378	-0.0178497	0.0151459	0.0451323	-0.0132101
NZ143426	-0.0218187	-0.0183344	-0.00739059	-0.0309661	-0.0264912	-0.0332389	-0.00883929	2.94965e-05	-0.0268435	-0.020274	0.237492	-0.0253019	-0.030585	-0.0172593	0.283137	-0.0407537	-0.000966552	-0.00979104	0.011591	0.00994848	0.0217882	0.0160561	0.0135491	-0.0105329	0.00125133	-0.00460402	0.00727684	4.80689e-05	-0.0131578	-0.00995155	-0.0246463	-0.0209961	-0.0349143	0.00403885	-0.0182661	-0.0100494	-0.00355595	-0.00243544	-0.00925167	0.0117816	0.0254573	0.0405572	0.00889132	0.276951	0.00364136	-0.0238093	0.225961	-0.0150113	-0.0327312
NZ144014	0.0333579	0.00865949	-0.0201567	-0.0271383	-0.0187404	-0.0348222	-0.0058006	0.0118612	-0.000689395	-0.015488	0.0227468	0.0989897	-0.00382787	0.00136442	-0.0258901	-0.00553049	0.0115979	0.0130262	0.0132149	0.00476911	-4.14814e-05	0.00352104	-0.00296529	-0.014134	0.00624026	0.00560433	-0.00117171	0.00232019	0.00309853	-0.0128256	0.00584785	0.0316722	0.254578	0.0166314	0.0095282	-0.0350976	0.23177	-0.0276808	-0.00950471	-0.000144663	-0.00202576	-0.00681153	0.0180795	-0.038158	0.014915	-0.00352853	-0.00308951	0.00359544	0.0301955
NZ144210	-0.0265864	-0.000262978	-0.0230876	-0.0171446	-0.00881429	-0.00116637	-0.0129137	-0.0110963	-0.0020702	0.00699058	-0.00810172	-0.0331923	0.0268237	0.00567651	-0.0165389	0.0857588	0.0573384	0.0258213	0.0166759	-0.0146373	-0.0213756	-0.0045785	0.0111374	0.0101821	0.0542749	0.0761287	-0.0106578	0.0715087	0.232804	0.229218	0.262242	0.272921	0.0243714	-0.0160264	0.0603754	0.0223331	-0.00482906	7.91966e-05	0.0748291	0.015277	-0.0179883	-0.000385751	0.035023	-0.0443637	-0.00749003	0.0417949	0.00542179	-0.0118879	0.0517892
NZ144798	0.0341571	0.044129	0.104928	0.0173439	0.0605306	0.0346919	0.119233	0.0573411	0.041527	0.0381762	0.00996766	-0.037421	0.00730874	0.029281	0.0902043	-0.0135186	-0.0124713	0.0656195	0.055313	0.0202008	-0.0238739	0.130905	-0.0135293	0.00803893	0.082552	0.00729413	0.394646	0.0246115	0.0387597	0.0450773	0.0401957	0.0342413	-0.00520479	-0.0283041	0.0150959	-0.00184886	0.0470538	0.025245	-0.0138742	0.089272	0.022864	0.410527	-0.0353503	0.144893	0.331236	-0.0252698	-0.00147298	0.0999732	-0.0226311
NZ144994	0.00778206	-0.00234028	0.038432	-0.0123341	0.0101721	0.00421345	-0.029646	0.00116576	0.0203207	-0.0031864	0.20721	-0.0216574	-0.00743252	-0.0128538	0.266564	-0.0246919	-0.0179573	-0.0257222	-0.0354425	-0.00433115	-0.0130084	-0.000568351	0.0227851	-0.0352231	-0.00160306	-0.000311297	-0.0266292	-0.00230467	-0.028514	-0.0230757	-0.0250996	-0.0200458	-0.0219301	0.00357434	-0.00954871	-0.0349483	-0.0181118	0.0248487	-0.0389697	0.0130757	0.0386107	-0.028718	0.027963	0.293036	-0.0153729	-0.021185	0.223276	-0.00574719	-0.00151848
NZ145974	-0.0308266	0.0198184	-0.0385501	0.00255348	-0.0109239	-1.24251e-05	-0.0114723	0.152294	-0.0218278	-0.0248291	-0.00106888	-0.00918221	0.0246803	0.0580157	-0.0326835	0.0245953	0.227797	0.0529314	0.0299991	-0.0245704	-0.00529612	-0.00899907	-0.00589767	0.0471505	0.0246477	0.0270048	-0.024621	0.247327	0.0843138	0.112191	0.0733044	0.0832168	-0.0167092	-0.0246631	0.254597	0.0419298	-0.00737831	-0.0348068	0.268459	0.0108339	-0.0351643	-0.0272961	0.0571053	-0.0223151	-0.0301278	0.102995	-0.0197299	0.0075058	0.00731547
NZ147150	-0.00675164	0.0484308	-0.0133591	-0.00504317	0.0127058	-0.0277878	0.246062	-0.0217551	-0.000773952	-0.0199296	0.0206049	0.184084	-0.016031	0.0179076	0.0196079	-0.00427919	-0.0171653	-0.0146604	0.0181356	0.229847	-0.0143526	0.00711713	-0.0216842	0.0624664	-0.00344894	0.0258733	0.0475729	-0.00155211	0.0304751	0.042728	0.0167771	0.0179247	-0.0175645	0.00304177	0.00426368	0.0341189	-0.00198277	0.0341236	0.0276343	-0.00769198	0.0374186	0.0210442	-0.0114728	-0.0203692	0.0280425	0.202768	0.00688713	0.0304478	0.0013985
NZ149110	0.00438482	-0.0294673	-0.0193689	-0.0366316	-0.0170958	-0.0256134	0.00691408	-0.0234868	0.00168226	-0.0317507	0.0313581	-0.0190517	-0.044818	-0.0152139	0.0111744	0.0269628	0.0657184	-0.00364231	0.0551606	-0.00233986	0.0652958	0.0213311	0.0319009	0.0457358	-0.0297897	0.0172199	0.0323079	0.0419436	0.00108497	0.0142059	-0.0146986	-0.023381	-0.0330381	0.0363749	-0.0215022	0.00216418	-0.0173662	0.276527	-0.0119241	-0.0274437	0.273892	-0.0251485	0.304053	-0.000107161	-0.0315369	-0.0275414	0.00891497	-0.00565541	0.00803702
NZ149306	-0.0132322	-0.00866016	-0.0466808	0.0263311	-0.00563969	-0.0188413	-0.0369016	0.036466	-0.0314634	-0.0136153	-0.033617	0.00651265	-0.0214012	0.0596813	-0.0415131	0.254811	0.0272801	0.0313914	0.0149975	-0.00372938	-0.0347329	-0.0319539	-0.0278942	0.0404628	-0.0057247	0.0179497	-0.0083738	0.035718	0.00495433	0.0246587	0.00424283	0.0131351	-0.00122849	-0.0400537	0.00673951	0.165914	-0.00378506	-0.0260843	0.106947	0.0162985	-0.0278904	-0.0200842	-0.0119393	-0.0310152	-0.0227018	-0.00964277	-0.00301485	0.0109863	0.265544
NZ149502	-0.0193994	-0.00268057	-0.0543473	-0.014061	-0.0103526	-0.0365013	-0.0113181	0.0230559	-0.0182916	-0.0185255	-0.0190305	0.0058355	-0.0182511	0.0735013	-0.0352348	0.309546	0.0242468	0.0473364	0.0116937	-0.00894393	-0.0294128	-0.022412	-0.025725	0.0715136	-0.0130473	-0.00569628	-0.0125174	0.0268453	0.00879204	0.0230233	0.0136945	0.0125988	-0.023781	-0.026865	0.0259424	0.0999204	0.0300446	-0.0275562	0.0625025	0.033196	-0.039694	-0.00829332	-0.0125263	-0.0287444	-0.0178889	-0.0125238	-0.0117691	0.0128174	0.270915
NZ149894	-0.0111794	0.0036962	-0.0064293	-0.0412892	-0.0168327	-0.0348254	0.051717	-0.0101019	-0.000128894	-0.036538	0.0195083	0.00841889	-0.0174263	-0.00938758	0.00484274	-0.0122693	0.0278955	0.00720053	0.00702287	0.00226334	0.0226029	0.0401835	0.0329757	-0.00106041	0.00353157	0.0344602	0.0271205	0.0197846	0.0123675	0.0087197	0.00864605	0.00851422	-0.00416966	0.0447376	-0.00894584	0.00464242	0.000494157	0.297408	0.00837683	-0.0022446	0.273558	0.015489	0.227727	-0.00611753	0.0309703	0.0320912	-0.008887	-0.0146531	0.014737
NZ152050	-0.0193037	-0.0183108	-0.0208157	-0.0287555	0.00830417	-0.0269588	-0.00111053	0.00655767	0.00637365	-0.0170263	-0.00795484	-0.00837995	-0.0183414	0.051778	-0.0171079	0.243751	0.0191738	0.0603904	0.0406822	0.0106316	-0.0251292	-0.0177733	-0.0293663	0.0541755	0.00320265	0.0374681	0.0134668	0.0285869	0.0735894	0.0978142	0.0251703	0.0289784	-0.0458256	-0.0361316	-0.0124312	0.0302021	-0.00134535	0.00143793	0.0646217	0.0202713	-0.0182472	0.0203964	0.0100423	-0.0183564	0.00697363	-0.0109964	0.00715254	0.00582235	0.290626
NZ154598	-0.00525001	0.00864489	-0.0318107	-0.0295372	-0.0291205	-0.031624	-0.0328198	-0.0266622	-0.0248565	-0.0249269	-0.0116111	-0.00236396	0.033584	0.0270693	4.588e-05	0.00243059	0.0439031	0.00501338	-0.0167634	-0.0318716	0.250752	0.214149	0.298484	-0.00635893	-0.00240387	-0.00621316	-0.00298437	0.0610043	0.0604919	0.0696898	0.0214295	0.0195616	-0.013053	0.236763	0.0454859	-0.00479894	-0.00304576	0.028636	0.0570706	-0.00430775	0.0387793	-0.0211429	0.0438519	-0.0120924	-0.0207224	0.0569424	-0.00150898	-0.00785003	-0.0103006
NZ155382	-0.0206473	0.0110534	-0.0344244	0.0152411	0.0053147	-0.0175479	-0.00503567	0.0485984	0.034013	-0.0145878	0.00462377	0.0226132	-0.0067154	0.040407	-0.0475247	0.190038	0.0863873	0.108857	0.0256926	0.00977835	0.0215955	-0.0308747	-0.0540226	0.027941	0.00525223	0.205874	-0.0189171	0.0444178	0.0281118	0.0565471	0.0410125	0.0437778	0.0247923	-0.040812	0.0513214	0.027686	0.0134879	-0.0387921	0.0451398	0.0109295	-0.0264786	-0.0296805	-0.000184518	-0.0556667	-0.0234601	0.0189427	-0.0200233	-0.00448897	0.15967
NZ155578	-0.024901	0.0620038	-0.0128516	-0.0357676	-0.0296074	-0.0232389	0.000935262	-0.0166707	0.00879145	-0.0100937	0.256071	0.0387242	-0.0191985	0.0202921	0.231429	0.0578017	0.0520458	0.0411978	-0.0180563	0.00565426	0.0221272	0.0170996	0.00244036	-0.0381397	-0.00320634	-0.0177758	-0.0118865	0.0172854	-0.00430201	0.00620918	0.00203778	0.00935743	-0.0158226	-0.000503376	-0.0100698	-0.0468439	-0.0115365	-0.00601945	0.00611995	-0.0152391	0.00148037	-0.0204235	0.0201877	0.23819	-0.0126192	0.0206918	0.302179	0.00976765	0.0153266
NZ157146	-0.0261137	-0.029568	0.00150944	-0.0459706	-0.00752431	-0.0331939	0.0261353	-0.0228154	-0.00391413	-0.0163398	0.288345	-0.0294673	-0.025935	-0.0243219	0.292703	-0.0212232	-0.0110334	-0.00485912	-0.000899567	-0.00378213	0.00660334	0.0285917	0.024963	-0.0150534	-0.0172591	-0.00949656	-0.00279567	-0.0253896	-0.00318684	-0.0177074	0.00896985	0.0106473	-0.0211218	0.00975988	-0.0140218	-0.00595173	-0.00671244	0.0155619	-0.0180052	0.00988771	0.0178311	0.0945438	0.0175884	0.280356	0.0124794	-0.0260584	0.268111	0.0369405	-0.0164079
NZ161262	0.0351698	0.0389415	0.102592	0.0498085	0.0882491	0.039002	0.0619981	0.0232157	0.086499	0.0588998	0.0208668	-0.00125326	0.0113595	0.0302993	0.0251343	-0.0185032	0.00567084	0.0505173	0.118931	0.0575916	-0.0137356	0.0741549	-0.0311002	0.0578752	0.0413189	0.0382931	0.330377	0.0196044	0.0504254	0.0710316	0.0303637	0.0461212	0.018292	-0.0113118	0.0016284	0.0355645	0.0354689	-0.000476363	0.0128298	0.0488844	0.00950917	0.335982	-0.0405772	0.0863272	0.230875	-0.00252262	-0.0168344	0.0453083	-0.0180167
NZ161458	0.0134006	0.0352655	0.0947173	0.0301811	0.0928701	0.0450828	0.109299	-0.000424831	0.0434011	0.0307218	0.0360901	-0.0160557	0.00131991	0.0185744	0.0435648	-0.00848803	0.0239829	0.044536	0.108801	0.0566211	-0.019717	0.0708735	-0.0183683	0.0341219	0.0387195	0.0425083	0.363699	-0.00192248	0.0356962	0.0390321	0.0388626	0.0288894	3.43345e-05	-0.0279406	0.0220542	-0.000487669	0.00928064	0.0133942	0.00338201	0.054954	0.0345005	0.382167	-0.0330535	0.0890994	0.283362	-0.00626625	0.00257683	0.0441124	-0.0269178
NZ161654	-0.00527179	-0.016482	-0.0322834	-0.0276707	-0.0251742	-0.0276495	-0.0142974	-0.0155067	0.00333815	-0.0220966	0.0142106	-0.00858592	-0.0364377	-0.0157675	-0.00409056	0.124152	0.0240126	0.0101772	-0.0166443	-0.00753799	0.0166513	-0.00324536	0.0257051	0.000676222	-0.00739707	0.0040179	-0.0304335	-0.00192668	-0.00247293	-0.00954769	-0.00181476	-0.00536232	0.000610697	0.0204504	-0.017479	0.0304188	-0.0172434	0.258404	0.0389612	-0.0170793	0.228996	-0.0316599	0.283777	-0.0166685	-0.0229143	0.000532838	-0.00790567	-0.00526774	0.0291502
NZ162242	-0.0283193	-0.00811715	-0.0287886	-0.0397101	-0.00669745	0.00513841	0.00769089	-0.00833685	-0.00871251	-0.0137205	-0.0203129	-0.00212623	0.0245271	0.0176798	-0.0206899	0.0177404	0.0448172	0.0276619	-0.00397318	0.00840796	-0.00477287	-0.00602957	-0.0171097	0.0180877	0.0455978	0.00960955	-0.000356756	0.0680115	0.246402	0.247326	0.283692	0.258619	-0.00678983	-0.00718522	0.0474033	0.00588327	0.00356123	-0.00336721	0.0549297	0.0362988	-0.00803664	0.0386165	0.00754245	-0.0115334	0.00738227	0.0347862	-0.00502518	0.0425866	0.0139093
NZ162634	-0.0190893	0.0329198	-0.0295239	-0.000166856	-0.00780478	-0.021012	-0.00962709	0.0159765	-0.0143854	-0.011987	-0.0253433	0.022841	0.0520026	0.0119843	-0.0471503	-0.00715873	0.106647	-0.00349373	-0.0163254	0.0113477	-0.0159921	-0.0088786	0.0145256	6.51241e-05	0.0156089	0.045754	-0.0183229	0.097037	0.270417	0.255879	0.229027	0.223309	0.0146884	-0.00890693	0.0907343	0.0552961	-0.00801876	-0.00689261	0.0904992	-0.00452353	-0.0145099	-0.0296387	0.00551636	-0.0368947	-0.0310107	0.0789627	-0.00619452	-0.0125638	0.00954964
NZ163614	-0.0133517	0.0184392	-0.0213626	-0.031202	-0.020183	-0.025764	0.304485	-0.00351497	0.0344772	-0.0211299	0.0118743	0.28991	0.00356192	0.00473537	-0.0230095	0.0662453	0.0361227	0.0337746	-0.0207561	0.236538	-0.00885106	-0.0170858	-0.0329851	-0.00504197	0.0164878	0.000751592	0.00553043	0.00260233	0.0324651	0.00170005	-0.0013215	0.023105	0.00913036	-0.0399815	0.00716117	-0.0159105	0.0259127	-0.0332381	0.00524074	0.0173571	-0.0215278	-0.0185859	-0.0008195	-0.0262703	-0.0256	0.267431	-0.0278561	0.0205842	0.0831848
NZ164006	-0.0174011	-0.0247728	0.0010233	-0.0373425	-0.0211548	-0.0262511	-0.00441606	-0.042043	-0.031822	-0.0163412	0.00958913	-0.00893485	-0.0448413	-0.0199211	0.0393337	-0.0285634	-0.0115421	0.00897151	0.00109999	-0.000784906	0.231561	0.280058	0.280978	0.0147399	-0.0219219	-0.0327712	0.0118917	0.024295	-0.0196018	-0.0192194	0.0113301	-0.00695693	-0.0181979	0.29978	-0.032573	0.00358386	0.00334171	0.0514088	-0.0145571	-0.0130994	0.0796736	0.0845545	0.00700728	0.0268742	0.00197715	-0.0146063	0.0128429	0.005476	-0.0371461
NZ164790	-0.00156965	-0.00784787	-0.0344377	-0.00645592	0.00164333	-0.0203118	-0.0149861	0.103716	-0.0156073	-0.027706	-0.027016	-0.00286026	0.0707284	0.0275763	-0.0390268	0.014639	0.0874562	0.00745934	0.196855	-0.0120426	-0.0163854	-0.0347828	-0.0157582	0.241783	0.0269396	0.0151884	0.0575403	0.0977035	0.0587443	0.0635626	0.0124784	0.00797827	0.0305509	0.0436042	0.107882	0.220205	-0.0100072	-0.00548219	0.0730836	-0.00213235	0.00685377	-0.0246378	0.00613767	-0.0519598	-0.00107943	0.0263978	-0.0266313	0.00799958	-0.00551549
NZ165378	0.052913	0.0252385	0.0785859	0.0252439	0.0442723	0.00850211	0.0647538	0.0131088	0.0299133	0.0148554	-0.00126278	-0.0135133	-0.00865074	0.0468588	0.0250661	-0.00432792	-0.0115437	0.0484256	0.066747	0.0160047	-0.0103994	0.0735005	-0.0156793	0.0469905	0.034205	0.0392958	0.351942	0.0900209	0.0101236	0.0193779	0.00279485	0.0410759	0.0046341	0.0374435	-0.00182177	0.0521409	0.0281521	0.0227173	0.011623	0.067924	0.0993153	0.299609	-0.0149317	0.0788244	0.278126	-0.0122801	-0.00488557	0.0730563	-0.0292396
NZ166358	-0.0211352	-0.0387711	-0.0532987	-0.0253057	0.0102942	-0.00101353	-0.00112712	0.0480259	0.0185263	-0.0204812	0.00217431	0.00497893	-0.0301665	0.026459	-0.0128407	0.175668	0.0380509	0.0604865	0.0490697	0.0123059	0.00374142	0.00706721	-0.00920976	0.0435961	0.0145098	0.0357549	0.00529418	0.0319296	0.0178727	0.0193654	0.0338453	0.0329412	0.011284	-0.0341585	0.0132998	0.0788118	-0.0154307	0.00971267	0.0619221	0.0315729	-0.0133657	0.0310385	-0.0131066	-0.0131198	0.0354609	0.0263797	-0.0162613	0.0302063	0.159295
NZ166946	-0.0118213	-0.0139285	-0.0244767	-0.0088897	0.00442334	-0.0174698	0.0108529	0.14439	-0.0158992	-0.0303483	-0.018436	-0.0214427	0.0172221	0.0498699	-0.00326185	0.018986	0.2757	0.0134691	0.0633663	0.0011255	-0.0122808	-0.0354918	-0.00241533	0.0348393	0.0116602	0.093092	0.00548824	0.25989	0.0799727	0.0992994	0.0720408	0.0850026	-0.000183907	-0.0147721	0.27721	0.0854991	-0.00345632	-0.0198992	0.309926	0.0075975	-0.0232948	0.0114597	0.0370947	-0.0173335	0.0272171	0.0684531	0.0272946	-0.016597	-0.000559783
NZ167534	-0.00216006	-0.0112622	-0.0201533	0.0109173	-0.00133133	-0.015711	0.221648	-0.043379	0.00656261	-0.00886731	0.0058125	0.285866	-0.00720635	-0.022965	-0.0140443	-0.00314844	-0.00710069	-0.00955591	0.0026837	0.250283	-0.0098456	-0.0110516	-0.0036946	0.00283538	-0.0277502	0.0150658	0.0211298	-0.0129119	-0.0117785	-0.0183854	0.00824681	0.00243899	0.00120854	-0.0177592	0.00890034	0.013814	-0.00779622	-0.0190873	-0.0130636	-0.00901312	-0.00386547	0.00117322	-0.0264175	-0.0220172	0.00969902	0.229354	-0.0124652	-0.0279826	0.0138925
NZ168122	-0.00378308	-0.0251277	-0.0437644	-0.0140466	0.000720661	-0.03284	-0.0046301	0.0535414	0.0326375	-0.0250889	0.00205888	-0.0184773	-0.0198882	0.0785096	-0.0241503	0.104098	0.0505669	0.0721571	0.0816348	0.0183681	0.0115509	-0.0206108	-0.0130397	0.0823614	0.0101163	0.20903	0.0336319	0.0146623	0.0418815	0.0482443	0.0269885	0.0216204	-0.0164617	-0.01343	0.0184207	0.126877	-0.0250775	-0.000396319	0.0777299	0.0307585	0.00699077	0.00629148	0.0118266	-0.00512989	-0.00668041	-0.00741399	0.00829437	-0.00756114	0.0638831
NZ168710	0.0607674	0.0252469	-0.0319548	-0.0387222	0.00052444	-0.0133592	0.0301934	-0.0141466	0.14139	-0.0220272	0.0454443	0.166903	-0.0202366	0.00734957	-0.0282808	0.0798789	0.0417637	0.0293149	0.0085414	0.038796	0.0407154	-0.0106162	-0.0314362	0.077718	-0.0362374	0.0360013	0.0158723	0.028935	0.0316692	0.0442434	0.0341085	0.0563312	0.177915	-0.0177071	0.0275586	0.00231684	0.21938	-0.00368699	0.0225494	0.023325	0.00916189	0.048403	-0.0143427	-0.000123596	0.041806	0.0495892	-0.02248	-0.00537311	0.0293097
NZ169690	0.0291334	-0.0216114	-0.0198551	0.01679	-0.00962883	-0.0222837	-0.0141567	0.103125	0.00124119	-0.0253829	-0.0145133	-0.0139915	-0.0101041	-0.000870379	-0.0289647	0.0764951	0.0903655	-0.00881242	0.227496	-0.0354953	-0.0394041	-0.0165872	-0.0181359	0.240386	-0.000300851	0.0258029	0.0560983	0.073332	0.0396543	0.0367787	0.0141195	0.00352067	0.00211548	0.0162511	0.0668376	0.24304	-0.0186865	0.0267202	0.0833261	0.00672352	0.0175979	-0.0267056	0.0111325	-0.0400941	0.013086	0.0379986	-0.015036	0.0189917	0.0777989
NZ170474	-0.0214445	0.00472671	-0.0438117	0.0241612	0.00170483	-0.0264448	-0.0278154	0.192091	-0.0170338	-0.0296173	-0.0208389	-0.0194096	0.0215155	0.114925	-0.0324269	0.0213347	0.290235	0.0702328	0.0762722	-0.00911777	-0.0273658	-0.0214585	-0.0114129	0.105384	0.0488201	0.0334784	-0.0155546	0.245318	0.0677904	0.115914	0.0316646	0.0336747	0.034355	-0.0393208	0.228999	0.118347	0.0164051	-0.0290603	0.261743	0.0392843	-0.0272984	-0.0272199	0.0120612	-0.0373336	-0.00474368	0.0884498	-0.0275449	0.0224004	0.017977
NZ170670	-0.000991597	0.0128695	-0.0147123	-0.00263687	-0.0163059	-0.0261594	-0.032676	-0.00475017	-0.0110836	-0.0199132	0.00231393	-0.00892204	0.0209442	0.00556877	0.000358726	-0.0145269	0.0232424	0.0155227	-0.0414993	-0.03551	0.266019	0.224681	0.243147	-0.0181026	-0.00661152	-0.0276573	0.00108804	0.0516111	0.0592773	0.0587014	0.00650683	0.0145761	-0.0227337	0.256831	0.0256256	0.0129928	-0.0207867	0.0273988	0.0343413	-0.0103078	0.0302372	-0.0305023	0.0336245	0.00180444	-0.0179746	0.0104721	-0.0050177	-0.00105519	-0.0133866
NZ171846	-0.0203938	0.00276752	-0.03403	-5.10118e-05	-0.00286407	-0.0513221	0.00318785	0.0646059	0.00936435	-0.0406513	0.0440736	-0.00213134	-0.0237435	0.0927194	-0.033535	0.0843815	0.114863	0.18287	0.067025	0.00788994	0.073333	-0.0421366	-0.01694	0.0164536	0.0300359	0.0754165	0.0125232	0.0390742	0.0116135	0.0264423	0.0126775	0.00333559	0.00831659	-0.0339187	0.0504025	0.0384742	-0.011995	-0.0169676	0.0468418	0.00059755	-0.0112658	-0.0347761	0.0546869	-0.0243785	-0.0267858	0.0354857	-0.0054192	0.0295724	0.0532245
NZ172042	-0.0272126	0.0132021	-0.0344739	0.00883918	0.00496645	-0.0342082	-0.00214855	0.0752378	0.00642912	-0.0322402	0.0648118	0.00755361	-0.0224401	0.108458	-0.0357093	0.0785942	0.100102	0.190734	0.0526364	-0.000811459	0.086552	-0.0405063	-0.0334255	0.03235	0.0178511	0.0415931	-0.0223485	0.0673145	0.0094392	0.0362343	-0.00212261	0.0117241	9.74521e-06	-0.0269562	0.0410472	0.0195199	-0.0215025	-0.0145989	0.0972055	0.0375351	-0.0333596	-0.0316972	0.0396387	-0.00525804	-0.0431923	0.0124337	-0.000660578	0.031028	0.0432211
NZ172238	0.0141184	0.0309443	0.0651106	0.015066	0.0285199	0.0380504	0.0186092	0.037821	0.0164437	0.0287793	0.0183033	-0.0289557	-0.0116082	0.0284629	0.0268433	0.0400219	0.0665858	0.0567975	0.069364	0.0124103	0.021505	0.0751706	-0.00168777	0.0151007	0.0689559	0.0309329	0.292624	0.0269047	0.0145387	0.0258446	0.027445	0.0315237	0.00439903	-0.0267492	0.0119217	-0.00733965	0.00932776	0.000956371	0.010193	0.0501086	0.00367642	0.308663	0.00699607	0.0571536	0.269182	-0.0287652	-0.0187047	0.0736442	0.0216091
NZ172826	-0.0281856	0.00125481	-0.0370364	0.0116821	0.0136488	-0.0403443	0.016905	0.00182986	0.0117578	-0.0419272	0.0162722	0.0049742	-0.0460663	0.0970518	-0.0153819	0.0469698	0.0903474	0.108009	0.0725185	-0.00221847	0.0620353	-0.0232676	-0.0190333	0.0402038	0.00279241	0.100846	0.0419607	0.00377612	0.00111618	0.0260569	0.0157473	0.0241604	-0.00491445	-0.0187586	-0.0113534	0.0216752	-0.0270579	-0.00227531	0.0433394	0.00841893	0.0314456	0.00986301	0.0397761	-0.0171321	0.00466388	0.0084057	0.0134949	0.0101919	0.0356083
NZ173218	-0.0324603	-0.00259147	-0.00445382	-0.0254647	-0.0349458	-0.0201508	0.0177032	-0.031642	0.00111947	-0.0221058	0.289529	0.00729992	-0.0203152	-0.0258943	0.21382	-0.00515894	0.0135533	-0.00403037	0.00794432	0.0443427	0.00815356	-0.00257814	0.00847076	-0.0197484	-0.0361863	0.00644371	-0.0371783	0.0192518	0.0122631	0.0144491	0.0206545	0.02776	-0.0121483	0.00119254	-0.0163439	-0.0220213	-0.0184588	-0.00888348	0.0121053	-0.0301089	0.0228365	-0.0207511	0.0145787	0.27459	0.00301021	0.00843735	0.262058	-0.0243058	-0.0222697
NZ174394	0.0390611	0.105432	0.0514319	0.00389547	0.0132066	0.00876414	0.00593375	0.230642	0.0431562	0.0226027	-0.00672182	0.0103432	0.0793663	0.303831	-0.0102271	0.0156225	0.00845178	0.27345	-0.01901	0.00857287	-0.0147086	-0.0274864	-0.035348	-0.0297819	0.261839	-0.010393	0.0291913	-0.00189683	0.0407102	0.0172613	0.00581877	0.0239211	-0.000751669	-0.0151651	0.0118608	-0.0253924	-0.0198796	0.00273296	0.0242008	0.230484	-0.00142919	-0.000837716	0.0489498	-0.0216721	0.0209903	0.029123	-0.00492227	0.246715	0.0481075
NZ174786	-0.00857426	0.044889	-0.0194767	-0.021036	-0.00385633	-0.0209302	0.00332853	-0.00557465	0.0300389	0.000934769	0.0223671	-0.00842756	0.112401	0.0454569	-0.0213716	0.0428119	0.252862	0.0873868	0.0506845	0.000770779	0.0295651	-0.0291221	0.0137675	0.0290116	0.0677609	0.0296082	0.00845907	0.11382	0.118594	0.195245	0.130915	0.185553	0.00132143	-0.0156792	0.13747	-0.00186101	0.0225228	-0.0127574	0.147854	0.0144293	0.0129203	-0.0165366	0.0309456	-0.00342779	0.0369856	0.131149	-0.00745985	0.0174931	-0.0114153
NZ174982	-0.000366108	0.021837	-0.00739065	0.00233438	0.00543404	0.00115507	-0.00389048	0.016815	0.0163548	0.0922591	-0.0137221	0.0114257	0.0206903	0.0353182	-0.019792	0.244979	0.00686815	0.0442632	-0.00512135	0.00134708	-0.00583085	-0.0291489	-0.0286121	0.0296217	0.0306796	0.00940268	-0.00320716	0.0263931	-0.0194088	0.0144207	0.0149389	0.0161486	-0.00437572	-0.00666497	0.00182805	0.0108451	0.0153094	-0.0387516	0.0256665	0.0349646	-0.0297074	0.0135807	0.0122055	-0.00932786	-0.00402437	0.00729857	-0.0149438	0.0207129	0.269725
NZ175374	-0.0100242	-0.00570572	-0.0290207	0.0566847	0.049306	-0.0347692	0.0218432	0.0758042	0.023781	-0.0449535	0.022146	-0.0101593	-0.0328706	0.0907789	0.00150572	0.0595342	0.0368969	0.100445	0.0401654	0.0251643	-0.000529576	-0.00028133	-0.0198218	0.0163619	0.0220643	0.264656	0.0447457	0.0186064	0.0239165	0.021148	0.0208715	0.0497959	-0.000889402	-0.00598565	0.0299572	0.0353387	0.00819908	-0.00235364	0.0269715	0.0387271	-0.0097737	-0.0201171	-0.00736153	-0.0169849	0.00866075	0.0112471	0.000728703	0.0118721	0.0246233
NZ175766	-0.0272492	0.0640351	-0.0309313	-0.00339487	0.015442	-0.00514911	-0.0065591	0.103181	0.00405899	-0.00434782	0.0125471	-0.0207784	0.0255803	0.0519096	-0.0233399	0.078552	0.275142	0.0395372	0.0412083	-0.0122508	0.0150386	-0.035532	-0.0245113	0.101626	-0.0173293	0.0477341	-0.0179887	0.219295	0.0739577	0.12831	0.0943775	0.0824428	0.0118493	-0.0215592	0.259415	0.0452084	0.000967569	-0.028073	0.270171	0.00637922	-0.0174843	-0.0140069	0.0184426	-0.0177457	-0.00446093	0.0751203	-0.0169642	0.00918367	0.0166477
NZ176354	-0.0170733	0.0291978	-0.0199381	-0.0406672	0.0101794	-0.0365369	0.00747783	-6.69397e-05	0.0699181	-0.00856195	0.0374231	-0.0163968	-0.0244531	0.0254312	-0.000104188	0.0123192	0.0118785	0.0377299	-0.00616466	-0.00931778	0.0491303	0.0352196	0.0283444	0.0784616	0.00597412	0.0188433	0.0120053	0.0111119	0.061565	0.0513958	-0.016536	-0.000654472	-0.0310032	0.04036	-0.0147213	0.00557438	-0.0240904	0.239968	0.0228815	-0.0294671	0.286896	0.0297852	0.232086	0.0166785	0.0344894	-0.0202646	0.0299675	0.0215804	5.5805e-05
NZ176746	0.103602	-0.0239011	-0.0307349	-0.0296845	-0.0115917	-0.0350461	0.00643221	-0.000182535	-0.0174227	0.000352164	-0.0197285	0.097165	-0.0391899	0.00967985	-0.00981878	-0.0216043	0.00874733	0.000847239	0.0515167	0.0362394	-0.00794797	-0.0048871	-0.0201495	0.061583	0.00663073	0.0621346	0.110952	0.0784205	0.0300088	0.00524104	-0.0150621	0.00719434	0.293291	0.0185494	-0.0249038	0.06077	0.228485	0.0704582	-0.00724291	0.0100308	0.0623618	-0.0141093	-0.00651114	-0.0466225	-0.0100927	0.00502927	-0.0122642	0.0124576	-0.00296824
NZ176942	-0.0188131	0.0238619	-0.0206408	-0.0038983	0.00912727	-0.00083331	-0.0257983	-0.0154246	0.00317791	-0.0124775	-0.0187937	-0.00301944	0.102365	0.0120576	-0.0290177	0.0222075	0.143809	0.0265263	-0.0313524	-0.0283054	0.00976672	-0.0516824	0.00723747	-0.00515436	0.00966228	0.0262967	-0.0417597	0.131752	0.119482	0.140376	0.0800421	0.08531	0.00958163	-0.0191316	0.148187	-0.0248779	0.0207951	-0.0237966	0.15984	0.00500777	-0.0287986	-0.0291541	0.0408348	-0.0106568	-0.0184526	0.119162	-0.0309051	-0.0229294	0.00916066
NZ177530	0.031266	0.0485879	0.0502371	0.0430751	0.0627913	0.02865	0.00840838	0.233928	0.0432128	0.0391179	-0.0243696	0.0049887	0.0506935	0.247454	-0.0264431	0.0392848	0.0109828	0.286932	-0.00318242	0.0108333	-0.0282981	-0.0147025	-0.0420778	0.0201748	0.222175	0.0177616	0.0322973	0.0156499	0.0308126	0.0162807	0.0222945	0.0248851	0.0143713	-0.02132	0.00566648	0.0221745	0.0199764	-0.0337521	0.04695	0.242186	-0.00614113	0.030541	0.0211338	-0.0202064	0.0362091	0.0222297	-0.00766706	0.216943	0.0371728
NZ178510	0.0587021	0.00792348	0.00516491	0.00409037	0.00589362	-0.0120201	0.010683	0.00897763	0.0217802	0.000832081	-0.00167387	0.101968	0.00756028	-0.0156781	-0.00257504	0.00247011	0.000158084	0.00703695	0.0134709	0.00295652	-0.0129468	-0.00432827	-0.0115812	0.0220999	0.0175326	0.00980591	0.0199507	0.0129981	0.0066519	-0.00500535	-0.0249196	-0.00716107	0.248735	-0.00531482	0.026908	-0.00923482	0.209671	-0.0010177	-0.00335853	0.0158316	-0.000839726	0.0254487	-0.0261762	-0.0112976	0.0421362	-0.00735336	-0.0292519	-0.00752305	-0.00670444
NZ180078	-0.0103932	0.0195038	0.000331638	-0.0315916	0.00833146	0.000884769	0.0802856	0.00675406	0.00354886	-0.00308808	0.0575576	-0.0115655	-0.0200727	0.00831948	0.0305311	0.0777826	0.0498018	0.14385	0.118398	-0.00835876	0.0649923	0.0484381	-0.00696763	0.0150684	0.0108843	0.0760999	0.110758	0.0246404	0.0449606	0.0587071	0.0485159	0.0454869	0.00800798	-0.0131298	0.022644	-0.0209334	0.0297054	-0.00260998	0.0160903	0.00732332	-0.00782615	0.120816	0.0397853	0.0876657	0.0459437	0.0272352	0.00269316	0.0147835	0.000490625
NZ180666	-0.0206923	0.00583409	-0.00287664	-0.0339769	-0.00980233	-0.0322196	0.00737609	-0.0164075	0.0347685	-0.0212444	0.0816752	-0.0181726	-0.0222608	0.0408749	-0.0109999	0.0543899	0.0782257	0.178034	0.1283	0.00264264	0.0496204	-0.0142468	-0.014144	0.0787262	0.0188702	0.0894236	0.0591376	0.0380655	0.0669532	0.0743418	0.0581195	0.0772082	-0.00580261	-0.0180121	0.0255739	0.0191187	-0.0114367	0.0326848	0.0361722	0.00467869	0.0278238	0.0283645	0.0385273	0.00754141	0.0299236	-0.0355399	0.0326333	-0.00283734	-0.0135567
NZ180862	-0.0308787	-0.00571635	-0.0170142	-0.033065	0.0217215	-0.0347009	0.0396327	-0.0275747	0.0180268	-0.0276825	0.0592688	-0.0110887	-0.0317257	0.0363082	0.00348479	0.116199	0.0443941	0.178433	0.0591104	0.00127176	0.0706829	-0.00420934	-0.0278532	0.0261194	-0.00377855	0.0505698	0.0234797	0.0151631	0.0259463	0.00651063	0.0653048	0.0763559	-0.011818	-0.0168409	0.0126819	0.0135317	0.0243766	-0.0188004	0.0404604	0.0274885	-0.0131775	0.119703	0.0320835	0.051894	0.0121335	0.000634159	0.00666461	0.0111908	0.0244886
NZ182234	0.0203053	0.020154	0.0371852	0.0487703	0.0407717	0.0169678	0.0125817	0.0452535	0.0782855	0.0100188	0.0110583	-0.02486	0.0252582	0.0437019	-0.0269651	0.0292428	0.0620351	0.0731244	0.0641031	0.0126224	0.0302621	-0.00262681	-0.023103	0.0305709	0.00837809	0.239482	0.0236813	0.0266265	0.118356	0.0972461	0.0183794	0.0124307	0.00257637	-0.0112565	0.00926487	0.0166022	-0.0351521	0.00805069	0.0262719	-0.00829912	0.0370482	0.00228177	0.00101929	-0.0230224	0.0247185	-0.00420895	-0.0045985	0.00270083	0.00850213
NZ184782	-0.000386615	-0.0199445	-0.0212939	-0.00987792	0.0177237	-0.0191287	0.00329813	0.0763895	0.00313918	-0.0244431	-0.0268194	-0.00680083	-0.0167172	0.00219437	0.0128399	0.0165435	0.0300532	0.0146396	0.227032	0.00867096	-0.000919403	-0.00416016	-0.0103872	0.227359	-0.00902207	0.0190939	0.0516721	0.0793785	0.0336217	0.0235427	-0.00966249	0.00353042	0.0118313	0.0485694	0.0453948	0.277731	-0.00156428	0.0251968	0.0461855	0.027408	0.0267275	0.0161474	-0.0152536	0.0177408	0.038167	6.33157e-05	-0.00136899	0.0147402	-4.86961e-05
NZ185370	-0.0202886	0.0172741	-0.00966519	0.0288343	0.0413526	-0.00938261	-0.00127815	0.0610643	-0.00938459	-0.0185185	-0.0317959	-0.0131301	0.0935338	0.0277228	-0.0299633	0.0352686	0.156639	0.0261838	0.0387616	-0.0226506	-0.0107264	-0.0181945	-0.00134565	0.0145241	0.0142517	0.067484	0.0129328	0.128034	0.100184	0.165854	0.101913	0.118031	0.0121814	-0.0215202	0.124865	0.0449487	0.0156841	-0.0288738	0.195272	0.0111754	-0.0280815	0.00449166	0.0167794	-0.0307948	0.0147986	0.173421	-0.0479712	0.00626348	0.0045682
NZ185566	-0.0164672	0.03951	-0.0221672	0.0326332	0.00903259	-0.0110455	0.0101638	0.0661314	-0.0072316	-0.030485	-0.0442471	-0.00819263	0.113842	0.0730121	-0.0299691	0.0379684	0.122436	0.0422139	0.00705036	-0.0181923	-0.0174453	-0.0246711	-0.0228322	-0.00446556	0.0369667	0.0619545	-7.07913e-05	0.0933011	0.0831897	0.0958258	0.0933961	0.111656	-0.00893885	-0.038678	0.106354	0.0304796	0.00677819	-0.0421424	0.151781	0.0321262	-0.0262836	0.000219006	0.0160126	-0.0202715	0.00329993	0.163326	-0.0450685	0.0281048	0.0121097
NZ186350	0.030367	0.0336201	0.0046179	-0.0148881	0.00269181	-0.00597801	0.0296214	0.00447941	0.0685067	0.00181821	0.0453063	-0.000402651	0.00646089	-0.00065699	-0.0025584	0.0709761	0.078032	0.106307	0.0791587	0.00828277	0.0395459	-0.0188539	-0.0211635	0.0080591	-0.000882211	0.0400512	0.0228983	0.0263282	0.00981373	0.00472866	0.0151784	0.0207676	0.000395542	-0.00930574	0.0281872	-0.0111515	0.00733651	-0.0133563	0.00393486	0.00657054	-0.015867	-0.0130772	0.00658305	-0.00868817	-0.000295867	0.016286	-0.0075459	-0.0185765	0.0173802
NZ187330	-0.0171797	0.0327326	-0.0100903	-0.0219645	-0.0123321	-0.00833099	0.0219476	0.0137884	-0.00098295	-0.0156238	-0.00456823	-0.0096322	0.075455	0.0465914	-0.0142962	0.0465844	0.138656	0.0751233	0.0023078	-0.0204435	0.0204694	-0.039379	-0.0180265	0.00605558	0.0459547	0.0180437	-0.0212495	0.111973	0.149129	0.231703	0.154793	0.15102	0.00323943	-0.0308962	0.154437	-0.0127436	0.0145036	-0.00755326	0.18252	0.0128809	-0.0215737	-0.0223801	0.0384438	-0.0304815	0.00231129	0.119189	-0.0135908	-0.0096903	0.0128458
NZ187526	-0.0106783	0.0426215	-0.0186724	-0.0111625	-0.00747101	-0.0078495	-0.0100711	-4.12418e-05	-0.0064029	-0.0113038	-0.0358204	-0.00127084	0.131259	0.0553699	-0.029535	0.0476013	0.0947442	0.0822559	-0.0105129	-0.0345663	0.0107093	-0.0393428	-0.00747257	-0.0106318	0.0564411	0.0169582	-0.0165744	0.0574755	0.131326	0.166181	0.117064	0.14512	0.0119953	-0.0228843	0.106405	-0.0119633	0.0116088	-0.00440005	0.135846	0.01954	-0.0275404	-0.0229075	0.0388633	-0.0291545	-0.0222334	0.162136	-0.0153357	0.0179085	0.0254684
NZ188114	0.0427867	0.0300208	0.0294943	0.0709812	0.0478428	0.0159956	-0.0303713	0.29111	0.0449203	0.0240849	-0.00328373	-0.00970046	0.054898	0.329736	-0.0147534	0.0249677	0.0100749	0.261523	0.0307491	0.0200374	-0.0209597	-0.0156555	-0.0365601	0.0289787	0.258958	0.0102759	0.0400527	0.0213987	0.042756	0.0350669	-0.00135108	0.0321051	-0.00902627	-0.0244035	0.0323212	0.0622329	-0.0237859	0.0193492	0.0717052	0.208344	0.0213873	0.0043477	0.0368705	-0.025894	0.0225571	0.0109732	-0.0124979	0.310154	0.0408813
NZ188506	0.000330163	-0.0118044	-0.0185198	0.0471646	-0.00797791	-0.010177	-0.0223584	0.0154539	-0.00224276	-0.00964063	-0.0257193	-0.0218269	0.0152372	0.0531946	-0.0142201	0.204066	0.0200324	0.0414535	0.000619612	-0.011411	-0.00993126	-0.0178785	-0.023339	0.0176752	0.0220925	0.0244383	-0.0289124	0.040121	0.03568	0.0272919	0.0246085	0.00275352	-0.00182503	-0.0265026	0.00789029	0.0714971	0.00538649	-0.00810287	0.058305	0.0363541	-0.0274498	-0.0222251	-0.0012346	-0.0364309	-0.00922954	0.00624752	-0.016023	0.0140084	0.139208
NZ189094	-0.0162571	-0.0236964	-0.0331343	-0.0429285	-0.0127116	-0.0292556	0.000673488	0.0278779	0.00776875	-0.0427542	0.0453696	-0.00294346	-0.0458392	-0.0105535	-0.0147038	0.153631	0.0973158	0.144299	0.0844019	0.007292	0.0423204	-0.0170771	-0.0201139	0.0121243	0.00995245	0.115638	0.00568566	-0.0087184	0.00618506	0.0184267	0.0113412	0.0103188	0.0317021	-0.0134642	-0.00908588	0.0191404	-0.021882	-0.0085302	0.0523426	-0.010349	-0.0188587	-0.0213617	0.000237578	-0.0245368	-0.00909886	-0.0289403	-0.0196406	0.0200575	0.0680763
NZ189290	0.00889526	-0.00738779	-0.031396	0.0508936	0.0121702	-0.00319577	-0.0122545	0.130262	0.00766383	-0.00536493	-0.0397736	-0.0281027	-0.00631368	0.00549589	-0.0443611	0.0123372	0.0647614	-0.0183581	0.19346	-0.0093223	-0.0333422	-0.0303264	-0.0160929	0.262146	-0.0202402	0.0194813	0.0263908	0.0884856	0.0147942	0.0173579	-0.00933705	-0.014181	0.0176524	0.0166539	0.0670939	0.308905	0.019915	-0.012592	0.0926741	0.0109874	-0.0115629	-0.00429775	-0.0362455	-0.0327471	0.0158957	0.00976229	-0.0324559	-0.0214872	-0.000534917
NZ189486	-0.0242949	0.0504575	-0.0188289	-0.00801042	-0.0233591	0.0624505	0.0276948	0.0206066	0.0105418	-0.0105078	-0.0202848	0.0359427	0.0717667	0.0211913	-0.0385747	0.0459793	0.10608	0.0543733	-0.0311639	-0.0215954	0.0229362	-0.0123708	0.00867733	-0.0272188	0.0569102	0.011323	-0.0306081	0.10249	0.0708133	0.111373	0.0785453	0.089602	0.0703064	-0.0256957	0.144148	-0.0332512	0.0228831	-0.0425693	0.114654	-0.0218364	-0.0353852	-0.0285822	0.0251959	-0.0349082	0.00158783	0.12461	-0.0247587	0.00335627	0.0427456
NZ190662	-0.0253008	0.00138896	-0.0417778	0.0655041	-0.0157411	-0.0302729	-0.0370658	0.0410928	-0.0430642	-0.0340767	-0.0258225	-0.00736528	0.0615226	0.0704293	-0.0252977	0.0278552	0.103846	0.0240349	0.00193682	-0.037121	0.00163878	-0.0045837	0.0329681	-0.000498665	0.0368302	0.0520555	-0.0262537	0.105452	0.10769	0.12009	0.0845174	0.0731858	0.0470644	-0.00625227	0.116082	0.0384258	-0.00899966	-0.000371293	0.171411	0.0167486	-0.033167	-0.0259357	0.0692991	-0.0259149	-0.0379494	0.140034	-0.0185894	0.0159118	0.0183481
NZ191054	-0.00481423	-0.0344164	-0.0440233	-0.000636966	0.0100156	-0.0415369	-0.0290416	0.060531	0.0054754	-0.0256635	-0.0178828	-0.0116117	-0.0289176	0.0836166	-0.0469159	0.266267	0.0270855	0.0597402	0.051119	0.0222577	-0.0165806	-0.0224198	-0.0230329	0.0793067	-0.000333496	0.0333176	-0.00266131	0.0552738	0.0383591	0.0352017	0.0456401	0.0305997	0.00706552	-0.0205205	0.029029	0.174878	-0.0134434	-0.00748109	0.133058	0.020816	-0.0114741	-0.0255433	-0.0100653	-0.0390332	0.00255819	0.00992993	-0.00779757	-0.00372233	0.214948
NZ191250	-0.0238317	-0.0144347	0.021338	0.0126542	0.0348447	-0.00974667	0.0822913	0.0348512	0.0448185	-0.0141817	0.0273167	-0.0495228	-0.0207444	0.0320539	0.044086	0.0404227	0.0746241	0.0488619	0.0601264	-0.0251678	0.0205925	0.0167373	-0.0193013	0.0472069	0.0162945	0.280699	0.0488511	0.0172274	0.0212862	0.0117765	0.0352522	0.0261809	0.00515494	-0.0376327	0.0466433	0.0426738	-0.0236566	0.00438963	0.0237269	0.0182685	0.00816935	0.0825936	0.00882292	-0.00114996	0.0500574	-0.0218599	0.030903	0.0343864	0.0176698
NZ191838	-0.0154201	0.0362959	-0.0482486	-0.0105721	-0.00985102	-0.0293261	0.0209678	-0.00344147	0.0235031	-0.0119534	0.0117392	0.000328528	-0.0150553	0.0503689	0.00954729	0.0688327	0.0766382	0.0797463	0.053184	0.0157778	0.0221613	-0.00175421	-0.0168419	0.113184	-0.00330749	0.257783	0.0414015	0.0113279	0.0606085	0.107019	0.0562389	0.0663486	-0.00482545	-0.00371588	0.0176735	0.031848	-0.0127367	-0.00364616	0.0340492	0.0145052	0.0235082	0.0104649	0.00368994	-0.0395159	0.00996667	0.0106253	0.0168869	-0.00457135	0.0301848
NZ193014	0.0743127	-0.0181761	-0.0353078	-0.0383608	-0.0291962	-0.0445791	-0.00653911	0.000666903	-0.0210881	-0.0263948	-0.00709869	0.10918	-0.0375457	0.00780685	-0.0132644	-0.0228573	0.0040448	-0.00750777	-0.00123724	-0.0037027	-0.00244276	-0.0158744	-0.0174287	-0.0101491	-0.00461018	-0.00280549	-0.0165314	0.00461413	-0.00234084	-0.0134908	-0.00629898	-0.00667882	0.233199	-0.0136425	0.00429175	-0.000776883	0.25989	-0.0110983	0.00224732	0.00464626	0.0225832	-0.01729	-0.00560534	-0.0226972	-0.0157985	0.00806004	-0.0047975	-0.0112006	-0.00763132
NZ193210	-0.0118477	0.0719176	-0.0197741	-0.00746187	0.000688106	-0.00422215	0.00856626	0.0198193	0.0266527	-0.005016	0.0279543	0.00242978	0.00391608	0.0292758	-0.0157901	0.0754601	0.107925	0.162253	0.0698839	0.0129245	0.0410594	-0.0208632	-0.0206533	0.00953877	0.0250318	0.0775257	-0.00888875	0.0508951	0.015983	0.0204969	0.0101028	0.0215878	-0.0131969	-0.0370007	0.0479123	-0.0160186	-0.0153081	-0.0217688	0.038546	0.00666362	-0.0350508	-0.0109945	0.00931966	-0.0132678	-0.0141194	0.0281086	-0.0164994	0.00958643	0.0257646
NZ177997	-0.00156469	-0.00102835	-0.011554	-0.0155314	-0.0141452	-0.0146196	-0.00550616	-0.0210492	-0.00454344	-0.00666552	-0.0177052	-0.016259	0.000519231	0.0023127	0.00326337	-0.0114926	-0.0154674	-0.019963	-0.00947074	-0.0123759	-0.035026	-0.00101502	-0.0104436	0.0125957	0.0130505	0.0170084	0.0133437	0.00224825	0.00102563	0.00114307	-0.00349053	0.0134507	0.00176446	-0.0200384	0.00179059	-0.0166197	0.0181297	-0.0019093	-0.000360931	0.00632177	0.0130815	0.0206735	-0.0115504	0.0164218	-0.00600643	-0.00262534	-0.0126928	0.0109581	0.0128307
NZ178193	-0.0273656	-0.00433392	-0.02912	-0.0156129	-0.0220502	-0.031853	0.0764802	-0.0187126	0.00178945	-0.013229	-0.000798157	0.0675761	-0.0227904	-0.0244746	-0.0214103	-0.0014565	-0.0239078	-0.0153944	-0.00980022	0.0512974	-0.0171552	-0.00946673	-0.0199212	-0.0125795	0.0117854	0.0124966	-0.0185221	-0.026168	-0.0147367	-0.0104087	0.0267074	0.0137581	0.00672767	-0.00997981	-0.00323411	-0.0051012	0.00933979	-0.00674236	-0.0151086	-0.00962652	-0.0203288	-0.00148624	-0.0100931	0.00501654	-0.0134943	0.0636745	-0.0120133	-0.00704753	0.0060587
NZ178585	0.0110553	-0.0188738	0.0115386	-0.0245838	0.000571547	-0.004846	-0.0133186	-0.0197247	-0.0149768	0.00741998	-0.0303255	-0.00551027	-0.00484691	0.00842816	-0.00677545	-0.0419131	-0.00770043	-0.0188472	0.00318308	-0.0236603	0.000765711	-0.00400255	-0.014891	-0.0183715	0.0121485	0.0198828	0.000373869	-0.012328	0.0245467	0.00192074	0.00599557	0.0210823	-0.00730488	-0.00832028	-0.00606689	0.0118671	-0.0188968	0.0132415	-0.00814514	0.00405572	0.00803096	-0.000807466	0.00864508	-0.00818745	0.000655775	0.00391285	-0.00572623	0.00107145	-0.0195738
NZ178781	-0.03141	-0.033117	-0.020206	-0.024251	-0.0198662	-0.0315347	0.0665005	-0.0151984	-0.0163969	-0.00973169	-0.0166849	0.0445423	-0.0252452	-0.0195175	-0.0142999	-0.0285993	-0.0201118	-0.020876	-0.00881681	0.0549976	-0.026915	-0.0219264	-0.0149922	-0.0173623	-0.00181854	-0.00700314	0.011557	-0.0258892	0.013009	0.016187	0.00616493	-0.00158184	-0.0155001	-0.0236006	-0.0114721	-0.0257395	-0.000470736	0.000672323	-0.0186514	-0.0229035	-0.00454949	0.0233509	-0.0149886	0.00158655	-0.0170877	0.0343109	-0.0114696	-0.0142145	0.00123649
NZ178977	-0.0373668	-0.0158908	-0.0361846	-0.0214092	-0.0117768	0.0181297	0.275385	-0.038076	-0.00822866	-0.0142287	-0.0120789	0.170226	-0.011074	-0.0268214	-0.0325388	-0.0110293	-0.0260686	-0.010425	-0.0291411	0.232927	-0.0102356	-0.0211364	-0.0382532	-0.00823579	-0.0328748	-0.0118158	-0.0171207	-0.0440322	-0.0260963	-0.0172084	-0.0126714	0.00319889	0.0162119	-0.0381532	-0.0271857	-0.025096	-0.0162239	-0.039656	-0.0381302	-0.00713719	-0.0246822	-0.0358936	-0.00684285	-0.0159703	-0.0148434	0.180512	-0.0119985	-0.0106062	-0.0108247
NZ179173	-0.0104343	-0.0247051	0.00382469	-0.0133703	-0.0119616	-0.000385042	-0.00251651	-0.0305388	-0.0249848	0.00302596	-0.00615927	-0.0152195	0.00257322	-0.0211386	0.0032544	-0.0515885	-0.0218851	-0.0198254	-0.011041	0.01015	0.0172606	-0.00936605	0.00640061	-0.01944	-0.0112744	-0.0149146	-0.01708	-0.0220936	-0.0183955	-0.0134138	-0.0193269	-0.0181454	-0.0122626	-0.00707214	-0.027844	-0.0223554	-0.02169	0.0181647	-0.025723	-0.0181215	-0.00185303	0.000136299	0.0121196	0.0109397	-0.0070638	-0.0214265	-0.00659179	-0.0103006	-0.0225023
NZ179369	-0.0149628	-0.0090154	-0.0143048	-0.012065	-0.00476616	-0.014552	0.289774	-0.0320348	0.0200937	-0.00818184	0.00720818	0.229679	-0.00587831	-0.0395442	-0.00881579	-0.00334227	-0.0168146	-0.0282319	-0.0282066	0.259395	-0.00286413	-0.00919371	-0.00415898	-0.019944	-0.0337045	-0.00786008	-0.0411729	-0.0277551	-0.0114988	-0.0118774	-0.0111337	-0.00982263	-0.0316377	0.000816604	-0.0216574	-0.0336195	-0.0157572	-0.0234409	-0.0254266	-0.011315	-0.00168069	-0.0268876	0.00362866	-0.0190771	-0.0137906	0.220829	-0.00906297	-0.0138033	0.0142229
NZ179957	-0.0198474	-0.0207709	-0.0300566	0.00172417	-0.0162624	-0.0089076	-0.0292789	-0.0182344	-0.0207181	0.00440114	-0.0416019	-0.0108514	-0.00499676	-0.00571155	-0.0258133	-0.0138409	-0.0165474	-0.0287989	-0.0186617	-0.021347	-0.00924242	-0.0065141	-0.0149281	-0.0272241	0.00781071	0.0107596	-0.0124694	-0.0045585	-0.0121729	-0.0050324	-0.00833578	-0.00613973	-0.0227692	-0.00919161	-0.0125015	-0.0181056	-0.00310656	-0.00559906	-0.0272844	-0.0166787	0.0112518	-0.0215814	-0.0198001	-0.007582	-0.0266621	-0.0025499	-0.0172168	-0.0332357	0.00889296
NZ180153	-0.0321207	-0.0182484	-0.0326013	-0.0015758	-0.0266869	0.00221066	-0.032049	-0.0257843	-0.042534	-0.0166257	-0.0322366	-0.0272788	-0.00381006	-0.00976117	-0.0173216	-0.0500469	-0.031019	-0.0282886	-0.043916	-0.0456487	-0.0162118	-0.0187761	-0.00141434	-0.0259022	-0.0238748	-0.0104758	-0.0154707	-0.0205519	-0.0118261	-0.023117	-0.0206993	-0.0203351	0.0141587	-0.0223104	-0.0360366	-0.0374414	-0.0212137	-0.0101109	-0.0417955	-0.0274076	-0.0271694	-0.0154458	-0.0181343	-0.0198722	-0.0556477	-0.0322344	0.00187717	-0.0345404	-0.026693
NZ180545	-0.0170774	0.0470502	-0.00986407	0.0155474	-0.0216823	-0.0196201	-0.0185388	-0.0198383	-0.00812925	-0.00752889	-0.0080846	-0.0059	-0.0072827	-0.0246421	-0.00519803	0.00740005	-0.010497	-0.0041761	-0.0418761	-0.0107648	0.00924223	-0.0169617	-0.00189963	-0.0228533	0.00830922	-0.0412912	-0.0325161	0.000866323	-0.0029322	-0.000853244	0.00185755	0.00562055	-0.00115624	-0.0188896	0.00740359	-0.0241172	0.01907	-0.0138484	-0.000779016	-0.0189816	-0.0260426	-0.0205981	0.0100365	-0.00840245	-0.007766	-0.0157932	-0.0166788	0.00655498	0.0321912
NZ180741	-0.0184504	0.0283336	-0.00436055	0.0157244	-0.0140876	-0.00583093	-0.0158084	-0.0203151	-0.00789588	0.000454697	-0.0183464	-0.00459006	-0.00414088	-0.0165684	-0.0184134	-0.00105246	-0.0125577	-0.0220811	-0.0163235	-0.00455107	-0.00662231	-0.0238924	-0.0145964	-0.0195086	-0.0138682	-0.02899	-0.0234841	0.00416033	0.00503449	-0.00419907	-0.00476309	0.00878492	0.00601569	-0.0148234	-0.00591325	-0.00378403	0.00265873	-0.0229379	-0.015319	-0.0108796	-0.0146208	-0.0157541	0.0120454	-0.00619629	-0.0109991	-0.0048843	-0.0272112	0.0100406	0.017516
NZ180937	-0.0282622	-0.0327987	-0.0147698	-0.0362429	-0.0259792	-0.0295536	-0.00383502	-0.0387226	-0.0368831	-0.0300938	-0.00679576	-0.00896819	-0.0224469	-0.0434701	0.020435	-0.039881	-0.021259	-0.0339614	-0.0283898	-0.00638713	0.00257794	0.0162242	0.031399	-0.0358362	-0.00125225	-0.0194798	-0.0253765	-0.0201486	-0.0129164	-0.0280176	-0.0303571	-0.0359507	-0.0102555	0.00311913	-0.0235936	-0.0236513	-0.0309842	0.00809826	-0.0306658	-0.0222132	0.00852425	-0.0336937	-0.0163669	-0.00560865	-0.0183759	-0.0151526	0.0135479	-0.0163425	-0.018686
NZ182505	-0.0107112	-0.0126099	-0.0369507	-0.0173392	-0.0114495	-0.0145955	0.267489	-0.0279355	0.00143281	-0.0268709	0.0144866	0.265884	-0.0139031	-0.0436685	-0.0188697	0.00900334	0.00544001	0.00368373	-0.0191979	0.254774	0.00147198	-0.0133688	-0.025159	0.0152972	-0.0283369	0.00436716	-0.0129548	-0.0176471	-0.0249234	-0.0172136	0.0037032	-0.0115289	0.000435768	-0.00670653	-0.00697267	9.58551e-06	0.0125736	-0.0296902	-0.00867891	0.000607865	-0.0255216	-0.0136683	-0.0196147	-0.0134503	-0.013276	0.216671	-0.0273913	0.00965194	0.02884
NZ182701	-0.0149789	-0.00781963	-0.0340656	-0.0112131	-0.0274411	-0.0227298	0.209511	-0.0284323	-0.00526418	-0.0224471	0.00315634	0.279716	-0.0157189	-0.0298824	-0.0164694	-0.00276088	0.0192769	-0.00482259	-0.00581191	0.226405	0.0103262	-0.0212156	-0.0136952	0.00712341	-0.0211455	-0.00176617	-0.0252883	-0.0247161	-0.0173262	-0.0294062	-0.00571059	-0.006795	0.00727207	-0.0216667	0.00480686	-0.000554865	0.0179726	-0.0254016	-0.00597418	-0.00659077	-0.0169379	-0.0215433	-0.0171806	-0.0244254	-0.00813066	0.265713	-0.0205776	0.00674269	0.0225545
NZ182897	-0.0203968	-0.00488985	-0.0164527	0.0804412	0.0514803	-0.00644709	-0.00472881	0.00656368	-0.00983098	-0.0191509	-0.0322084	0.0108015	-0.0274722	0.0828074	-0.0118148	0.018482	0.00418669	-0.00221409	0.0181196	-0.00781639	-0.0164598	-0.0217917	0.00470124	0.0508673	-0.00570832	0.0178759	0.0291311	0.0276459	0.0153081	0.00794587	-0.000824939	-0.0105614	0.00732158	-0.00141585	0.00666006	0.0465991	0.0287653	-0.0111762	0.0133635	-0.00264642	0.00743318	-0.0101926	0.00270951	-0.0269179	-0.0100934	0.0305338	-0.0316376	-0.0206126	0.0149383
NZ183289	-0.00873829	-0.00285854	0.00212185	-0.00702983	-0.0145719	0.0156954	0.088896	-0.0179248	0.00437523	0.0237508	-0.0141863	0.0470747	-0.00291736	0.00802418	-0.00518409	-0.0354518	-0.0338408	-0.0182422	0.00180399	0.0735152	-0.0197663	-0.00175736	-0.0155035	-0.0114367	0.0138977	-0.0227218	-0.00372766	-0.0450856	-0.0217612	-0.021593	-0.0134711	-0.0174358	-0.026873	-0.0148173	-0.0175635	-0.0357709	-0.0166403	-0.00846289	-0.0327974	0.00304863	0.00342214	0.00435181	-0.00495399	0.00214616	-0.0106831	0.0417358	-0.00965867	-0.0104816	-0.000233053
NZ183681	-0.0123649	-0.0492438	-0.0348279	-0.00266947	-0.0351532	-0.00871311	0.0484911	-0.0131587	-0.0244748	-0.027386	-0.013112	0.035309	-0.0245245	-0.0121062	-0.0088896	-0.0177159	-0.0205014	-0.0100941	-0.00687293	0.0675382	-0.0163416	-0.0218088	-0.00628449	-0.0154353	0.00191776	-0.00386432	-0.0196644	-0.0104458	0.00330779	-0.0109986	0.0138862	-0.00165021	-0.00208591	-0.0149437	-0.0152605	-0.0299789	0.00478742	-0.0285989	-0.0151462	-0.00801817	-0.0137434	-0.0214771	0.00473288	-0.000336225	-0.0312474	0.0731796	0.0112111	-0.00883238	-0.0111477
NZ184073	-0.0134179	0.0348203	0.00355786	0.0283099	0.0102782	0.0290695	-0.0325949	-0.0189802	0.00640871	0.0234621	-0.0333856	-0.0311954	0.0206025	-0.0124603	-0.00912533	-0.0477238	-0.0231609	-0.0164116	-0.0387465	-0.0414712	-0.0400704	-0.0269088	-0.0380397	-0.0348916	-0.0140439	-0.0297293	-0.00700943	-0.0265878	-0.029834	-0.0394564	-0.031622	-0.0300066	-0.00631794	-0.0375	-0.00582397	-0.0334782	-0.0160554	-0.0408855	-0.0389313	-0.00794389	-0.0427592	-0.0174008	-0.0370666	-0.0403094	-0.0246404	-0.0212819	-0.0222914	0.0102877	-0.0371423
NZ184269	-0.0212651	-0.0189758	-0.0151115	-0.0288175	-0.0104147	-0.0295459	0.279611	-0.0165633	-0.00624646	-0.0312077	0.0153523	0.241121	-0.0232451	-0.036039	-0.0027685	0.0312371	-0.00234072	0.00752551	-0.00239206	0.270098	-0.00612275	-0.00850676	-0.0127328	0.0182427	-0.0194787	0.01486	0.00484864	-0.000260794	-0.00240217	-0.00146744	0.0349272	0.0265548	-0.00541163	-0.00812363	0.0247925	0.0148144	-0.000984552	-0.0128788	-0.0144079	0.00593205	-0.0186191	-0.00444929	-0.00749855	-0.0237111	-0.00800255	0.198564	0.00205155	-0.00415987	0.0380252
NZ184465	-0.0338018	-0.0293537	-0.0196499	-0.0340266	-0.0321896	-0.0337179	-0.0206138	-0.0314785	-0.0390802	-0.026119	-0.00236435	-0.0325278	-0.0290236	-0.0589299	-0.00263423	-0.0487631	-0.0375136	-0.0446866	-0.0424237	-0.0213566	-0.00621394	0.00952348	0.0249181	-0.0553374	-0.00929446	-0.0478022	-0.0316996	-0.0409631	-0.0344694	-0.0308347	-0.0254297	-0.0428206	-0.0328287	0.0191956	-0.0160846	-0.0463034	-0.0348329	0.0138486	-0.0385445	-0.0354749	0.00125423	-0.0329091	0.0146294	0.0075481	-0.0143841	-0.0308943	0.00388241	-0.0123733	-0.0402953
NZ184661	-0.0337722	0.0131584	-0.0402613	-0.0280562	-0.0295559	-0.0161588	-0.00025334	-0.0129386	0.0335252	-0.0192467	0.0101558	0.0103281	-0.0189216	-0.0146537	-0.0167467	0.0309838	0.0409763	0.040415	0.000466031	0.0011683	0.0352215	-0.00544575	-0.0250257	-0.0087051	-0.0114181	0.00665364	0.00163057	-0.00974669	0.00134085	-0.00293256	-0.00766198	-0.00482336	0.0100159	-0.0272762	-0.00474256	-0.0167723	0.00327704	-0.0420474	-0.0103436	-0.0237946	-0.04825	0.010905	-0.0532667	-0.0328306	-0.028288	-0.0268966	-0.0236224	-0.000281564	-0.0311459
NZ185445	-0.0282933	-0.0125497	-0.0215873	-0.00621449	-0.0106001	0.00597039	-0.0290051	-0.0138516	-0.0288822	-0.0161577	-0.0344008	-0.0428242	0.0123444	-0.0232605	-0.02457	-0.0344448	-0.0248074	-0.0230577	-0.00835498	-0.039082	-0.0272648	-0.0297165	-0.0237686	-0.0160268	0.000210246	-0.0231296	-0.00863903	-0.0120293	-0.0286566	-0.0181567	-0.0164492	-0.0142926	0.00686524	-0.0284315	-0.01123	-0.029336	-0.0265795	-0.0249968	-0.0293837	-0.00850256	-0.036368	-0.0115057	-0.0400715	-0.0348088	0.0149668	-0.0309322	-0.0332382	-0.000281414	-0.0308357
NZ185837	-0.0190642	-0.00923328	-0.0244542	-0.00501179	-0.0310868	-0.00715495	0.0667221	-0.0184827	-0.0252276	-0.0173167	-0.0123148	0.0562793	-0.0126627	-0.0184335	-0.0157411	-0.00774245	-0.0190673	0.00273711	-0.0170838	0.0386084	0.0026447	-0.00734298	0.0021446	-0.0186457	0.00411284	-0.0238546	-0.00272983	-0.0187403	-0.0178492	-0.0130873	0.00843821	-0.016049	0.0352585	0.00555323	-0.00488683	-0.0184046	-0.001337	0.0118851	0.00032858	-0.0188942	-0.0217786	-0.00747345	-0.0228836	2.6993e-05	0.00560667	0.0499484	-0.0121273	0.0106161	0.0100594
NZ186033	0.0243306	0.0443918	0.0629337	0.0717963	0.0369396	0.0389623	-0.00716786	-0.0231223	0.0376076	0.0394536	-0.0252176	0.0169863	0.0206258	-0.0294424	-0.0330855	-0.00248998	-0.0172418	-0.0125499	-0.0208329	-0.00660861	-0.0117687	-0.0262994	-0.0238575	-0.00525405	-0.0210212	-0.00681615	-0.0177914	-0.0183014	-0.0234245	-0.0360738	-0.0236795	-0.023738	0.00634803	-0.035008	0.00879787	-0.0118276	0.00610243	-0.035733	-0.00252428	-0.0239735	-0.0391511	-0.020551	-0.0275063	-0.0413064	-0.026511	0.0326378	-0.0363144	-0.0162483	-0.0143475
NZ186425	-0.0131673	0.00979109	-0.00424615	-0.00374247	-0.011837	-0.0075935	-0.00739708	-0.013234	-0.0209935	-0.0128853	-0.0125448	-0.00153904	0.0103072	-0.0257824	-0.0137842	-0.0203953	-0.00513269	-0.0269945	-0.045581	-0.0250776	-0.00759577	-0.00407834	0.0127255	-0.0255211	0.0106805	-0.0226755	-0.0327827	-0.0348146	-0.0149228	-0.0255147	-0.0143943	-0.0110653	-0.0164893	0.0113543	0.0073737	-0.0397152	0.00418225	-0.00606047	-0.00107945	-0.0183576	-0.00522865	-0.0272115	-0.0174207	-0.0198012	0.00208494	0.0138814	-0.0191831	-0.00254407	0.0111033
NZ186817	-0.0258702	0.00807948	-0.0428319	-0.0218338	-0.0380054	-0.00175217	0.0181157	-0.0227409	-0.0408604	-0.0271664	-0.0234947	0.103798	-0.0089171	-0.0147668	-0.00803865	-0.0326698	-0.0302133	0.00121824	-0.0157506	0.0569977	0.00247859	-0.0247963	-0.0300595	-0.0105035	-0.00904545	-0.0284905	-0.0192306	-0.0183766	-0.0164258	-0.0125319	-0.0225202	-0.0241852	0.0461062	-0.0319436	0.00735869	-0.0240776	0.0204512	-0.0419914	-0.0216565	-0.0129841	-0.0350271	-0.0158971	-0.0552737	-0.0273353	-0.0517702	0.0519298	-0.0310461	-0.0111492	-0.0334572
NZ187013	-0.0245914	-0.000612795	0.000269838	-0.00855492	-0.0178669	-0.00589013	0.0154827	-0.0118857	-0.0156884	-0.00932751	-0.0212239	0.0493148	-0.0023964	-0.00262644	-0.0241937	0.00390485	-0.0184507	-0.00362992	-0.0234565	0.0371902	-8.11437e-05	-0.0108298	-0.0222142	0.00951665	0.00429545	-0.022291	-0.000794267	0.000234469	-0.0109254	-0.0191838	-0.00987826	0.00302719	0.0233564	-0.0247296	0.00860924	-0.00262011	0.0527251	-0.0212667	-0.00812397	-0.0277018	-0.0283373	-0.02765	-0.0292619	-0.0138592	-0.00534286	0.054488	-0.0352123	0.010562	0.00941344
NZ187993	0.00604273	-0.0174607	-0.012345	-0.0265076	0.00337681	-0.0255901	0.0064301	-0.029038	-0.0158804	-0.0218466	-0.0171716	-0.00105351	-0.02815	-0.0361134	0.00640666	-0.015068	0.0119919	-0.0317227	0.00987191	0.0220163	-0.000374591	0.0210332	0.0348214	-0.000341974	-0.0124961	0.0078922	0.033746	0.00105705	0.0269236	0.0124875	0.00191864	0.0145817	-0.0107336	0.00480546	0.0121543	0.00830876	-0.0130591	0.0296477	-0.019279	0.00820811	0.0183892	0.0165964	-0.0153175	0.00280205	0.0241302	0.00610938	-0.00831512	-0.0167924	-0.0158667
NZ188385	-0.0205711	-0.0288898	-0.0226863	-0.0268102	-0.026805	-0.0114519	0.0767025	-0.0128312	-0.0103717	-0.0269289	0.0157137	0.0392945	-0.027686	-0.02007	0.0054559	-0.0283572	-0.00402532	-0.0226517	0.00189241	0.050336	0.00452536	-0.000248534	0.0137088	-0.0225312	-0.0157466	-0.00259555	0.0100068	-0.0244915	0.000619716	-0.0172828	0.0184467	0.000418943	-0.01045	0.00812718	0.00446786	-0.0262357	-0.0158417	0.0137489	-0.0221856	-0.0030293	0.0117343	0.0260337	0.0151554	-0.00576929	-0.0112485	0.0359228	0.00175916	-0.0151166	-0.00648009
NZ188581	-0.0160618	-0.00955643	0.00642081	-0.0147479	-0.0105266	-0.00127793	-0.0343483	-0.0371978	-0.0139395	0.000971947	-0.0127394	-0.0310154	0.000958861	-0.0346798	-0.00448687	-0.0507115	-0.0423931	-0.0327298	-0.0510063	-0.0324644	0.00702804	0.0246368	0.0213745	-0.0481886	-0.0160621	-0.0317983	-0.0488667	-0.0401046	-0.0420093	-0.0331552	-0.0227787	-0.0297364	-0.0307978	0.00296419	-0.041295	-0.0474853	-0.0359415	0.00722185	-0.0485476	-0.0293124	-0.00212026	-0.0331666	0.00608061	0.00221773	-0.0118966	-0.0446795	-0.00696612	-0.0136341	-0.0264953
NZ188973	0.0115444	-0.0163104	0.0125406	-0.015578	0.00256557	0.0122652	-0.0230147	-0.0368385	0.00748906	0.0256866	-0.0270858	-0.0208317	0.0037193	-0.0357466	-0.0063202	-0.0349251	-0.02885	-0.0229406	-0.0419442	-0.0230585	0.00557799	0.0165976	0.0293657	-0.0334505	-0.0190284	-0.021857	-0.0338524	-0.0231119	-0.0147187	-0.0139699	-0.00674992	-0.00420441	-0.0321238	0.0210052	-0.030046	-0.0263836	-0.0372788	0.0281375	-0.037896	-0.0266646	0.016817	-0.0337543	0.0157007	0.0054009	-0.00981256	-0.0304994	0.00812703	-0.0196215	-0.0292812
NZ189561	-0.0115557	-0.0296594	-0.00810761	-0.000321532	0.000236047	0.00737104	0.00432646	-0.00613803	-0.0155603	-0.0189224	-0.00788946	-0.0184998	-0.0037451	0.0192079	-0.00914009	-0.0165968	-0.00880249	-0.0121596	-0.00456444	0.00768142	-0.00204422	0.00505804	0.000516309	-0.0270603	-0.00960015	0.00902956	-0.0170065	-0.000161657	-0.0172004	-0.0211694	-0.00936127	-0.0170573	-0.0141055	0.0158293	0.000637626	0.0104663	-0.039614	-0.000649836	-0.00613585	-0.00406382	0.00278605	0.000136525	-0.0040344	0.00779479	-0.00205834	-0.00219445	-0.00204853	0.00225218	-0.0127735
NZ189757	-0.0233405	-0.0056522	-0.0135964	-0.0207358	-0.00140296	-0.0299697	0.251264	-0.0159444	0.0664354	-0.0139893	0.0455742	0.201839	-0.0340909	-0.0196604	0.00999148	0.0394315	0.0695126	0.0392637	0.0357323	0.209352	0.0361219	-0.00930261	-0.00816272	0.032581	-0.00449224	0.0116179	0.0113239	-0.00674954	-0.00153525	-0.00323277	-0.000939084	0.00524199	-0.00905393	-0.0131131	0.0193634	0.0127729	-0.0159563	0.00542755	-0.0245886	0.0022503	0.00627064	0.010926	0.00451742	0.000361431	0.0243725	0.219751	-0.0191936	-0.00943676	0.0372913
NZ190149	-0.0255103	-0.0364386	-0.0134496	-0.0267779	-0.0345398	-0.0121637	-0.00356321	-0.0302553	-0.01889	-0.00976726	-0.000233593	0.00147754	-0.0226316	-0.00776142	-0.00113477	-0.0436506	-0.0266068	-0.0163911	-0.015216	0.00855655	0.00659803	-0.000413562	0.00140835	-0.0156562	-0.00163991	-0.00742199	-0.0136006	-0.0286585	-0.0130392	-0.00504185	-0.00903852	-0.0088998	-0.0244978	-0.00227377	-0.0333604	-0.0230977	-0.0293089	-0.000952743	-0.0315664	-0.0129117	0.00591579	-0.0176734	0.016298	0.00459471	-0.0146601	0.0308765	0.00996437	-0.0127282	-0.0205448
NZ190345	-0.028919	-0.0225319	-0.0528023	-0.0118791	-0.0311001	-0.0182553	0.074087	-0.00884067	-0.0261654	-0.024883	-0.0128072	0.0443729	-0.0243437	-0.0339191	-0.0161772	-0.0482711	-0.0207885	-0.0378874	-0.0141436	0.0522636	-0.0238716	-0.0258498	-0.0318344	-0.0181292	-0.014749	-0.0272442	-0.0109105	-0.0320784	-0.0260806	-0.033984	-0.00494497	0.00194067	-0.0227434	-0.0356687	-0.0201921	-0.032002	-0.0251759	-0.0219079	-0.030928	-0.0188004	-0.0257713	-0.0233536	-0.025005	-0.00629926	-0.0407389	0.0794197	-0.0131214	-0.0180984	-0.0130468
NZ190541	-0.0281788	-0.0412434	-0.049847	-0.0152874	-0.0408608	-0.00437078	0.0480875	-0.0245366	-0.0369011	-0.0336291	-0.0252453	0.0538159	-0.0252719	-0.0341202	-0.0256448	-0.0446394	-0.0343425	-0.0337427	0.00301574	0.0422831	-0.0284748	-0.0215247	-0.0294146	-0.0124683	-0.011309	-0.0281386	0.00260768	-0.0388461	-0.026417	-0.0444041	-0.0161035	-0.0105593	-0.0147884	-0.022314	-0.0120793	-0.00919481	-0.0308332	-0.0260828	-0.0325101	-0.0220453	-0.0181208	-0.0172305	-0.0329394	-0.00983156	-0.039204	0.0683513	-0.0117386	-0.0158871	-0.0179262
NZ191325	-0.0030284	-0.0283355	-0.0014967	0.00107559	0.0122355	0.00350928	0.0105372	-0.020619	0.0017938	0.00919744	-0.0138593	-0.0282461	-0.00677828	-0.00914457	-0.0013117	-0.0354291	0.00394658	-0.00315312	0.00824664	-0.0100631	-0.0234412	-0.00183617	0.00907745	0.00832504	0.0103355	0.00946847	0.00368446	-0.00652039	0.0041275	0.00834269	0.020241	0.0274705	-0.0132269	0.00550807	-0.00983014	0.0157019	-0.0135683	0.0319793	-0.0284403	-0.000609371	0.0212675	0.0110086	-0.00410278	0.0253011	0.0169586	-0.0325986	-0.00165471	-0.0132377	-0.0199213
NZ191521	-0.00312575	-0.0301971	-0.0239372	-0.00504721	-0.00648496	-0.00175112	0.00231195	-0.0288837	-0.0194687	-0.0117663	-0.0285045	-0.00880158	-0.0169368	-0.0334113	0.00362436	-0.0316316	-0.0164028	-0.0174996	0.00384862	-0.00358826	-0.00986999	0.00793603	0.0096903	-0.0071262	-0.00629378	0.00650776	-0.00122648	-0.00188307	0.0111829	0.010624	0.0113901	0.0223848	-0.00264305	-0.00169694	-0.0134672	-0.0105094	-0.0187949	0.0126895	-0.0335936	0.000516403	0.0115768	-0.00446515	-0.00767787	0.0248317	0.00268535	-0.0214116	0.0138386	-0.0273137	-0.0176739
NZ191717	-0.00964239	-0.0291721	-0.00225998	-0.0202892	-0.00776527	-0.013087	0.00480248	-0.0284505	-0.00462855	-0.00655336	-0.00713161	-0.00985643	-0.0261985	-0.00475607	-0.00608818	-0.0223491	0.0101219	-0.0146653	-0.00314149	-0.000286074	-0.0158793	-0.0127057	0.00838745	-0.00160323	0.0211158	0.0303044	-0.0116661	-0.00735131	0.00601902	0.0147829	0.0199174	0.01677	-0.0210866	-0.0035409	-0.0104638	-0.00673943	-0.0257625	0.0161552	-0.0184998	0.00414551	0.0126694	-0.0104463	-0.00558753	0.014719	-0.000759387	-0.00918118	0.020021	-0.0178677	-0.0135713
NZ191913	-0.0108791	-0.0343375	-0.033421	-0.040893	-0.0352006	-0.0390061	0.00408428	-0.0116785	-0.0340874	-0.0332616	-0.00140163	-0.00361915	-0.044807	-0.0162062	0.00878424	-0.0292337	-0.0275945	-0.0252699	-0.010167	0.00551719	0.0287088	-0.00596681	-0.0100971	-0.00215796	-0.00872066	0.00031005	-0.0143458	-0.0292516	-0.00137846	-0.0165191	0.0260758	0.0056017	-0.0141786	-0.00751137	-0.0336886	-0.0224282	-0.0111719	-0.00820822	-0.015543	-0.0193386	0.00759984	-0.0212933	-0.000308469	0.00151589	-0.0234037	-0.0232072	-0.0010563	-0.0134115	-0.039575
NZ192109	-0.0187453	-0.0165913	-0.0175461	-0.0378412	-0.0266475	-0.0229395	0.0199479	-0.0265565	-0.0247452	-0.0171218	0.00619321	-0.00716208	-0.0395231	-0.0128388	0.0362422	-0.0234763	-0.0381661	-0.0172016	-0.00242557	0.015919	0.00928219	0.0154262	0.00328648	-0.0186085	-0.00865622	0.0143869	0.00914399	-0.0251119	-0.00381099	-0.00967954	0.0428356	0.0374449	-0.0263735	-0.00643799	-0.0280947	-0.0275776	-0.0206106	-0.0104773	-0.0156758	-0.0105657	0.012461	0.00738773	-0.0118609	0.0156378	-0.0262533	-0.00787343	0.0167012	-0.0277766	-0.0163219
NZ192305	-0.0121361	-0.046704	-0.0236868	-0.0501538	-0.0558415	-0.048002	-0.0338946	-0.0454582	-0.0474967	-0.0421165	-0.0047328	-0.0233639	-0.0477549	-0.0354211	-0.000578008	-0.0546825	-0.0457046	-0.0435379	-0.0449781	-0.0270112	0.00840046	0.0016256	0.00511028	-0.0577566	-0.0266053	-0.0431701	-0.0381489	-0.0321205	-0.0372887	-0.0339134	-0.0289423	-0.0291362	-0.022498	-0.00369543	-0.0263104	-0.0565236	-0.0263397	-0.00843367	-0.0462451	-0.0368287	0.0012644	-0.0268509	-0.00501495	0.00042806	-0.0291642	-0.0278291	0.010724	-0.0454326	-0.0580909
NZ192501	-0.036048	-0.0363797	-0.0239816	-0.0366843	-0.0178869	-0.0298429	-0.0223697	-0.0410804	-0.0239096	-0.0100972	-0.0236226	-0.0110724	-0.0214848	-0.0195842	0.0093856	-0.040035	-0.0493025	-0.0314775	-0.0235724	-0.034053	0.00169123	-0.00859519	-0.000922569	-0.0270055	-0.00369464	-0.033477	-0.0115913	-0.0340556	-0.00792985	-0.0286394	-0.0160928	-0.0139644	-0.0405311	0.00927807	-0.0231444	-0.0247804	-0.0156659	-0.0018238	-0.0328094	-0.0177565	-0.00329168	-0.00607085	0.0169432	0.00795105	-0.0162696	-0.0143596	-0.0069595	-0.000539468	-0.0171997
NZ192893	-0.020331	-0.0163451	-0.0316111	-0.026322	-0.00380452	0.0185885	0.249229	-0.016283	-0.0132429	0.00347229	0.00797817	0.252094	-0.0142226	-0.00125188	-0.0408391	0.0237785	-0.0221321	0.0183067	-0.027183	0.248165	0.00394258	-0.0297692	-0.0263804	-0.0121847	-0.0237132	-0.012845	-0.00914271	-0.0177581	-0.0126734	-0.00983354	-0.00565162	0.00635762	0.0718411	-0.0363359	-0.0322281	-0.0273257	-0.00457088	-0.0224567	-0.00809654	-0.0164746	-0.0104928	-0.0179334	0.00308534	-0.0145645	-0.0043234	0.252352	-0.0145382	-0.00700782	0.0165824
NZ193285	-0.0141062	-0.00893661	-0.0298053	-0.0125837	-0.0318723	-0.00868452	0.0803548	-0.030468	-0.0139341	-0.0296346	-0.0043581	0.0567902	-0.00634627	-0.0444763	-0.0234314	-0.0254432	-0.0138217	-0.035086	-0.0160206	0.0631759	-0.0232967	-0.023567	-0.0236164	-0.0139018	-0.0136274	-0.00220677	-0.0210562	-0.0373429	-0.00466184	-0.00945945	0.000319543	-0.00111433	-0.00302117	-0.0263234	-0.00908812	-0.0225044	-0.03451	0.006906	-0.0202468	-0.0269565	-0.0161385	-0.0251798	-0.0147465	-0.010211	-0.0387548	0.0520769	0.000733179	-0.0199697	-0.0171727
NZ193677	-0.019113	-0.00853801	-0.0276876	0.0117081	-0.00256964	-0.0200381	0.22564	-0.0385298	0.00423646	-0.00960396	-0.0180001	0.240556	-0.01137	-0.0145705	-0.0113483	-0.012075	-0.0127862	-0.0146327	-0.0325316	0.25361	-0.027644	-0.0258795	-0.0361367	-0.00137901	-0.0141926	-0.00748979	-0.0170784	-0.0523038	-0.00255538	-0.0121891	0.00156926	0.00740087	-0.000841426	-0.0307102	-0.0196018	-0.0267898	0.00476369	-0.0456956	-0.0281283	-0.00900575	-0.0344644	-0.0228592	0.00380167	-0.0235768	-0.0243044	0.259629	-0.035996	-0.0272819	0.0206017
NZ194853	-0.0385109	-0.027113	-0.0481001	0.00357763	-0.043437	0.000583355	-0.0151378	0.0011825	-0.0260681	-0.0357995	-0.0460331	-0.00524397	0.019803	-0.00757255	-0.0412583	-0.0377294	-0.0143445	-0.0266975	-0.0178849	-0.0036493	-0.0267617	-0.0305492	-0.043743	-0.0196947	-0.00288836	0.00788967	-0.0202544	-0.018803	-0.0166549	-0.0349971	-0.0241077	-0.0260545	0.0237876	-0.0304479	-0.00367563	-0.0108692	-0.0107337	-0.0329879	-0.00531422	-0.00237418	-0.023442	-0.0218021	-0.0528706	-0.0426309	-0.0268547	0.00210491	-0.0264334	-0.0120434	-0.0205983
NZ195441	-0.00464746	0.00992382	0.00614505	0.0106056	0.0281291	0.0321865	0.0259855	0.0191171	-0.000636919	-0.00233063	-0.0311366	0.0154018	0.0311598	-0.0103071	-0.039788	-0.0170667	-0.00236206	-0.00028551	-0.0281047	0.0199387	-0.0298795	-0.0283856	-0.0248614	0.00576468	0.0209251	-0.00118594	-0.0171608	-0.00162363	0.00303264	0.00635162	0.00141365	0.000819624	0.042128	-0.038306	-0.0104008	-0.0235184	-0.0139699	-0.0315626	-0.00840384	-0.0212122	-0.0411133	-0.00735089	-0.0381037	-0.0506581	-0.0131362	0.0123119	-0.0318735	0.0269719	-0.00148564
NZ195637	-0.0260009	-0.014417	-0.0154959	0.00980851	-0.00232173	-0.00770545	0.0155894	-0.0284406	-0.0271253	-0.0202289	-0.01884	0.00736745	-0.0189174	-0.0307756	-0.0187999	-0.0167646	-0.0218442	-0.0313733	-0.0431847	0.0208326	0.00476027	0.00124332	0.0106182	0.00645002	-0.0176141	-0.0315071	-0.0357749	-0.0243806	-0.0274915	-0.0213993	-0.0196636	-0.020252	-0.0093414	-0.00996788	-0.00969292	-0.0275846	0.00700693	-0.0179415	-0.0168046	-0.030047	-0.0230844	-0.00888071	-0.00780967	-0.0163509	-0.00717509	0.0296306	-0.0235112	-0.0171363	-0.00435694
NZ196029	-0.0245943	-0.047117	-0.0368608	-0.045477	-0.0536899	-0.0370235	-0.0256273	-0.03488	-0.0257581	-0.0412218	-0.00722563	-0.0159703	-0.052677	-0.0355917	0.0091886	-0.0554901	-0.0506155	-0.0345097	-0.050447	-0.0147758	0.00138714	0.00627424	-0.00639535	-0.0455099	-0.020711	-0.0368981	-0.0348023	-0.046529	-0.0362362	-0.0195981	-0.0317057	-0.0332072	-0.0382874	-0.00764249	-0.0593814	-0.0535828	-0.0260707	-0.00684002	-0.0519959	-0.0342205	0.0142946	-0.0326581	0.0138603	0.0123478	-0.0323672	-0.01804	0.0141327	-0.0257344	-0.0451115
NZ196225	-0.0156257	-0.00863558	-0.00923535	-0.00768891	0.0186501	0.0189706	-0.013429	-0.0188545	-0.00751181	-0.00497249	-0.0290381	-0.0186017	0.0101767	-0.0106887	-0.0178715	-0.0207739	-0.0204085	-0.00309646	0.015518	-0.0267244	-0.00379199	-0.00492469	-0.0254291	0.0149539	-0.00528302	0.0182674	0.017421	-0.0190726	-0.00387043	0.00247537	-0.0127042	-0.0107674	-0.00251722	-0.0139884	-0.0237126	-0.00629714	-0.00200752	-0.0164382	-0.00396623	0.0256177	-0.00420931	0.0366946	-0.0243827	0.0211698	0.0190725	-0.0246733	-0.0263311	0.0137953	0.0095298
NZ196421	-0.0105663	-0.0123353	-0.0253467	-0.00482774	0.0151477	0.0186696	-0.0197441	-0.0155762	0.00821755	0.0131693	-0.0241253	-0.0372044	0.0128237	0.00203641	-0.0160925	0.00166859	-0.0201289	0.00204187	0.00450774	-0.0158706	-0.0157154	-0.0033881	-0.033328	-0.00282589	-0.0150364	0.0109264	0.0217082	-0.0157944	0.00537692	0.0195688	-0.00967953	0.00670365	-0.00294778	-0.0128125	-0.0117484	-0.0035656	-0.0014066	-0.0190106	-0.00629065	0.0159827	-0.0115446	0.0452599	-0.0336344	0.00721161	0.0365774	-0.0217896	-0.0277537	0.00568783	0.00356418
NZ196617	-0.0158465	-0.0271976	-0.0213943	-0.0310701	-0.0322937	-0.0253053	-0.00133398	-0.0339387	-0.0136678	-0.0175147	-0.0167176	-0.021139	-0.0268844	-0.018592	0.00869813	-0.0150706	-0.0133807	-0.0423051	0.00200637	-0.0135922	-0.0255386	0.0106199	-0.00432684	-0.00991538	-0.0170868	0.0158371	0.020971	-0.00507808	0.00379995	-0.00900153	0.00674655	0.00870586	-0.0150932	-0.0324996	-0.00961658	0.0236488	-0.00113479	-0.0175946	-0.022314	0.0190896	-0.0155735	-0.00851127	-0.0259111	0.0146756	0.0100137	0.00159756	-0.00116496	-0.0231699	-0.0221935
NZ196813	0.00531362	-0.0390111	-0.0235694	-0.0437855	-0.0441016	-0.0587574	0.0404502	-0.0179473	-0.0255603	-0.0492195	0.00974081	0.0578969	-0.0376383	-0.0057176	0.00646667	-0.0496501	-0.0332601	-0.0250341	-0.0312372	0.0389972	0.00341679	0.0282121	0.0104471	-0.0397095	-0.0284551	-0.0133764	-0.0132251	-0.0146201	-0.0140503	-0.029563	-0.0185439	-0.0103619	-0.030672	0.00180483	-0.0252066	-0.0357765	-0.0216737	0.0151373	-0.0299622	-0.0299362	0.0208616	-0.00298688	0.00968412	0.0194673	-0.00579613	0.0383427	0.0281005	-0.0234004	-0.0383584
NZ197009	-0.00492663	-0.0462753	-0.0313239	-0.0355042	-0.00665124	-0.0372471	0.0196809	-0.0152687	-0.0137223	-0.037049	-0.00535812	0.018172	-0.0476474	0.0036798	0.00281551	-0.04563	-0.0411725	-0.0143009	-0.00746671	0.0184984	0.000250383	0.0179268	0.000753583	-0.0133687	-0.0324501	-0.0151337	-0.0146104	0.00676617	-0.012048	-0.0405416	-0.00690884	0.00329671	-0.0191102	0.00620264	-0.026265	-0.0354088	-0.0351493	0.0220433	-0.0132373	0.000958861	0.00751564	0.0159926	0.010018	0.0287632	0.00028136	0.00551686	0.0189368	-0.0140819	-0.0403412
NZ197597	-0.0126306	0.00318637	-0.0021819	-0.00156549	-0.00521276	-0.00318445	-0.0141033	-0.0320474	-0.0244981	-0.00807605	-0.0291825	0.0112008	-0.0127956	-0.0209506	-3.5394e-05	-0.0236689	-0.00661381	-0.0129131	-0.0235296	0.000158376	0.00356583	-0.00348522	0.00252463	-0.00753932	-0.0108441	-0.00478385	-0.0202232	0.007331	-0.0161559	-0.0169516	-0.0139364	-0.0118305	0.0142254	-0.0107339	0.0157847	-0.0180922	0.0211551	-0.0186794	0.000139319	-0.0148504	-0.0292164	-0.018079	-0.0168896	-0.0189826	-0.00157752	0.00710753	-0.00714223	0.000872941	-0.00309949
NZ197793	-0.00876354	-0.0126237	-0.0112901	0.0172552	-0.000736972	0.0119669	-0.0374268	-0.0285975	-0.0172605	-0.000201446	-0.0298754	-0.0312531	0.00540508	-0.00774388	-0.0205125	-0.013038	-0.0253267	-0.0304592	-0.0375473	-0.0381527	-0.0271697	-0.0053618	-0.015416	-0.0241949	-0.00923731	-0.0064406	-0.0307857	-0.0211049	-0.0182579	-0.0210715	-0.0204068	-0.0202455	-0.00369271	-0.00875514	-0.020035	-0.012771	-0.00587164	-0.0210238	-0.0253261	-0.00666016	-0.0223789	-0.0257274	-0.0271533	-0.0231927	-0.0249913	-0.0218018	-0.0148526	-0.0135111	-0.00432787
NZ197989	-0.0240007	-0.0165258	-2.99641e-05	0.0390445	0.000456374	0.00314979	0.0101495	0.0144471	-0.0147933	-0.00182073	-0.027521	5.61714e-05	-0.00949385	-0.00729455	-0.0160669	0.0112369	-0.013283	-0.0232235	-0.0208253	0.00702245	-0.0269121	-0.0319903	-0.0241768	0.0173842	0.00706191	0.0201227	-0.03152	0.00656886	-0.0245273	-0.0328985	-0.0170828	-0.0041379	0.00671635	-0.0328698	0.0111672	0.00808258	0.014841	-0.0182804	0.000662304	-0.0260345	-0.0314779	-0.0211521	-0.0241901	-0.0331991	-0.0216842	0.046004	-0.0145216	-0.00623029	-0.0113864
NZ198185	-0.025558	-0.0241762	-0.00875699	0.0357679	0.00818799	0.017324	-0.018063	0.0173031	-0.0218237	0.00234861	-0.0358478	-0.0335223	-0.0222904	-0.00618021	-0.0218798	0.00310734	-0.0113232	-0.0122791	-0.0100331	0.00985029	-0.00548933	-0.0249576	-0.0247309	0.00831895	-0.0147137	0.0302442	-0.0281454	0.0228173	-0.0382934	-0.037308	-0.0254096	-0.0127691	0.00615664	-0.0208713	0.00457637	0.037233	-0.0076617	-0.0209763	0.0121873	-0.0226486	-0.0304537	-0.0230984	-0.0189386	-0.0343789	-0.0399144	0.0162809	-0.0148672	-0.011705	0.00363325
NZ198969	-0.0186696	-0.0109918	-0.020238	0.00108697	-0.0136699	-0.0170526	0.210876	-0.0167579	-0.00287877	-0.0114941	0.0130834	0.204858	-0.000239807	-0.0198933	-0.0148956	-0.0174034	-0.0203073	-0.0197639	-0.019671	0.238756	0.0106881	-0.0105783	-0.007398	-0.0175747	-0.00868203	0.0132507	-0.0337983	-0.0178102	-0.00587722	-0.0131605	-0.00610399	-0.0141382	-0.0050313	-0.0218797	-0.0310008	-0.0226996	-0.00426232	-0.00502441	-0.0188412	-0.016493	-0.00841435	-0.0317443	0.00313462	-0.00624642	-0.0142226	0.244076	-0.00697548	-0.0246065	0.0082614
NZ199361	-0.0311888	-0.00748067	-0.0185193	-0.0249034	-0.0167647	-0.0072173	-0.00105744	-0.0279749	-0.0346015	-0.0292721	-0.0425044	-0.00854669	-0.0137115	-0.0279652	-0.000432684	-0.043546	-0.0312425	-0.0201419	-0.0326241	-0.0129324	-0.0189999	0.0237139	0.00952245	-0.039349	-0.0150179	-0.0202476	-0.0151474	-0.0152404	-0.0250192	-0.0192766	-0.0262831	-0.0259697	-0.0158538	0.00482013	0.0106414	-0.0446655	-0.00660187	-0.000955228	-0.0109617	-0.0125027	0.004662	0.0167351	-0.0167176	-0.0175424	-0.0203499	0.0106953	-0.0158928	-0.0171385	-0.00827092
NZ199557	-0.0420781	-0.0107156	-0.0142295	-0.0291586	-0.0182805	-0.0173232	-0.0153456	-0.0313113	-0.0391498	-0.029717	-0.0298105	-0.0135346	-0.0192574	-0.0214546	-0.00262486	-0.0213377	-0.0183006	-0.0168948	-0.0312371	-0.0240246	-0.0107589	0.0115056	0.0140941	-0.017135	-0.00586373	-0.0134777	-0.00127553	0.00201345	-0.0136612	-0.0242814	0.000152594	-0.024639	-0.0157857	0.00799956	0.00923273	-0.0157723	-0.0165612	-0.00222302	-0.0133061	-0.00648248	0.000964864	-0.00251323	-0.0175401	-0.0129538	-0.0123287	-0.0100693	-0.00775892	-0.00860436	0.0189934
NZ199949	-0.0321222	-0.0377861	-0.0372473	-0.0332489	-0.0127493	-0.0257762	0.000776608	-0.0213104	-0.0373274	-0.0277988	-0.0230336	0.00193943	-0.0303314	-0.0356512	0.00356015	-0.0181513	-0.018654	-0.0361643	0.0161679	0.0193671	0.00302981	0.0123021	0.010821	0.00108964	-0.021881	-0.0135605	0.013043	-0.00836164	-0.00107312	0.00866587	-0.00611347	0.0028915	-0.0169902	-0.00929718	0.00323159	-0.0169373	-0.0205444	0.0076652	-0.0169681	-0.0113338	0.00652986	-0.00162655	-0.0181527	-0.014536	0.00958224	-5.14064e-05	-0.0123735	-0.0210199	-0.0110194
NZ200929	-0.017718	-0.0365488	-0.0233109	-0.0224126	-0.0261952	-0.0259537	-0.0113672	-0.0265326	-0.0357407	-0.0357829	-0.00837578	-0.00762849	-0.0195628	-0.0172	0.00121262	-0.044578	-0.0238198	-0.0470625	-0.0104224	-0.0195164	-0.0155171	-0.00870793	-0.00408467	-0.0250666	-0.0108869	0.00633372	-0.0190203	-0.0162442	-0.00755786	-0.0132742	-0.0235612	-0.0230843	-0.0155556	-0.0174447	-0.0117474	-0.021128	-0.0184335	-0.001976	-0.0167679	-0.00281409	0.0244344	-0.0223717	0.00351696	0.0154251	-0.0371585	-0.0106564	-0.00273776	-0.0217272	-0.0331624
NZ201321	-0.0188905	-0.0022844	-0.0322786	-0.00811284	-0.0268491	0.052208	-0.0429543	-0.0222038	-0.0170274	-0.0108413	-0.0483388	-0.0210378	0.07229	-0.0105602	-0.0315469	-0.0159389	-0.0283685	-0.000826132	-0.0364688	-0.03686	-0.0270213	-0.0443477	-0.0312697	-0.0130214	-0.0125102	-0.0194703	-0.0118056	-0.0146999	-0.0127661	-0.00604261	-0.0185842	-0.0286476	0.0495856	-0.0459768	0.00271024	-0.00951678	-0.00229618	-0.0519833	-0.00555128	0.00129488	-0.0458475	-0.0195366	-0.0326808	-0.0322543	-0.0209818	-0.0106734	-0.0476665	-0.0112095	-0.0275428
NZ202301	-0.022045	-0.00832479	-0.00460135	-0.00772195	-0.0116285	-0.00949874	-0.0156265	-0.0219256	-0.0197479	-0.00735596	-0.0157464	-0.0168536	-0.0110835	-0.0340738	-0.00877338	-0.0203447	-0.00744375	-0.0304723	-0.0265015	-0.0220284	-0.00723512	0.0067437	0.0282427	-0.0373917	-0.00471858	-0.0254713	-0.0224961	-0.015549	-0.0276501	-0.0181817	-0.0150087	-0.0165215	-0.0174645	0.0153167	-0.0136844	-0.0311703	-0.0290733	0.0152906	-0.0212414	-0.0271225	-0.000956261	-0.0203857	0.000988077	-0.0111774	-0.000981423	-0.0144986	-0.00850764	-0.023884	-0.0141766
NZ203673	-0.021539	-0.0109528	-0.0119358	-0.0295817	0.0166317	-0.0220808	0.00762845	-0.0178856	-0.00245641	-0.0225985	-0.00668989	-0.00110083	-0.012742	-0.0041227	-0.0074896	0.013366	0.000288208	-0.00363814	0.0102924	-1.34444e-05	0.0073114	-0.00933302	-0.00702637	-0.00347811	-0.000791275	0.0129741	0.0299898	0.00326998	0.0426416	0.0319595	0.00952008	0.0300461	-0.00929289	-0.00897807	-0.000772515	-0.0168324	-0.00848446	-0.0106726	0.00531656	0.00819461	0.000395157	0.0584003	0.0181725	0.0209494	0.0290768	-0.0199449	-0.0092812	0.00023329	0.00755645
NZ203869	-0.0145915	-0.0139425	-0.0203084	0.010221	-0.0287221	0.00386739	-0.0331936	-0.00516629	-0.0178014	0.00272407	-0.038347	-0.0350858	0.00400175	-0.00587239	-0.00417769	-0.00263846	-0.0323327	-0.0110356	-0.0161396	-0.00838041	-0.00989927	-0.0272201	-0.0169997	-0.00916773	0.00341685	-0.00299652	0.00120739	0.00570259	-0.00344499	-0.0297347	-0.0262404	-0.0323244	-0.00433511	-0.0310023	-0.00894784	-0.0192472	-0.011384	-0.0058839	-0.0122661	-0.00111929	-0.018219	-0.010937	-0.026054	-0.0148956	-0.0311913	-0.0197894	-0.0114593	-0.0295525	0.0161949
NZ204261	0.015021	-0.0089221	0.0112994	-0.0219146	-0.00253662	0.0249744	0.00186944	-0.0328716	-0.00545353	0.011566	-0.0119923	-0.00139805	0.0120546	-0.0122378	0.0033284	-0.0244254	-0.0135592	-0.0103779	-0.00312663	-0.0158167	-0.0116596	0.00258411	0.0219243	-0.00880875	-0.0172822	-0.0036183	-0.000592419	-0.00956851	-0.00374549	-0.010995	0.0173394	0.0121235	-0.0272324	-0.00479426	-0.0161531	-0.0312604	-0.00956516	-4.05889e-05	-0.0127244	-0.00777779	0.0108073	0.0187094	0.00422361	-0.000214208	-0.00529884	-0.00674262	-0.00488319	-0.0113426	-0.0335887
NZ204457	-0.0215869	-0.0232601	-0.0173384	0.0214373	-0.0117116	-0.0118984	0.0205896	-0.00471582	-0.0195999	-0.00668938	-0.0449422	0.0229023	-0.00943054	-0.0012678	-0.0204001	0.00591169	-0.00730701	-0.00254183	0.0157176	0.0395296	-0.0116471	-0.0142114	-0.018291	0.0496208	0.00481988	0.00883973	-0.000230375	-0.00529472	-0.0060157	-0.0114671	-0.0116197	-0.00697177	0.0402155	-0.0417629	0.0154917	0.0191935	0.0212961	-0.0103316	0.00164437	-0.0290769	-0.00860355	-0.00509236	-0.0225317	-0.0264227	0.00152266	0.0327538	-0.0309903	-0.0133085	-0.00364614
NZ205241	-0.0357452	-0.0289749	-0.0274666	-0.0278027	-0.0297759	-0.0354866	-0.0179353	-0.0381341	-0.020191	-0.00707197	-0.00580145	-0.0354237	-0.0298059	-0.0366532	0.0222015	-0.0440554	-0.0282685	-0.0408019	-0.00484941	-0.0303964	0.000613079	0.00506617	0.0134772	-0.0153677	-0.0226857	-0.0393293	-0.01657	-0.0213863	-0.0133594	-0.0299373	-0.0160211	-0.022201	-0.0303531	0.00320596	-0.0159651	-0.0196528	-0.028671	0.00781308	-0.0461808	-0.0256661	0.000872133	-0.012825	0.0130186	0.0401566	-0.0181199	-0.0399567	0.0135953	-0.024609	-0.0466127
NZ205437	-0.0350388	-0.0319266	-0.0241223	-0.0433183	-0.0271081	-0.0294706	-0.0288064	-0.0236464	-0.0262034	-0.00820313	-0.00877575	-0.0321133	-0.033372	-0.0477948	0.000226451	-0.046607	-0.0319812	-0.0487701	-0.0120737	-0.0295266	-0.00760319	0.00900225	0.00817499	0.00495378	-0.0200516	-0.038623	-0.0109091	-0.0172642	-0.0198509	-0.0213737	-0.0202355	-0.0228981	-0.046979	0.00723222	-0.0232908	-0.00425199	-0.0236301	-0.00901016	-0.0347144	-0.0364132	0.00427837	-0.0184203	0.0168306	0.0314443	-0.0111514	-0.0349778	0.00154058	-0.0223244	-0.0421468
NZ205829	-0.000567144	-0.0134739	-0.0120784	-0.0130684	-0.0225438	-0.00587743	-0.00993095	-0.0270409	-0.00721527	-0.0106168	-0.00824157	-0.0135592	0.0169383	-0.0113278	-0.00277347	-0.0250091	0.0203357	-0.0234409	-0.000148054	-0.0239308	0.000686847	0.00419864	-0.00267661	0.00352082	-0.0214902	-0.00528422	-0.00474968	-0.0045157	0.000957865	-0.0130949	-0.00374993	-0.00678458	0.00570426	-0.0123222	-0.00236929	0.0031982	-0.0120991	-0.00648065	0.00353942	0.0154134	-0.00948167	0.00535894	-0.0153665	-0.00093883	0.0868834	-0.0141578	-0.00269373	-0.0187578	-0.023215
NZ206417	-0.0396216	-0.0406804	-0.0401473	-0.0360757	-0.0246678	-0.026337	-0.0143715	-0.0471849	-0.0362706	-0.0250623	-0.00161766	-0.039148	-0.0304582	-0.0443287	0.00564285	-0.0402267	-0.056134	-0.0457211	-0.0438132	-0.0331456	-0.0149253	-0.00213582	0.00725594	-0.0364299	-0.0211623	-0.0326767	-0.0250796	-0.0335146	-0.0244957	-0.0303868	-0.0336676	-0.028952	-0.0460888	-0.00649301	-0.0204559	-0.043443	-0.0182588	-0.000933316	-0.0354361	-0.0292889	-0.00928903	-0.0203595	0.00258122	0.0310213	-0.010977	-0.0231583	-0.0193036	-0.0290491	-0.0300173
NZ206613	-0.0387539	-0.0331841	-0.0242018	-0.0304957	-0.0328072	-0.0302377	-0.0290831	-0.0398013	-0.0356508	-0.0138402	0.00745126	-0.0160441	-0.0214288	-0.042187	0.00199577	-0.0293203	-0.0400138	-0.0464372	-0.038408	-0.00899896	-0.00663426	-0.00808824	-0.00708926	-0.0458826	-0.0236314	-0.0311777	-0.0175495	-0.0184034	-0.0199078	-0.0315143	-0.0313287	-0.0183049	-0.0393195	0.000665127	-0.0125988	-0.0563002	-0.0103679	0.00379548	-0.0434459	-0.0309181	-0.00476879	-0.0141032	-0.01071	0.0194774	-0.0243752	-0.0304015	-0.00247317	-0.0257012	-0.0283378
NZ206809	-0.00967223	-0.0247885	-0.0176268	-0.0307635	-0.0441169	0.00859505	-0.01916	-0.00854958	-0.0427782	-0.0284586	-0.0244036	-0.0042272	0.00835177	-0.0186461	-0.00494	-0.0157729	-0.0266581	-0.0112568	-0.0164566	-0.0149991	0.00632127	0.0247868	0.0055337	-0.0287109	-0.000952837	-0.00449157	-0.0161657	-0.0218163	-0.00601098	-0.0200694	0.00872159	-0.00471244	-0.00672074	0.0073472	-0.0286658	-0.0382098	0.00189428	-0.00735641	-0.00912795	-0.000387921	-0.00923013	0.00111253	0.00845138	-0.00550088	-0.010129	-0.00576711	-0.015626	-0.0301344	-0.012767
NZ207005	-0.0228132	-0.0360356	-0.0152899	-0.0295145	-0.0400721	-0.00839568	-0.010189	-0.0204956	-0.0355601	-0.0204908	-0.0180422	-0.015294	-0.00653654	-0.0273174	-0.00774924	-0.0442227	-0.0420086	-0.00735296	-0.0285323	-0.013192	0.000716307	0.00726619	0.00344593	-0.0307762	-0.00499084	-0.0293396	0.0115299	-0.000450486	-0.0171623	-0.0204718	-0.00264953	-0.00854753	-0.0246077	0.00680384	-0.0357362	-0.0411261	-0.00344576	-0.00355965	-0.0144116	-0.0275582	-0.00186545	0.0017923	0.00368063	-0.00111228	-0.00484415	-0.00708268	0.003581	-0.0124718	-0.0246961
NZ207593	-0.00933872	-0.0329323	-0.0315424	-0.00494164	-0.0219644	-0.00119463	0.0509649	-0.0207855	-0.0285958	-0.016108	-0.0098604	0.0627075	-0.0103323	-0.0359944	-0.0249092	-0.0261037	-0.0214716	-0.0440097	-0.0182424	0.0520878	-0.00840038	-0.0246333	-0.0112678	-0.022228	-0.00285139	-0.0105724	-0.0287906	-0.0221197	-0.018354	-0.0210717	0.000696138	-0.00982945	-0.0103892	-0.0156376	-0.00486178	-0.0312026	-0.0116662	0.00119515	-0.0314589	-0.0211237	-0.00929117	-0.0436631	-0.0137781	-0.0257294	-0.0338408	0.0564667	-0.00486494	-0.0251395	0.00327555
NZ207789	-0.0234929	-0.0500738	-0.0300778	-0.0246308	-0.0256628	-0.0361419	-0.00500661	-0.0257014	-0.0474169	-0.0191074	-0.000887876	-0.00189919	-0.0393218	-0.0219039	0.00370656	-0.0348355	-0.0249952	-0.0107663	0.0010731	0.0127328	0.00872819	0.00962464	0.0117058	-0.0344375	-0.00563102	-0.0196424	0.00669612	-0.0215682	-0.00593758	-0.0236766	-0.0278593	-0.0203988	-0.0336801	0.00847463	-0.0277413	-0.0529717	-0.0327815	-0.00295416	-0.01384	0.00606603	0.00946635	-0.0168115	0.000892937	0.0179585	-0.0152975	-0.00677028	0.00308737	-0.0193234	-0.0418513
NZ207985	-0.0304183	-0.0308571	-0.0211195	-0.0124259	-0.031134	-0.0212653	-0.0229233	-0.0344587	-0.0283862	-0.00806926	-0.0193738	-0.0194495	-0.00422696	-0.0221613	-0.00237903	-0.0494548	-0.0145714	-0.0365065	-0.0406973	-0.0252894	-0.0404261	-0.0127843	-0.0227822	-0.0319894	-0.0131257	-0.021991	-0.0307116	-0.035652	-0.00137014	-0.01429	-0.0159249	0.00160245	-0.0214075	-0.031509	-0.0190704	-0.0284115	-0.0180514	-0.0224547	-0.0357642	-0.017397	-0.0124184	-0.0295087	-0.0313349	-0.0256833	-0.0270422	-0.0266484	-0.00317296	-0.0151731	-0.020177
NZ208181	-0.00992597	-0.0199807	-0.0328624	-0.0314343	-0.00899014	-0.046006	0.210731	-0.0233286	-0.0230392	-0.0268691	0.00295601	0.247816	-0.0260367	-0.0201624	-0.0153226	-0.00937557	-0.0115974	-0.00130281	0.000244309	0.271494	-0.000290465	-0.0355016	-0.0146508	0.00123583	-0.00847205	-0.0268574	-0.0196999	-0.0304741	-0.000588736	-0.0124489	-0.00668312	-0.00546219	-0.0107679	-0.0211512	-0.0140334	-0.00621698	-0.0126875	-0.0125534	-0.0212804	-0.00224806	-0.0246067	-0.0146247	-0.0145232	-0.0236844	-0.00196172	0.172866	-0.0125204	-0.0118214	0.00151027
NZ209161	-0.0421463	0.00180821	-0.0338902	-0.000486119	-0.0450996	-0.00706522	0.0355066	-0.018331	-0.0111931	-0.0141889	-0.0240449	0.0500054	0.0141554	-0.0163033	-0.041275	-0.0189709	-0.0221284	-0.0104697	-0.0256518	0.0374862	-0.0337395	-0.024935	-0.0427113	-0.00856237	-0.014009	-0.0169447	-0.0340919	-0.0342018	-0.0125006	-0.000501403	-0.0207876	-0.0240816	0.0424108	-0.033142	-0.00280742	-0.0284268	-0.0132474	-0.0563455	-0.0316704	-0.018331	-0.0422622	-0.0495449	-0.0630105	-0.041695	-0.0217253	0.0545924	-0.0359928	-0.0143203	-0.00612915
NZ209553	-0.0464365	0.0549147	-0.0366698	-0.0239123	-0.0141334	-0.0246802	-0.00102456	-0.000706385	-0.00883227	-0.0188624	0.00574897	-0.00195289	0.00184438	-0.00113629	-0.00511758	-0.0232047	0.0153706	0.0031642	0.0135268	0.00928587	-0.00687105	0.00105978	0.00152892	-0.024306	0.00529522	0.00660953	0.0169009	0.00436251	0.0259509	0.0242139	0.0311972	0.0379194	-0.0153136	-0.0190346	0.0185485	-0.0352647	-0.0183211	0.00771844	-0.00485831	-0.0065064	-0.0244741	0.00494816	0.0062052	0.0132715	0.026128	0.0100349	-0.0200761	0.00786983	0.00863771
NZ209945	-0.0275595	-0.015209	-0.0297874	-0.00203675	-0.0239689	-0.0155206	0.234785	-0.0333642	-0.0130031	-0.00752711	0.0130823	0.250462	-0.0189034	-0.0228874	-0.0152744	0.0125593	-0.0226813	0.0101199	-0.0200948	0.261729	-0.0169376	-0.0119998	-0.0138811	-0.0178463	-0.00646796	-0.0213474	-0.0385904	-0.0278951	-0.00401262	-0.0175525	-0.0108679	-0.0019306	0.0124296	-0.0175068	-0.0227162	-0.0368653	0.0161464	-0.0198496	-0.0331929	-0.0061116	-0.0130881	-0.0181614	0.0184592	-0.0256428	-0.0157174	0.246713	-0.00743876	-0.016057	0.0209819
NZ210141	-0.043141	0.00142222	-0.04042	-0.0110573	-0.0267724	0.0274614	0.0238814	-0.0202557	-0.0184444	-0.0215191	-0.0224243	0.0349814	0.0425156	-0.0114643	-0.0401505	-0.0188214	-0.0102944	-0.00943532	-0.0465153	0.0452056	-0.0301405	-0.0437637	-0.0561346	-0.0303953	-0.0056697	-0.0178436	-0.0369016	-0.0295769	-0.0121257	-0.0148998	-0.0229717	-0.0170724	0.0359487	-0.0300502	-0.0108535	-0.048101	0.000683333	-0.0623849	-0.0300104	-0.0225836	-0.0463626	-0.0360989	-0.0513456	-0.0489688	-0.0341622	0.0290506	-0.0544833	-0.00622336	-0.00415908
NZ210337	-0.0279146	-0.036594	-0.0144222	-0.0151304	-0.00448342	-0.0280449	0.0349311	-0.0133883	-0.00353931	-0.0374119	0.00919315	-0.00605038	-0.0276344	0.0136148	0.0096842	-0.0105392	-0.0114477	0.00447213	0.0163792	0.0321591	-0.0217343	-0.00145948	-0.0211071	0.012326	0.00574077	-0.000362585	0.0153004	-0.00503331	-0.00855564	-0.0145256	0.0123038	0.0126286	0.00993824	-0.0246539	0.0232384	0.0147878	-0.00524414	0.0314541	-0.00015719	0.0206168	0.0271905	0.0216776	0.000833857	0.0250521	0.0264833	-0.01631	0.0449584	-0.0174323	-0.0233831
NZ210533	-0.0138679	-0.0230659	-0.0362802	-0.0327159	-0.0235626	-0.0337599	-0.0144951	-0.0201009	-0.0391109	-0.0151416	-0.0158607	-0.00247636	-0.0409248	-0.0413691	0.0133259	-0.0171673	-0.020229	-0.0199166	0.00457677	0.00304133	-0.00550628	0.00644903	0.041177	-0.0163071	-0.00317011	0.00323962	0.0121275	0.0110369	-0.00309338	-0.0105289	-0.00841556	0.00429824	-0.0103528	0.0156082	0.000647668	-0.0281113	-0.0179428	0.00861538	-0.0166661	-0.0191822	0.0292539	-0.0224277	0.00485316	-0.00909347	-0.00508075	-0.00447283	0.00898092	-0.0193144	-0.0152999
NZ210729	-0.0213534	-0.0346885	-0.0278481	-0.0137153	-0.0249832	-0.0132206	-0.0392847	-0.0295254	-0.0294219	-0.0234556	-0.0191019	-0.0273505	-0.0114404	-0.0339065	0.00534437	-0.0221501	-0.0110021	-0.0445371	-0.033825	-0.0270579	-0.00198926	0.00183255	0.0190873	-0.0309622	-0.0187496	-0.00266199	-0.0336074	-0.0403909	-0.0237796	-0.0310291	-0.0168029	-0.0268719	-0.0287787	-0.00830208	-0.0264022	-0.0234613	-0.0210656	-0.00154744	-0.0433158	-0.0270228	0.00340467	-0.0232395	-0.00875357	0.000978833	-0.0195104	-0.0270078	-0.0161751	-0.0224034	-0.00764001
NZ211121	-0.01767	-0.0405816	-0.0187988	-0.0285367	-0.0236051	-0.0257873	-0.0010833	-0.0152115	-0.0259866	0.00767762	0.00522804	-0.0102579	-0.0334708	-0.0243611	0.00390413	-0.0420895	-0.0122958	-0.0132968	0.0080514	0.014982	0.0169522	0.00291183	0.000162514	0.000362676	-0.00663403	-0.0150089	0.00471799	-0.0209591	0.0226004	0.00624231	0.00491735	-0.00398491	-0.0267582	-0.00683388	-0.00133385	-0.0130198	-0.013245	-0.00104309	-0.0135748	-0.00996959	-0.00480504	-0.00231406	-0.003678	0.0124462	-0.010974	-0.0123332	0.0154204	-0.0053051	-0.0235887
NZ211709	-0.0267505	-0.03977	-0.0388253	-0.0579086	-0.049302	-0.0366883	-0.0253372	-0.0239707	-0.0560743	-0.0460328	-0.00843488	-0.01497	-0.0576064	-0.0419922	0.02481	-0.0489942	-0.0423441	-0.0443202	-0.0235582	-0.00255318	0.00140102	0.0220422	0.017833	-0.0342907	-0.0171236	-0.011937	-0.0254656	-0.0227628	-0.0227285	-0.0298371	-0.00885829	-0.0218076	-0.0202931	-0.00615748	-0.0350177	-0.0399285	-0.0368507	0.00326887	-0.0219055	-0.0285814	-0.0144942	-0.0155993	0.0085871	0.00127466	-0.0240507	-0.0298121	0.0263778	-0.0372416	-0.0540766
NZ212297	-0.00534289	-0.0514093	-0.0395637	-0.0481573	-0.0442855	-0.0307643	-0.00513588	-0.0262365	-0.0495472	-0.0412473	-0.00510927	0.0128858	-0.0391636	-0.00522506	0.0115079	-0.0359287	-0.0214156	-0.022349	-0.0112649	0.000597696	0.0023762	-0.000577101	-0.0102932	-0.0120996	-0.0134936	-0.0186951	-0.0180929	-0.0206039	-0.0182756	-0.0199111	0.0111683	0.0056649	-0.004522	0.0100589	-0.0340989	-0.0360223	-0.00384884	-0.00198431	-0.017244	-0.0301483	0.00319327	-0.0166533	-0.0135757	0.0066576	-0.0205617	-0.0117921	0.00830715	-0.026504	-0.0242706
NZ212689	-0.0264923	-0.0507059	-0.0291034	-0.0202633	-0.0275913	-0.0252642	0.000234563	-0.023983	-0.0427563	-0.0315086	-0.0127141	-0.0153995	-0.0399426	-0.0253993	0.000904412	-0.0328015	-0.0248551	-0.0205634	-0.00985128	-0.00452143	-0.0164059	-0.00735337	-0.0056611	-0.0163563	-0.0182971	-0.0207592	-0.00943077	-0.00364481	-0.0127135	-0.0164965	-0.0223645	-0.013399	-0.0224811	0.00584158	-0.0162435	-0.0238317	-0.0255901	0.00909593	-0.0237385	-0.00871937	0.0190476	-0.00840259	-0.00997508	0.0233913	0.00856109	-0.0245261	-0.00608406	-0.0316626	-0.0263009
NZ212885	-0.02262	-0.0567371	-0.0234275	-0.0180482	-0.022665	-0.0339276	-0.0186591	-0.0235378	-0.0409358	-0.0261877	-0.0203967	-0.0188434	-0.0327956	-0.0169108	-0.0169183	-0.0488319	-0.0296687	-0.0192501	0.00860829	0.00887091	-0.0187958	-0.0160675	-0.013355	-0.0174217	-0.00435801	-0.0112843	0.0156348	-0.00393795	-0.0162589	-0.0296522	-0.0170268	-0.00961129	-5.90767e-05	-0.00683501	-0.0137579	-0.033442	-0.00367532	-0.00386811	-0.0223801	0.0109013	0.00687835	-0.00746133	-0.00530808	-0.00350626	0.000185177	-0.022373	-0.0137329	-0.0286922	-0.0182295
NZ213081	-0.0253563	-0.0275706	-0.0290384	-0.0089985	-0.0103517	-0.0354351	-0.0111482	-0.0112978	-0.0188826	-0.0180906	-0.0243956	-0.017527	-0.0366084	0.00634297	0.0042612	-0.0250652	-0.00701808	-0.0212085	0.0215867	0.0986131	-0.00799875	-0.0116453	-0.0161814	0.00079302	0.0154406	0.0285578	0.0316005	-0.0077226	0.0222078	0.00346547	-0.00815178	0.00134921	-0.0230192	-0.00887233	-0.0149835	0.00549819	-0.00859291	-0.00203315	-0.00879301	0.0277238	0.033452	-0.0027461	-0.00970711	-0.00784329	0.0325306	-0.0149579	0.02315	-0.019231	-0.0216534
NZ213277	-0.0270889	-0.0618203	-0.0329805	-0.0329953	-0.0462585	-0.0353865	-0.0302412	-0.0330344	-0.0544963	-0.0376966	0.00733027	-0.0306003	-0.035472	-0.0340336	0.0114569	-0.0412554	-0.0312629	-0.0418009	-0.0286538	-0.0257139	-0.0121438	-0.0170135	-0.0029434	-0.0487429	-0.022642	-0.0381076	-0.0165544	-0.0202998	-0.0279988	-0.0369731	-0.041928	-0.0293945	-0.0268824	-0.00316469	-0.0284795	-0.0488288	-0.0192255	0.0124167	-0.0272886	-0.015161	0.00132731	-0.023733	-0.00886942	0.0197679	-0.0164416	-0.0404597	0.00599591	-0.0280543	-0.0417385
NZ198145	-0.0178404	-0.0228786	-0.0144599	0.0316095	-0.00918814	0.00255753	0.157212	-0.00891112	0.00513144	0.00794695	-0.0306778	0.067074	-0.00900953	-0.0100456	-0.00888637	-0.00612402	-0.0191173	0.00627196	-0.045835	0.0940443	-0.0142416	-0.0247591	-0.0414926	-0.00755787	0.0130982	0.0114759	-0.00965637	-0.0328929	-0.0130687	-0.0298608	-0.00160533	-0.00724968	0.0141618	-0.0228203	-0.0225904	-0.00275688	0.0138598	-0.0334881	-0.0106901	-0.00714128	-0.0309428	-0.0187401	-0.0231534	-0.0258608	0.00139129	0.128652	-0.0165118	-0.0109034	-0.00612794
NZ198370	-0.0136167	-0.00816534	0.00846574	-0.0222795	-0.0104545	0.00094173	-0.0352682	-0.029274	-0.00393021	-0.0101388	-0.0088457	-0.0412975	-0.00915419	-0.0363832	0.0171506	-0.0459667	-0.0341818	-0.02741	-0.0334553	-0.0360617	0.00954643	0.0131822	0.0213452	-0.0538093	-0.0226975	-0.0379996	-0.0286721	-0.0392321	-0.0231957	-0.0340244	-0.0230222	-0.0260287	-0.0447437	0.0197486	-0.045315	-0.0519111	-0.0328989	0.00774491	-0.0482894	-0.0260048	0.00711687	-0.0307046	0.0117667	-0.00810952	-0.0144624	-0.02484	-0.000941803	-0.0210022	-0.0203357
NZ198595	-0.023171	-0.0317151	-0.0273547	-0.00715138	-0.0286495	-0.0163627	-0.0113246	-0.00628297	-0.0322935	-0.0174779	-0.0468869	-0.0162266	-0.0135341	-0.0100441	-0.00856919	-0.0454147	-0.0240871	-0.0168644	0.016467	0.00110521	-0.0282355	-0.0242785	-0.0326361	-0.000758682	0.0121923	-0.00259134	0.00100383	-0.0228189	0.00685229	-0.00737522	-0.00677812	-0.0113854	0.00746712	-0.0296615	-0.00579203	0.00368157	-0.013876	-0.0107038	-0.0213641	-0.0134527	-0.0161285	0.000555243	-0.0272891	-0.0245629	-0.0177714	-0.030894	-0.0105299	-0.0292657	-0.0362198
NZ198820	-0.0233962	-0.0305142	-0.0190124	-0.0363652	-0.0328259	-0.03321	-0.0332504	-0.0202782	-0.0348297	-0.018154	-0.0122108	-0.0086396	-0.020185	-0.0329957	0.0107925	-0.0203037	-0.0465879	-0.0314289	-0.0216356	-0.0277366	0.00361109	0.00100162	0.00689874	-0.0446388	-0.0288695	-0.0223865	-0.0220606	-0.0297684	-0.00484886	-0.00541344	-0.0252262	-0.0219761	-0.0266054	-0.00279191	-0.0254181	-0.0240273	-0.0163051	0.00135865	-0.0163981	-0.0224877	0.00451271	-0.0295661	0.00602304	-0.00520679	-0.0407681	0.00201792	-0.00558074	-0.0101519	-0.0235712
NZ199270	-0.0272044	-0.0446598	-0.0279893	-0.0179599	-0.0318995	-0.0389741	-0.0285192	-0.0386681	-0.0404416	-0.0252765	0.00676383	-0.0258289	-0.0322056	-0.0407044	0.0140131	-0.0303966	-0.0338585	-0.0177188	-0.00305553	0.0137728	0.00775602	-0.0112445	0.0128699	-0.0108739	-0.0255137	0.0269182	0.0115859	-0.00694407	-0.0228273	-0.0291129	-0.00199037	0.0078319	-0.0368054	-0.000405587	-0.0295871	-0.034729	-0.0365381	0.00354206	-0.0160804	-0.0187092	0.0250317	-0.0203652	-0.00824093	0.00264697	-0.00500228	-0.0188521	0.019797	-0.0264338	-0.0274583
NZ199495	-0.0221882	-0.00695744	-0.0123764	-0.0338496	-0.0099455	-0.00725773	0.0561974	-0.00882301	0.0085282	-0.0214101	-0.0163124	0.0277065	-0.00349344	-0.0210896	-0.0292363	-0.0126701	-0.00539438	-0.0162818	-0.0184774	0.0431952	0.0162049	-0.0266945	-0.0126244	-0.000593189	0.0100862	-0.00682797	-0.0335911	-0.000490562	0.00522537	0.0177939	-0.00203577	0.00227397	0.0267742	-0.0426798	-0.00216008	-0.0144378	-0.0117039	-0.033958	-0.0206575	-0.00167029	-0.025996	-0.0142386	-0.0255228	-0.0306483	-0.0286253	0.0424617	-0.0123203	0.00104961	-0.0105603
NZ199720	-0.0228672	-0.0292582	-0.0244638	-0.033142	-0.0350645	-0.0315425	-0.0322254	-0.0172297	-0.0308907	-0.0357352	-0.0169407	-0.0160638	-0.0330653	-0.0385429	0.000741742	-0.0403424	-0.0278417	-0.0412543	-0.0443235	-0.0303359	-0.00589296	0.0048054	-0.00789237	-0.0386367	-0.0126992	-0.0145132	-0.0374097	-0.0341771	-0.0173854	-0.0312014	-0.0139878	-0.0226872	0.00129452	-0.0142575	-0.0129961	-0.0377024	-0.0337679	-0.0129815	-0.0456469	-0.0203467	-0.00962456	-0.0301024	-0.0131251	-0.00644206	-0.0492012	-0.0226597	-0.00518142	-0.0220177	-0.032799
NZ199945	-0.0323392	-0.0231283	-0.0421369	-0.0338098	-0.0236983	-0.0346227	0.0473428	-0.0175311	-0.00507803	-0.0227062	-0.0028746	0.0406426	-0.0116435	-0.0141113	-0.0281481	-0.0130079	-0.0228616	-0.0128939	-0.0339831	0.0323621	-0.0252007	-0.0352053	-0.0339696	-0.01053	-0.00848577	0.0014186	-0.031742	-0.0252571	-0.00282888	-0.0188094	-0.00814543	-0.0189077	0.0421792	-0.00972837	-0.0253484	-0.0259924	-0.00669832	-0.0483816	-0.0327757	-0.00248724	-0.0329962	-0.0359107	-0.0299359	-0.039486	-0.0262576	0.0140202	-0.0288406	-0.0159442	-0.0136544
NZ200170	-0.0239412	-0.00122519	-0.0501131	-0.0166301	-0.0399319	-0.0295785	0.0358833	-0.0246336	-0.0194967	-0.021134	-0.00787463	0.0704143	-0.00536486	-0.0174203	-0.0216553	-0.0182447	-0.0130432	-0.0244323	-0.0206363	0.06458	-0.034693	-0.0157034	-0.033102	-0.0171816	-0.00136727	0.00421389	-0.0207456	-0.0234088	-0.00357334	-0.0048763	-0.00788094	-0.0210557	0.0301955	-0.0228844	-0.00935801	-0.0270074	-0.0277963	-0.027448	-0.0268634	-0.0124869	-0.0399691	-0.0391014	-0.0252355	-0.0241044	-0.0433818	0.03461	-0.0369407	-0.0159164	0.00500767
NZ201295	-0.00978233	-0.014302	-0.0139322	0.00850879	-0.00656371	-0.023429	0.00306176	-0.0081693	-0.0291972	-0.0200462	-0.0168706	-0.0117268	-0.00114314	0.00116326	-0.0217962	-0.0181095	-0.00829732	-0.0356942	-0.00408182	-0.00500851	-0.00941327	0.00137527	-0.0148059	-0.0188557	-0.0124769	0.00155905	0.00244869	-0.00372042	-0.0302623	-0.0358152	-0.00904774	-0.00492963	-0.0254426	3.36253e-05	0.000246592	0.0134685	-0.0226783	-0.012607	-0.00941842	-0.0208064	-0.00745199	-0.0115163	-0.018962	-0.0201138	-0.0122344	-0.000195593	0.00923932	0.000181457	-0.0053692
NZ201520	-0.0316761	-0.0202387	-0.00194487	-0.0290038	-0.00586065	-0.0096267	-0.00087967	-0.0356432	-0.0160149	-0.0183511	-0.00784235	-0.0177706	-0.0243784	-0.0380628	0.00949064	-0.0430357	-0.0204343	-0.0303466	-0.0222837	0.00348423	0.00296867	0.000128098	0.00329713	-0.0370519	-0.02427	-0.0284908	-0.0186391	-0.0224014	-0.0274343	-0.0256259	-0.0285629	-0.0224551	-0.0267011	0.0127256	-0.0333768	-0.0296806	-0.0276907	0.00029912	-0.0374954	-0.0406372	0.0118291	-0.0230445	0.017719	0.00704715	-0.0146201	-0.00723148	-0.0058117	-0.0133082	-0.0265809
NZ201745	-0.0261373	-0.00355656	-0.0345485	-0.0373196	-0.0349358	-0.00541253	0.0033345	-0.0079642	0.0326264	-0.0267741	0.0224351	0.00755231	-0.0277397	-0.00843357	-0.00770271	0.0401518	0.0270064	0.0295733	0.00171471	-0.00881098	0.0467963	-0.0159887	-0.0357039	-0.0212095	0.00206188	0.015754	0.00434474	-0.0282822	-0.0101096	0.00514195	0.0130609	-0.00208101	0.0032269	-0.018018	-0.0118641	0.00125068	0.000174318	-0.0416498	-0.00626542	-0.00063675	-0.0347024	0.00807845	-0.0249515	-0.0178964	-0.0284372	-0.0145778	-0.0235518	-0.0195442	-0.00542903
NZ201970	-0.0294136	0.00725845	-0.0383941	-0.0332571	-0.0316625	-0.00508145	-0.00207241	-0.00607181	0.0334591	-0.0191944	0.0160193	0.00958562	-0.012996	-0.00426965	-0.026316	0.0442763	0.0493988	0.0305864	-0.00578334	-0.0157454	0.0402734	-0.0196595	-0.0324362	-0.0242096	0.018085	0.0222965	-0.0104639	-0.00538249	0.0195653	0.0120959	0.014818	-0.00218394	-0.00111469	-0.0259275	0.00970538	-0.0221536	0.00893764	-0.0372943	-0.00830168	-0.00170916	-0.0381309	0.00474579	-0.0295185	-0.0249435	-0.0325477	-0.00919642	-0.0191286	-0.0306834	-0.0115912
NZ202195	-0.0278038	0.00980395	-0.0315366	-0.0470068	-0.0252616	-0.0235884	0.0147617	-0.00140134	0.0348773	-0.0250642	-0.00359241	0.00553075	-0.0235385	-0.00972801	-0.0298241	0.0317385	0.0333551	0.0440217	0.0108253	-0.000562794	0.0325717	0.00445131	-0.0273712	-0.00421347	0.0119278	0.0260595	0.013258	-0.0100743	0.0239708	-0.00292196	0.0278644	0.00699575	0.0156179	-0.0142846	0.00428648	-0.0161642	-0.00340856	-0.0181098	-0.0154454	0.0152602	-0.0135184	0.0070602	-0.0414364	-0.0256334	-0.0269923	-0.023972	-0.0334983	-0.0118822	-0.00798605
NZ202870	-0.0225355	-0.00919862	-0.0202598	-0.0136686	-0.0165099	-0.00461767	-0.0218719	-0.0103596	-0.0183615	-0.0156136	-0.00170602	-0.00171403	-0.00492859	-0.03426	0.00785984	-0.0161118	0.00347966	-0.0129598	-0.018323	0.000247019	-0.00985627	-0.00392641	0.00273727	-0.0138594	-0.0154225	-0.0122763	-0.0319149	-0.00265283	-0.0163998	-0.0216371	-0.000872488	-0.0171248	0.00181224	0.00298381	-0.0014759	-0.034327	-0.00500554	-0.0123624	-0.0216361	-0.0149027	-0.0197711	-0.0298891	-0.00506571	0.00623365	0.00458166	0.0205547	-0.00712122	-0.00828795	0.00888222
NZ203320	-0.019551	0.000391859	-0.00189887	-0.0037118	0.000351699	-0.00531949	0.157446	-0.0013497	0.00414225	0.0129268	-0.0202418	0.0793307	-0.000681542	0.0010612	-0.0116792	-0.0146492	-0.0208505	-0.00376948	-0.0257718	0.097756	-0.0224906	-0.0254665	-0.0273816	0.000347382	-0.0142417	-0.0111012	-0.00694236	-0.0064491	-0.014475	-0.0167587	-0.0164096	0.00132067	0.0087761	-0.0245309	-0.0170638	0.00125353	0.00497386	-0.0189205	-0.00771115	0.00448971	-0.01965	-0.00532798	-0.0178973	-0.021174	0.0105873	0.100613	-0.0154774	-0.00887704	-0.0164456
NZ204670	-0.0268265	-0.0285053	-0.035294	-0.0189179	-0.0317019	-0.0289973	0.0533402	-0.0238776	-0.0185548	-0.0291091	-0.00828546	0.0519892	-0.00498658	-0.010498	-0.00716876	-0.0334345	-0.0251048	-0.0245839	-0.0112677	0.0366799	-0.0012171	-0.00314455	-0.0295842	-0.00795395	-0.00919577	-0.0357428	-0.0258234	-0.0182507	-0.00361216	0.00185998	-0.0163802	-0.00392566	0.0256137	-0.014367	-0.00102096	-0.013434	0.00267542	-0.0208244	-0.0162041	0.000691957	-0.0271453	-0.018116	-0.0134319	-0.0169905	-0.0494799	0.0536959	-0.0188186	-0.0132384	-0.0268042
NZ205120	-0.0251558	-0.00312174	-0.0257603	-0.0182279	-0.0292477	-0.0121192	0.0492279	-0.0206681	-0.00581953	-0.0114024	0.00930845	0.0496918	-0.0159078	-0.038188	0.00265803	-0.00390807	-0.00556062	-0.0177163	-0.0127929	0.0571033	-0.00502507	0.0115353	0.00614244	-0.0291337	-0.0177553	-0.0159619	-0.026909	-0.000921709	-0.0135978	-0.0268107	-0.022392	-0.0193956	-0.0081637	4.78904e-05	-0.00206703	-0.0355663	-0.0147053	-0.00587402	-0.027503	-0.0202172	-0.0121048	-0.0206614	-0.0108481	-0.00454832	-0.00459389	0.0323583	0.00629441	-0.0318085	-0.0192659
NZ205345	-0.0166644	0.0412348	0.0116408	0.00234816	-0.000994735	0.00988291	0.0123847	-0.00495638	-0.00369746	0.00109084	0.0063182	-0.00878442	-0.00193215	0.000577151	-0.0131948	0.0305733	0.0184763	0.0240024	-0.00943078	0.027644	0.00825732	0.00176429	-0.00196578	-0.0327383	0.0069523	-0.0122222	-0.00195334	0.016047	0.0118821	0.000670102	0.0289425	0.0151365	-0.00417594	-0.025883	0.0218628	0.00671038	0.0347579	-0.00668857	0.0123387	-0.000723383	-0.0221689	-0.000276961	-0.0140469	-0.00186823	0.0244426	0.0047421	-0.0111874	0.0221922	0.0302086
NZ205570	-0.0164048	-0.0244304	-0.0125734	-0.0353824	-0.0173065	-0.0081931	0.00746994	-0.0342434	-0.023983	-0.0220468	0.00266041	-0.0141388	-0.0390033	-0.020768	0.0212503	-0.0312591	-0.0155511	-0.0347017	-0.0108396	0.0290591	-0.00308304	0.0105125	0.00482091	-0.0288488	-0.00242656	0.0123083	0.00217855	-0.01563	-0.0107708	-0.0278448	-0.0122545	-0.00806312	-0.0367491	-0.0139727	-0.015028	-0.00256702	-0.0202993	-0.00296815	-0.0168639	-0.00967386	0.0171913	-0.0102871	0.00591236	0.00765218	0.00340175	-0.00317126	0.0199379	0.0108969	-0.0222727
NZ205795	-0.0288605	-0.0134494	-0.0293298	-0.024548	-0.0343954	-0.0326771	0.230057	-0.017795	0.0341137	-0.0169109	-0.00979527	0.188078	-0.0265681	1.48463e-05	0.000875337	0.00425207	0.0156368	0.00216218	-0.0330239	0.168885	-0.00521262	-0.020493	-0.0321762	-0.0110758	-0.0180105	-0.00877689	0.000533712	-0.0305545	-0.00642401	-0.0214519	-0.00821209	0.00512173	0.0203105	-0.00752351	-0.00970607	0.00605789	0.000551227	-0.0318205	-0.0093437	-0.00229463	0.00725514	-0.00987461	-0.0211645	-0.0129821	0.0281809	0.203989	-0.0301698	-0.00295101	-0.0209415
NZ207145	-0.0174485	-0.00337325	-0.0297094	-0.00195875	-0.0122402	0.00945957	-0.0337171	-0.0228586	-0.0203822	-0.00756747	-0.032659	-0.0324697	-0.00250205	-0.0306667	-0.0258381	-0.0278612	-0.0341977	-0.0334062	-0.0335613	-0.0364552	-0.0333803	-0.0211657	-0.0228497	-0.0287032	-0.0239308	-0.00993433	-0.020329	-0.0127506	-0.0147173	-0.0327382	-0.0193236	-0.0228487	-0.00831939	-0.0374949	-0.0180895	-0.0393914	-0.0278024	-0.0298271	-0.029406	-0.0335736	-0.0311428	-0.0282516	-0.0163134	-0.0200241	-0.0295728	-0.0308475	0.000485285	-0.0270322	-0.0206109
NZ207820	-0.0146551	-0.0188534	-0.00102738	0.0244856	-0.00222637	0.0292133	-0.0385329	-0.0101392	0.000701798	-0.00233904	-0.0201989	-0.0342926	0.0793211	-0.0184884	-0.000994571	0.000307922	-0.0267372	-0.002898	-0.00872909	-0.027253	-0.0104814	-0.0266467	-0.0138899	0.00166979	-0.00380506	-0.00988587	-0.0201565	-0.0271373	-0.00358178	-0.00926996	-0.0178773	-0.0149203	0.0305196	-0.0142408	-0.00101877	-0.026176	-0.000991762	-0.0123392	-0.000791675	-0.00174646	-0.0154304	-0.00978301	-0.00512151	-0.00605904	0.00365784	-0.0130158	-0.00786467	-0.0227056	-0.00613855
NZ208045	-0.0300566	-0.0525849	-0.0365119	-0.0415376	-0.0584476	-0.0503488	-0.0269581	-0.0441244	-0.0474423	-0.0480876	0.000631144	-0.0396836	-0.0498593	-0.048421	-0.00400704	-0.0537771	-0.056416	-0.0433088	-0.0519074	-0.0394643	0.00145987	-0.00759778	0.0180272	-0.0526181	-0.039515	-0.0452914	-0.0246289	-0.0457968	-0.0338638	-0.0486436	-0.0395579	-0.0515603	-0.0454013	-0.00330291	-0.0305849	-0.0366287	-0.0312286	0.00182278	-0.0436431	-0.0327668	0.0058505	-0.0386784	0.00537113	0.00990666	-0.0331625	-0.0473223	0.0135403	-0.028666	-0.050354
NZ208270	-0.0194358	-0.0493593	-0.0447396	-0.0428945	-0.0432105	-0.0506347	-0.03447	-0.0506781	-0.0534324	-0.0386844	0.00317478	-0.0288205	-0.049249	-0.0591288	-0.0108088	-0.0499427	-0.0478131	-0.0510349	-0.039359	-0.0391189	-0.00374671	-0.0238463	0.00681205	-0.0603386	-0.0392598	-0.0314297	-0.0275809	-0.0389468	-0.0291726	-0.033322	-0.0466922	-0.038048	-0.0382582	0.00421778	-0.0264405	-0.054664	-0.0266333	-0.000886828	-0.0469614	-0.0307925	0.014273	-0.0384119	0.0291419	0.0172921	-0.0264478	-0.0496091	0.014207	-0.0483133	-0.0458432
NZ208495	-0.00207308	-0.0266869	-0.0107491	-0.0329099	-0.0199858	-0.00976199	-0.0317453	-0.0313144	-0.0489829	-0.00451348	0.00379706	-0.0235425	-0.0250153	-0.0458243	-0.00863644	-0.04852	-0.0303151	-0.0303184	-0.00885747	-0.00699972	0.000392761	-0.00300019	0.0118815	-0.0288451	-0.0217167	-0.0242408	0.00796533	-0.0161617	-0.0255066	-0.0364029	-0.00763448	-0.00305418	-0.0178236	0.00803034	-0.03615	-0.0354073	-0.00517844	0.00456595	-0.02443	-0.0265403	0.0229837	-0.0202882	0.00487331	-0.00219676	-0.00562989	-0.00687639	0.0256795	-0.0256072	-0.0317046
NZ208720	-0.0254361	-0.0439343	-0.0213003	-0.0421252	-0.0254528	-0.0140961	-0.0344279	-0.0141959	-0.0293505	-0.0212761	-0.00598756	-0.0247539	-0.0375111	-0.0177766	0.0199298	-0.0306857	-0.0395023	0.000925206	0.00489039	-0.0248953	0.015933	0.0263327	0.0247163	0.0069134	0.00373261	-0.0221493	0.00315212	-0.0128302	-0.0191482	-0.00742518	-0.00434801	-0.0100825	-0.0270107	0.00340313	-0.0273679	-0.00411297	-0.00786104	-0.0123827	-0.0212393	-0.011992	0.0147491	0.0084866	0.00152559	0.021663	-0.00825613	-0.0268913	0.000180288	-0.0291296	-0.0374027
NZ208945	-0.0246241	-0.0260154	-0.0249863	-0.0411554	-0.0197483	-0.0402774	-0.0164639	-0.0253108	-0.0314469	-0.0294206	-0.0125481	-0.00831184	-0.0423695	-0.0153018	-0.00191134	-0.029992	-0.0334596	-0.037059	0.00227539	0.00868746	-0.0110148	0.00636844	0.0220224	-0.000588468	-0.0300805	-0.000307427	0.0116805	-0.0114489	-0.0126433	-0.00181649	0.00854307	0.00468549	-0.0158557	-0.00453275	-0.0170471	-0.00709998	-0.0090951	-0.00624981	-0.0169327	-0.00118082	0.021457	-0.00907646	-0.00605518	0.00320376	-0.0198727	-0.0148908	0.0015954	-0.0298958	-0.0324084
NZ209170	-0.0101749	-0.0340222	-0.0182816	-0.0267795	-0.0139061	-0.0261551	0.0225661	-0.0250205	-0.0200077	-0.0263177	-0.00717374	0.00313873	-0.0292505	-0.026775	-0.00620922	-0.0301358	-0.00270953	-0.0271472	0.0164766	-0.00173169	0.00453912	0.0154629	0.000679651	0.00723218	-0.00996101	0.00627882	0.0276178	-0.0015089	0.0184843	0.00900279	0.0212111	0.0330456	-0.0209652	0.00466884	0.0164029	-0.00830905	-0.00266104	0.00817684	-0.0267205	0.00458249	-0.00466555	0.0120577	-0.013797	-0.00744649	0.0236328	-0.00327678	-0.0062084	-0.0136204	-0.0113532
NZ209620	-0.0313168	-0.0219819	-0.0134787	-0.0370035	-0.0285604	-0.0179082	-0.00115733	-0.0441333	-0.0412792	-0.0392134	0.00550347	-0.0229183	-0.0468696	-0.0152533	0.0145395	-0.0248143	-0.0173751	-0.03953	-0.0093324	0.00742832	-0.00583706	0.0113151	0.0093211	-0.0298217	-0.0257313	-0.0145926	0.00612636	-0.0258355	-0.0173126	-0.0225667	-0.0109728	-0.0111271	-0.0225315	0.00237544	-0.012726	-0.0237412	-0.00108778	-0.00807823	-0.0256039	-0.0166102	-0.00923611	-0.00203863	-0.00648575	0.00629602	0.01488	-0.03696	0.00872905	-0.0211727	-0.0111158
NZ209845	-0.0431248	-0.0185656	-0.00621263	-0.0351091	-0.0181943	-0.0228678	0.0123258	-0.0152399	-0.0179435	-0.0194794	0.00145137	-0.0124281	-0.038961	-0.0127952	0.00336846	-0.0405903	-0.0240989	-0.0307702	0.0313188	0.031773	-0.00587032	0.00701501	0.0236384	-0.0219469	-0.000428424	-0.0144624	-0.00229405	-0.0294479	-0.00130991	-0.0126966	-0.00645735	-0.00115558	-0.0302586	-0.00412291	-0.000866222	-0.0134258	-0.0177544	0.00879808	-0.0252426	-0.00950196	0.00186277	0.0186818	-0.0104138	0.00941921	0.0154385	-0.0283694	0.000218461	-0.0261943	-0.0249867
NZ210295	-0.0281506	-0.0358999	-0.00375715	-0.0395019	-0.0263636	-0.0242226	-0.0135704	-0.0240969	-0.0219531	-0.0218431	-0.00359537	-0.0336122	-0.0391998	-0.0250905	0.0163868	-0.0381067	-0.0329052	-0.0272551	0.00839298	-0.0180164	0.00927861	-0.000404694	-0.00668247	-0.0184656	-0.00737466	-0.0190751	-0.0124531	-0.0408358	-0.0217838	-0.0288022	-0.00364677	0.00548784	-0.0279159	-0.00800852	-0.0213514	-0.0232354	0.00451907	0.000623079	-0.039195	-0.0175586	-0.0206177	-0.00216412	-0.00510065	0.0255207	0.00279377	-0.0202717	0.0095505	-0.00788887	-0.0219112
NZ210745	-0.0195676	-0.0315161	-0.0182839	-0.0316291	-0.027436	-0.00771463	-0.00721384	-0.0243012	-0.0217459	-0.0349832	0.0107651	-0.00795053	-0.0360278	-0.0272732	0.013212	-0.0250313	-0.0246829	-0.0394708	-0.000136471	0.0298475	-0.00222129	0.00705667	0.00761036	-0.0389444	-0.0057471	0.0015081	-0.028434	-0.0299079	-0.0148523	-0.0219214	-0.0056435	-0.00688009	-0.025161	-0.0142777	-0.0150512	-0.0105546	-0.0141223	-0.00158783	-0.0366881	-0.00738043	0.00154932	-0.00611671	0.00100795	0.021771	-0.0146414	-0.0156512	-0.00073755	-0.00687569	-0.0221719
NZ210970	-0.0419749	-0.0314676	-0.0210141	-0.0354641	-0.0242648	-0.0165042	-0.00807841	-0.0158486	-0.00957885	-0.0210463	0.000713	-0.0160862	-0.0360694	-0.0232397	0.00392085	-0.0440061	-0.013553	-0.0223324	-0.0176288	0.0174394	0.000797708	0.00157015	0.0163335	-0.023356	0.000467802	-0.0103139	-0.0266213	-0.0160386	-0.0147699	-0.0246178	-0.0077481	-0.00879869	-0.0353879	-0.0103682	-0.0100706	0.00629079	-0.0374597	0.000365861	-0.0337762	-0.00062442	0.00361574	-0.00873988	0.00842344	0.0360349	-0.000631175	-0.0329011	0.0228604	-0.00319158	-0.0308036
NZ211195	-0.035785	-0.00436618	-0.0516984	-0.0137118	-0.0389808	-0.0171965	0.0748922	-0.017967	-0.0084111	-0.0309543	-0.01774	0.0894023	0.00271646	-0.0290387	-0.0233702	-0.0309114	-0.00157437	-0.0167287	-0.018276	0.0459668	-0.00849594	-0.0186358	-0.0332387	-0.000408729	-0.0174666	-0.0132101	-0.0438455	-0.00331601	-0.0126665	-0.00466356	-0.0202095	-0.0180867	0.0247097	-0.0334657	-0.0215851	-0.0193093	0.00619616	-0.0407516	-0.0313966	-0.0192691	-0.0151642	-0.0400272	-0.0340581	-0.0286376	-0.0419234	0.103357	-0.0218926	-0.00785764	-0.0187123
NZ211420	-0.0259478	-0.0233034	-0.032093	0.0074323	-0.0252093	-0.0227075	0.112371	-0.0197692	0.00469532	-0.0120705	-0.0251392	0.0897702	-0.00537608	-0.0160393	-0.0136288	-0.0195129	-0.0264694	-0.00285004	-0.0305847	0.0680184	-0.0194124	-0.0422119	-0.0402322	-0.0209242	-0.0254295	-0.00340664	-0.0308744	-0.0281716	-0.0186679	-0.0317117	-0.0146165	-0.0112086	0.0292994	-0.0424544	-0.0289731	-0.0307443	0.00952322	-0.0374245	-0.0278216	-0.00968547	-0.0397774	-0.0244915	-0.0466035	-0.0321138	-0.0225999	0.110872	-0.014744	-0.0199408	-0.0082212
NZ212095	-0.0341153	-0.0262797	-0.0120216	-0.0302593	-0.016501	-0.0210111	-0.00553404	-0.026009	-0.0283574	-0.0347971	-0.0303307	-0.0259986	-0.0204427	-0.0252327	0.00995987	-0.0423635	-0.0333969	-0.033372	-0.0234096	-0.00664884	0.00231059	0.0077839	0.0115222	-0.0367235	-0.029364	-0.0287486	-0.0344256	-0.0123613	-0.030409	-0.0235559	-0.0303088	-0.0312579	-0.0209335	0.0119886	-0.0140872	-0.0400448	-0.0127863	-0.00996359	-0.0288025	-0.0366564	-0.00231722	-0.0248355	0.00150408	0.000341088	-0.0416346	-0.0053193	-0.0284973	-0.0279956	-0.0333152
NZ212545	-0.0174989	0.00759581	-0.0260678	-0.0221484	-0.00805189	0.0122726	-0.010528	-0.0181235	-0.0264918	-0.0176339	-0.0188435	0.0015471	0.00724388	0.00119694	-0.0253699	-0.00122257	-0.0410626	-0.0127649	-0.0199149	0.00650114	-0.0236738	-0.00265497	-0.0300697	-0.0249263	-0.0142638	-0.0126282	-0.0241107	-0.0349018	-0.0145873	-0.0146446	-0.00724418	-0.0111356	0.0383627	-0.0279913	-0.0106208	-0.0240596	-0.003131	-0.0380279	-0.043931	-0.0136707	-0.0326361	-0.0176151	-0.0329295	-0.0340361	-0.0276166	0.00129232	-0.0175794	-0.0135211	-0.00482823
NZ212770	-0.0335918	-0.0327962	-0.0433501	-0.0109831	-0.0331013	-0.00839161	0.14704	-0.00287741	-0.0171246	-0.0157858	-0.0310641	0.111943	-0.0396752	-0.0108095	-0.00609366	-0.0239497	-0.00841086	0.00565457	-0.0102264	0.114603	-0.00404248	-0.0143176	-0.0399005	-0.00960693	-0.0159893	-0.00132766	0.00795476	-0.0139572	-0.0123221	-0.0259465	-0.010903	-0.00876892	0.0175012	-0.0279074	-0.00677733	0.00177752	0.00612913	-0.0367322	-0.0129195	-0.0208016	-0.0190359	-0.0183655	-0.0236637	-0.040113	-0.0149351	0.142402	-0.0305554	-0.0123268	-0.00255739
NZ212995	-0.00392631	-0.0215734	0.00389575	-0.00673834	0.0275482	0.0183711	-0.00343748	0.00461965	-0.00693888	-0.00495194	-0.00113371	-0.0133448	-0.0165424	-0.00558399	0.00366928	-0.00404103	0.00729297	-0.0250189	0.0182498	0.047625	-0.0260357	0.00811059	-0.00203948	-0.00506341	-0.00764108	0.0149906	-0.000555908	-0.00399694	0.00179227	-0.0223668	0.0248838	0.0362167	-0.0280358	-0.0125643	0.0136274	0.014866	-0.0190375	-0.00601261	0.00972289	-0.00337861	-0.00810615	0.00531968	-0.00798805	0.0199503	0.0262966	-0.0003932	0.0288485	-0.000951813	-0.00204962
NZ213220	-0.0361533	-0.019643	-0.0502629	-0.0152017	-0.0345636	0.0654387	-0.037502	-0.0250822	-0.029967	-0.0179866	-0.0564592	0.00390564	0.000893989	-0.0281781	-0.0360825	-0.0474114	-0.0254018	-0.0327777	-0.0164686	-0.0224907	-0.0237897	-0.011778	-0.0246956	-0.0242982	-0.0282399	-0.0152411	-0.0184041	0.00227355	-0.00625402	-0.0177309	-0.0198901	-0.0183873	0.0451008	-0.0364774	-0.00603016	-0.0207823	-0.0187924	-0.0411931	-0.0292736	-0.0332946	-0.0354632	-0.0181369	-0.0161302	-0.0502668	-0.0442588	-0.00785893	-0.0265503	-0.0180447	-0.0251905
NZ213670	-0.0302065	-0.0128565	-0.0304954	0.00692184	-0.0321059	0.0389135	-0.0249379	-0.0290332	-0.0261171	-0.0180258	-0.0258639	-0.00736155	0.0288514	-0.0329408	-0.021602	-0.0173122	-0.0371256	-0.0500253	-0.039347	-0.023505	-0.0121839	0.00165965	-0.00857496	-0.0281083	0.000145839	-0.020573	-0.0300771	-0.0299615	-0.0281912	-0.0205039	-0.0268848	-0.0132917	0.0311788	-0.0170876	-0.00839728	-0.0324328	-0.018206	-0.0222147	-0.0399715	-0.0253751	-0.0307226	-0.0211127	-0.00773716	-0.0160754	-0.0265542	-0.0108517	-0.0106494	-0.0368029	-0.0124461
NZ213895	-0.0333182	-0.0312431	-0.0149558	-0.0502272	-0.0341635	-0.0329356	0.010679	-0.0234364	-0.044887	-0.0233864	-0.0234969	-0.00483106	-0.0447281	-0.0085575	-0.0033287	-0.0459065	-0.0276283	-0.0101641	-0.00192641	0.0418558	0.0119739	0.0075777	-0.000717953	-0.026164	0.00732647	-0.0117916	-0.00881084	-0.0233107	-0.0163435	-0.0228039	-0.0289142	-0.00354643	-0.0286081	0.00277523	-0.0199525	-0.0217012	-0.00508449	0.0134247	-0.0477558	-0.0218526	-0.0139036	-0.00498694	-0.0133289	0.011329	0.00149281	-0.0212119	0.011592	-0.0261276	-0.0294744
NZ214120	0.0266258	0.0385874	0.0600772	0.0440489	0.0239599	0.0208421	0.159674	-0.0131332	0.0372367	0.0408301	-0.0193882	0.109579	0.0094723	-0.0273444	-0.0273069	-0.0107914	-0.00568011	-5.25525e-05	-0.0357403	0.096276	-0.0149521	-0.0274255	-0.0290081	-0.0321278	-0.0323889	-0.0284705	-0.00737391	-0.00729775	-0.024421	-0.0149695	-0.0242419	-0.0101641	-0.013869	-0.0377687	-0.00485824	-0.0136864	0.0016564	-0.0389672	-0.0158704	-0.0193672	-0.0138532	-0.0146089	-0.0221843	-0.02284	-0.0177507	0.166371	-0.0180509	-0.0230279	-0.0112011
NZ214345	-0.0158186	-0.0224744	-0.0233899	-0.0233991	-0.0264094	-0.0194266	0.00424027	-0.0371236	-0.0344218	-0.0130565	-0.00667361	-0.00362662	-0.0254868	-0.0483306	0.00542304	-0.0427913	-0.027585	-0.0358853	-0.0417784	-0.00216159	-0.00220932	0.00622879	0.0126839	-0.0406967	-0.0269566	-0.0448122	-0.0253333	-0.0155961	-0.0285145	-0.0231495	-0.0268587	-0.0241102	-0.0193998	-0.00100866	-0.0147968	-0.0318938	-0.0212405	-0.00199297	-0.0188366	-0.0172887	0.0062396	-0.0323146	0.0055235	-0.00243714	-0.0228926	-0.00318248	-0.00800797	-0.0267719	-0.0324691
NZ214795	-0.010397	-0.0383589	-0.0164521	-0.0378914	-0.0183951	-0.0138811	-0.00472821	-0.0242675	-0.0319932	-0.0301979	-0.00944191	-0.0148441	-0.0478984	-0.00979444	0.0155455	-0.0431528	-0.0305957	-0.0294548	0.00648637	0.0198314	0.00897841	0.00766534	2.91583e-05	-0.0102828	-0.00530753	0.00839022	-0.000741881	-0.0176147	0.00502203	-0.0139965	0.0234014	-0.0144444	-0.014463	-0.0106986	-0.0100573	0.00952826	-0.0228139	-0.0219752	-0.0242879	0.00401654	0.005895	0.00991348	-0.0213579	0.0276668	0.0191551	-0.0389244	0.0283863	-0.0238473	-0.0120544
NZ215020	-0.0261828	-0.0378439	-0.0174194	-0.0377596	-0.0282963	-0.035743	-0.016529	-0.0470764	-0.0440532	-0.029711	-0.00458675	-0.0272367	-0.0450555	-0.0316	-0.00123235	-0.0387655	-0.0335922	-0.029898	-0.0124728	-0.0100063	0.0143859	-0.0174094	0.0232988	-0.036654	-0.0338657	-0.0158504	-0.00319165	-0.0152227	-0.0355081	-0.0397364	-0.0197835	-0.0196448	-0.0301079	0.000407454	-0.028915	-0.0390114	-0.0294516	0.000742089	-0.028468	-0.00939063	0.0247907	-0.0109057	-0.00154336	0.0148965	-0.008473	-0.0256652	0.00414008	-0.0321704	-0.0459391
NZ215920	-0.0145092	-0.0191923	-0.0377782	-0.0434409	-0.0272082	-0.0513672	-0.0143248	-0.0342135	-0.0387433	-0.0252015	-0.00836854	-0.0119106	-0.0398639	-0.0363739	0.0195555	-0.0427108	-0.0226683	-0.0446541	0.0122155	-0.0148083	0.0169791	0.00716612	0.00916276	-0.00432819	-0.00853483	0.0108333	0.00218591	-0.0104314	-0.01764	-0.0286603	0.00276292	-0.00166395	-0.0224757	-0.0145741	-0.0112385	-0.0287864	-0.00211979	-0.0167928	-0.0227579	-0.0173547	-0.00348174	-0.0117227	-0.010646	-0.00559193	-0.0219327	-0.0228072	0.00710521	-0.0403148	-0.0282795
NZ216145	-0.00940043	-0.0247027	-0.0246825	-0.0337552	-0.017049	-0.0366199	-0.00631879	-0.0323908	-0.031859	-0.0160739	-0.00671492	-0.01232	-0.0279913	-0.0299292	0.00743343	-0.0235557	-0.0371521	-0.026198	-0.00509214	-0.0184812	0.0164119	0.00355523	0.0167516	-0.0124032	-0.0245235	-0.00733676	-0.000545687	-0.007611	-0.0277498	-0.0171259	-0.00198092	-0.00195493	-0.0360463	-0.0119172	-0.0151369	-0.0193769	-0.00730891	-0.00796954	-0.0235393	-0.0157124	-0.00595405	-0.00305161	-0.00810747	0.00865932	-0.0117623	-0.0209901	0.00529237	-0.0273374	-0.0238246
NZ216595	-0.0408893	-0.039096	-0.0236486	-0.0432447	-0.0294639	-0.0211227	-0.0123136	-0.0203713	-0.0490987	-0.0165731	-0.0175515	-0.0166859	-0.032515	-0.0188228	-0.00965972	-0.0347418	-0.0211701	-0.0296057	0.0119664	-0.0397566	-0.00228766	-0.019383	-0.0148725	-0.00202958	-0.0107285	-0.0413789	-0.0172556	-0.0112949	-0.0329555	-0.0329564	-0.0124173	-0.0151138	-0.0170037	0.000547596	-0.0185389	-0.0135858	-0.00689502	0.00743187	-0.0375493	-0.00217102	9.63645e-05	-0.016171	-0.00342673	-0.00421771	-0.0220352	-0.011648	-0.00410692	-0.0220536	-0.0285061
NZ217045	-0.0189342	0.00209092	-0.0328916	-0.0119105	-0.0298632	-0.0381498	0.179149	0.000247902	0.00758864	-0.0137596	-0.0190331	0.191855	-0.0219119	-0.00258316	-0.000956106	0.0151704	-0.00922548	0.0323349	-0.0132788	0.19305	-0.0189597	-0.0087066	-0.0377277	0.00920483	0.0120382	-0.01204	0.0205043	-0.00192613	0.00253286	0.00662405	-0.00816093	-0.0115394	0.0020542	-0.0200418	-0.00304327	0.00286241	-0.00271753	-0.0261103	0.0109651	-0.000947069	0.000581928	0.00423967	-0.0261975	-0.00777353	-0.00288715	0.19377	-0.015103	-0.0108417	0.00765304
NZ217270	-0.0300862	-0.0368436	-0.0191472	-0.0386532	-0.028784	-0.0410838	-0.0102698	-0.00894265	-0.0344798	-0.0279498	-0.00991059	-0.0243086	-0.0407127	0.000108079	0.00205078	-0.0511801	-0.00434163	-0.023712	0.0175218	0.00480353	0.015189	-0.00339437	0.00227728	0.00156996	-0.0113338	0.0189297	0.0192613	-0.0084957	0.0134196	-0.00991089	0.0239079	0.012069	-0.0316101	0.000613041	-0.00550944	-0.00513883	-0.011553	-0.00152676	-0.00520908	-0.00867776	0.0217159	-0.00723931	3.72352e-06	0.00289339	0.0117761	-0.0151673	0.00453731	0.00021413	-0.0230239
NZ217495	-0.0211508	-0.0138506	-0.00642965	-0.0370508	-0.0276045	-0.0288284	-0.0289702	-0.0309686	-0.0270042	-0.0184789	-0.0172478	-0.0150519	-0.043287	-0.0471808	-0.000568665	-0.0411625	-0.029107	-0.0471641	-0.0449688	-0.0193813	-0.00851104	0.0178512	0.0236525	-0.0443887	-0.0207284	-0.0184051	-0.0428855	-0.0289322	-0.0353686	-0.0339097	-0.0258724	-0.0169632	-0.0188531	0.00266627	-0.00759342	-0.0303946	-0.0230612	-0.00248907	-0.034664	-0.0268371	-0.005445	-0.0268867	0.000225084	-0.0203106	-0.0165741	-0.0253172	-0.0103641	-0.0232774	-0.0313701
NZ218170	-0.0214391	-0.0323336	-0.0213165	-0.0478794	-0.0390587	-0.0158145	0.0161493	-0.025705	-0.0375566	-0.0235526	0.00293575	0.00880664	-0.0314061	-0.0251428	0.0105063	-0.0426626	-0.0205459	-0.024647	-0.0119847	0.0359235	-0.00455503	0.00844304	-0.00582733	-0.0334829	-0.0091236	0.0106052	-0.0127591	-0.0116233	-0.0112338	-0.0296324	-0.00332146	-0.0146813	-0.0268747	-0.00648263	0.000161607	-0.0172848	-0.00675559	-0.00384266	-0.0161996	-0.0135188	0.00408554	-0.000356403	-0.0143292	0.0128369	0.0134903	-0.00273247	0.00284706	-0.00499331	-0.0161467
NZ218395	-0.03002	-0.0271051	-0.0075092	-0.0277197	-0.0080318	-0.0131844	0.0161754	-0.0275672	-0.0184002	-0.0176533	-0.00292839	-0.0114701	-0.0309235	-0.0248632	0.0300516	-0.0338549	-0.0173014	-0.02076	-0.0160677	0.00171891	-0.00451209	0.0100698	0.0107363	-0.038355	-0.0103827	0.0133368	-0.00846621	-0.0166419	-0.00721716	-0.0263484	-0.00604042	-0.00582279	-0.0302475	-0.0070428	-0.0126355	-0.0194063	-0.0119715	-0.00786366	-0.0152886	-0.015753	-0.00238171	0.0186365	0.00280363	0.0229129	0.02298	-0.0171078	0.0241622	0.00857728	-0.0385766
NZ218620	-0.0224188	-0.0203324	0.00887377	-0.0178977	-0.0240588	-0.0172282	-0.031839	-0.0414185	-0.0230584	-0.00178325	-0.0060647	-0.0209926	-0.00972692	-0.0214498	0.0182068	-0.0443187	-0.031925	-0.0304177	-0.0227888	-0.0236309	0.013404	0.00149992	0.00938109	-0.0316048	-0.0105993	-0.0287254	-0.0173067	-0.0327591	-0.0351204	-0.039918	-0.0192379	-0.00606193	-0.0198787	0.000597916	-0.021335	-0.0308114	-0.0110608	-0.000640038	-0.0543014	-0.0277443	-0.0129695	-0.0116115	-0.00484754	-0.00518196	-0.00411714	-0.0394533	0.00816902	-0.0151436	-0.0232476
NZ218845	-0.0327736	-0.0137213	-0.0341166	-0.0336805	-0.0358172	-0.00760161	-0.0161023	-0.030721	-0.0440155	-0.0326156	-0.0389713	0.00330026	-0.0252843	-0.0191169	-0.037911	-0.0428932	-0.024553	-0.031292	-0.00208642	-0.0178766	-0.035313	-0.0377365	-0.0340376	-0.0184047	-0.0259988	-0.0151644	-0.00964159	-0.00837048	-0.0118646	-0.0274731	-0.0255965	-0.00875676	0.0170906	-0.0275007	-0.0162458	-0.00747113	-0.0130567	-0.0253962	-0.0310457	-0.0356811	-0.0222534	-0.0164764	-0.0382727	-0.0450666	-0.0504048	-0.0265857	-0.0132278	-0.0277362	-0.0253224
NZ219520	-0.0239157	-0.00854972	-0.0222657	-0.0512016	-0.0211875	-0.0334647	0.0312981	-0.012901	-0.0232928	-0.0247441	-0.00591017	0.0137871	-0.0281447	-0.0283804	-0.00571222	-0.0444347	-0.0174255	-0.0239334	-0.00575852	0.00473439	-0.0245725	0.000352408	-0.0230999	-0.0284629	-0.0107379	-0.00799751	0.00076635	-0.0189304	0.00254524	-0.0136776	0.00616259	0.00900684	0.00419719	-0.015926	-0.0203463	-0.0271848	-0.0110754	-0.0167694	-0.0221653	0.00947598	-0.0201988	-0.0179051	-0.0039039	-0.0175292	-0.024705	0.000596503	-0.0074249	-0.008834	-0.0260579
NZ220645	-0.0317378	-0.023609	-0.0241581	-0.0589672	-0.0140445	-0.0161985	-0.00902975	-0.0416627	-0.0241762	-0.0247088	0.00821081	-0.0149069	-0.0503962	-0.0409202	0.0179289	-0.0363166	-0.0129881	-0.0313608	-0.00871057	0.00159633	-0.00191786	0.0116889	0.00307765	-0.034098	-0.0170606	-0.015408	-0.00197151	-0.0202084	0.0101786	-0.0195325	-0.00367166	-0.00891018	-0.0267346	-0.00717665	-0.0120873	-0.00542067	-0.029821	0.010603	-0.0359282	-0.0228987	-0.00296648	-0.0106945	-0.00315275	0.0414923	0.018647	-0.0412814	0.0271003	-0.0229576	-0.0359034
NZ221095	-0.0209969	-0.0313842	-0.00571776	0.0104442	-0.00910935	0.0240607	-0.017904	-0.0342305	-0.0290147	-0.00170853	-0.0150761	-0.0159746	-0.0193358	-0.0349479	0.00581357	-0.000448157	-0.0293928	-0.0250841	-0.0254534	-0.0121085	-0.00381413	-0.00450718	-0.00209344	-0.0222355	-0.0223951	0.0194853	-0.0206703	-0.01613	-0.0251761	-0.0380903	-0.0114806	-0.0256474	-0.00043694	-0.00642375	-0.0100042	-0.0352741	-0.0299192	-0.0203044	-0.0179162	-0.0167855	-0.0185539	-0.0279559	0.00833209	-0.0214024	-0.00152854	-0.010638	-0.00526702	-0.0235293	-0.0144081
NZ221320	-0.021154	-0.035718	-0.00956115	-0.0065323	-0.0284475	0.0106522	-0.026499	-0.024163	-0.0354171	0.000326969	-0.0106845	-0.00546744	-0.00191818	-0.040843	-0.000481713	-0.0307719	-0.0244263	-0.0389324	-0.0359367	-0.0112735	0.00823748	0.00171626	0.010922	-0.024743	-0.0134887	0.0121021	-0.017964	-0.0147652	-0.019629	-0.0331858	-0.0225951	-0.0247167	-0.00100551	0.000583163	0.00349602	-0.0350197	-0.0233012	-0.0122491	-0.0292167	-0.0177599	-0.00861595	-0.0107413	-0.00667725	-0.0063522	-0.0293272	-0.00941979	0.00915193	-0.0378848	-0.00656135
NZ221995	-0.0207057	-0.036132	-0.0113844	-0.022723	-0.0186483	-0.0203175	0.00433015	-0.0287368	-0.0113349	-0.0146688	-0.00166868	0.0117833	-0.0295511	-0.0234175	-0.00855021	-0.0355487	-0.0116114	-0.0363535	-0.00621226	-0.00920192	0.00358472	-0.0171687	0.00374409	-0.0112405	-0.00728549	-0.0136312	0.00359307	-0.00378789	-0.0280526	-0.0314918	-0.0230149	-0.0137675	-0.0295233	-0.0120566	0.00132897	-0.0128934	-0.0152549	0.00460145	-0.0276017	-0.0185009	0.0117969	-0.0126209	0.0105002	-0.00509225	-0.0113155	0.0197691	0.00496136	-0.0125344	-0.0227859
NZ222220	-0.0193946	-0.0455359	-0.0395917	-0.0273358	-0.00472816	-0.0365472	-0.0149432	-0.0380505	-0.00329931	-0.036535	0.0197254	-0.0189378	-0.0377938	-0.0174054	-0.0107111	-0.0261322	-0.0172219	-0.00339318	-0.00984429	-0.0109344	0.00996315	-0.0121994	0.00608677	-0.00126037	-0.0258712	-0.00872392	0.00453789	-0.0103058	0.00632242	0.00443326	-0.00129383	-0.00111565	-0.0384593	0.00459162	0.0102889	-0.0361067	-0.0362192	0.0287575	-0.00742504	-0.00463717	0.0191166	0.00129359	-0.0018515	0.0239281	0.0103774	-0.0346762	0.0129518	-0.0210025	-0.0324941
NZ222895	-0.0220744	-0.0185902	-0.032216	-0.0270565	-0.0310138	-0.028822	-0.0348201	-0.0114429	-0.0285309	-0.0247346	-0.0238812	-0.0317127	0.00221177	-0.0337989	-0.00910158	-0.0470969	-0.0317215	-0.0339118	-0.0206069	-0.0423042	-0.0218237	-0.00851002	-0.028524	-0.0282337	-0.0132648	-0.0216904	-0.0232809	-0.0383331	-0.0155442	-0.0183183	-0.0255334	-0.0327109	0.00297789	-0.0218405	-0.0212725	-0.0250447	-0.0234775	-0.0259644	-0.0434675	-0.0066632	-0.0271392	-0.0270212	-0.0265645	-0.0199378	-0.0534418	-0.0344476	-0.00578084	-0.0178655	-0.0293909
NZ223120	-0.0266778	-0.0178614	-0.0351509	-0.0239491	-0.0295692	-0.00363636	-0.0339955	-0.0212094	-0.0209481	-0.017879	-0.0203793	-0.0280699	0.00267563	-0.0341185	-0.0174758	-0.0370679	-0.0105604	-0.0287697	-0.0339638	-0.0437455	-0.014782	-0.0137616	-0.0262057	-0.0244499	-0.00339925	-0.0161988	-0.0265878	-0.0329824	-0.0111517	-0.0118571	-0.010206	-0.0152867	0.00610219	-0.0178539	-0.0182778	-0.0317223	-0.0237126	-0.0411983	-0.039261	-0.00852722	-0.0337548	-0.0328139	-0.0352149	-0.0306738	-0.048046	-0.0283866	-0.00866508	-0.0152992	-0.0256466
NZ224020	-0.0184961	-0.00220003	-0.00662137	-0.000723529	-0.027954	-0.000860088	-0.0177311	-0.0299654	-0.0364454	-0.00504712	-0.0265651	-0.0121605	-0.00537022	-0.0206103	-0.0210631	-0.0321948	-0.0119213	-0.0345327	-0.0259907	-0.0120651	-0.0174337	-0.0246821	-0.0197432	-0.0186919	-0.012082	0.00764681	-0.00226877	-0.0132289	-0.004644	-0.00988689	-0.00461148	0.00542497	0.0204841	-0.041558	0.00875805	-0.027582	-0.014026	-0.0309198	-0.0127267	-0.0328457	-0.0391233	-0.00793678	-0.0220224	-0.0355237	-0.0247077	-0.0165243	-0.0210905	-0.0185879	-0.0213541
NZ224470	-0.0240086	-0.0136084	-0.0155553	-0.0294078	-0.013192	-0.0166198	-0.019997	-0.0339223	-0.0165373	-0.0227797	0.00528126	-0.0284275	-0.0171111	-0.0217828	0.0074069	-0.0307632	-0.0134263	-0.018835	-0.00174238	-0.0204241	-0.016701	0.0193166	0.0158853	-0.0257094	-0.0213147	-0.0242165	-0.0101487	-0.0447202	-0.0218016	0.00234997	-0.00224981	-0.00598902	-0.0111594	0.00310017	-0.0135457	-0.0114278	-0.010165	0.00836113	-0.0175291	0.00429894	0.00142018	0.00959278	0.00317851	0.0164676	0.0121664	-0.0261628	0.000435345	-0.00715138	-0.0296793
NZ224695	-0.0292914	-0.0196633	-0.0059745	-0.0298375	-0.00935481	-0.0315805	-0.014683	-0.0207623	-0.0233249	-0.0210562	0.00498687	-0.0224203	-0.0294508	-0.0434621	0.0069885	-0.0408031	-0.0096342	-0.0168974	-0.00740839	-0.00779397	-0.0113814	0.010032	0.00760956	-0.0314318	-0.016446	-0.0207062	-0.00750643	-0.0294747	-0.0214647	-0.00531136	-0.00876129	-0.0134587	-0.0257142	-0.00307876	-0.0228585	-0.0240718	-0.0223186	-0.00452526	-0.0248241	-0.015154	-0.00604388	0.011801	0.0220257	0.00884005	-0.0034706	-0.00864576	-0.00105963	-0.0117464	-0.030092
NZ224920	-0.0121787	-0.00598325	-0.0120899	0.00750468	-0.0169132	-0.0268399	0.128705	-0.00707098	-0.0251397	-0.00544279	-0.035517	0.073491	-0.00989746	-0.0297539	-0.0213404	-0.0200661	-0.0264252	0.00671425	-0.0423095	0.0675046	-0.00588561	-0.0257034	-0.00379291	-0.0419155	-0.0141912	0.00673258	0.0264877	-0.0117814	-0.020495	-0.0276092	0.00241615	0.0236918	-0.00663436	-0.0294293	-0.0218325	-0.0127816	0.0298871	-0.0251604	-0.0154616	-0.00889724	-0.0297452	-0.00950485	-0.00508571	-0.0218224	-0.00925346	0.0879927	-0.0277596	-0.0133245	-0.00984541
NZ225145	-0.0174065	-0.00768826	-0.00103947	-0.0403409	-0.00770588	-0.010029	-0.000160276	-0.013381	-0.0220987	-0.0303703	-0.0040285	-0.016916	-0.0381336	-0.0320507	0.0113712	-0.0131247	-0.0111192	-0.0298414	-0.00236626	0.0542109	-0.000888797	0.00358121	0.00397707	-0.0197442	-0.0109417	0.00256441	0.0188925	-0.00563478	0.00607278	-0.0167561	0.00967885	0.017021	-0.0248544	0.00759989	-0.0149643	-0.00688295	-0.00148858	-0.00274668	-0.028372	-0.0140067	0.0112464	0.00318019	-0.00370755	0.00112672	0.0410779	-0.0167818	-0.000791642	-0.0153733	-0.0254557
NZ226270	0.0338701	-0.0266202	-0.0235732	-0.00919238	-0.0294392	-0.0226819	0.0862882	-0.0130756	-0.0192117	-0.011267	-0.0237327	0.143196	-0.0310586	-0.0403635	-0.0147587	-0.028579	-0.0311277	-0.0216617	-0.0460989	0.0588621	-0.00204882	-0.0349039	-0.0284431	-0.0528182	-0.023775	-0.0173821	-0.0276246	-0.0273794	-0.0273394	-0.0238852	-0.0181983	-0.0037428	0.0545146	-0.0244032	-0.0159891	-0.0337793	0.0289272	-0.0282001	-0.0354053	-0.0228775	-0.0219234	-0.0317877	-0.00287224	-0.013809	-0.039636	0.103035	-0.00276896	-0.0181735	-0.0202634
NZ226945	-0.032325	-0.000629996	-0.044321	-0.00113755	-0.0386603	-0.00572696	0.0377861	-0.0222629	-0.0256146	-0.0260683	-0.0284446	0.0409105	0.0528469	-0.0325961	-0.0417574	-0.023923	-0.0155932	-0.0231382	-0.0204018	0.0529609	-0.0178759	-0.0276438	-0.0449635	-0.00563461	-0.0188371	-0.0143833	-0.0275793	-0.0286305	-0.0212292	-0.0148383	-0.0204978	-0.0202294	0.0400121	-0.0229995	0.00143365	-0.0426848	-0.018425	-0.0560838	-0.0364027	-0.0117339	-0.0436576	-0.0235581	-0.0509966	-0.0336493	-0.0127326	0.0169879	-0.0499239	-0.0148196	-0.00777824
NZ227170	-0.0326164	-0.017194	-0.0293092	0.00407795	-0.036218	-0.0111645	0.1067	-0.0173686	-0.0141651	-0.0223746	-0.0354209	0.107812	-0.00814986	-0.022894	-0.0279913	-0.0325451	-0.0159861	-0.0203352	-0.0340968	0.0511026	-0.0114091	-0.0230427	-0.0214462	-0.0272715	-0.0138076	-0.0255024	-0.0132946	-0.013303	-0.039952	-0.0589706	-0.0223335	-0.0112205	0.0398165	-0.035787	0.0103129	-0.024556	0.0130342	-0.039939	-0.0094584	-0.0369669	-0.037777	-0.0277613	-0.0364076	-0.0296456	-0.0280679	0.084053	-0.0357745	-0.011357	-0.0210731
NZ227845	-0.0343268	-0.0126197	-0.029199	-0.0270551	-0.0376409	-0.0217355	-0.0364646	-0.0262938	-0.0483588	-0.0214922	-0.00959122	-0.0266384	-0.0187209	-0.0356914	-0.00720066	-0.0284443	-0.0236317	-0.0357874	-0.0271833	-0.0300772	-0.0104084	0.0119802	0.00546565	-0.0306165	-0.0218704	-0.0154776	-0.0189281	-0.023502	-0.00933131	-0.0120378	-0.0110856	-0.0253594	-0.0058475	-0.00611324	-0.0064752	-0.0343436	-0.022377	-0.0205237	-0.0452979	-0.023267	-0.0166933	-0.00800215	-0.013058	-0.0251333	-0.0377765	-0.0330314	0.000792752	-0.0221366	-0.0252128
NZ228295	-0.0332293	-0.0327832	-0.0175105	-0.036915	-0.0352978	-0.0412621	-0.0158591	-0.0417113	-0.0408526	-0.0231172	0.0105352	-0.0229876	-0.0337044	-0.0408279	-0.00225343	-0.0491432	-0.0285371	-0.0485501	-0.0122764	-0.0105483	0.0258554	-0.00101931	0.0167991	-0.0449518	-0.0369892	-0.0215272	-0.0193073	-0.0403118	-0.0292975	-0.0388298	-0.0336389	-0.0305805	-0.026879	-0.00232713	-0.0324725	-0.0330883	-0.0116636	-0.00451766	-0.0282491	-0.0248525	0.013049	-0.0260632	0.00157277	0.0048739	-0.0297574	-0.0382694	0.00325427	-0.0315005	-0.0398469
NZ228520	-0.0360943	-0.0331399	-0.0311751	-0.0419332	-0.0455635	-0.0418217	-0.0249637	-0.0436068	-0.0457749	-0.0275886	-0.000643711	-0.0146078	-0.037212	-0.0506371	0.00523022	-0.0489025	-0.040336	-0.0471426	-0.0209075	-0.0156622	0.00565808	0.00253569	0.0134324	-0.0383193	-0.0257516	-0.0259253	-0.0211014	-0.0482891	-0.021921	-0.0310192	-0.0344015	-0.0271777	-0.0224222	-0.00843878	-0.0252143	-0.0387264	-0.0206161	-0.00227598	-0.0332334	-0.0194713	0.0128219	-0.0307544	3.79795e-05	-0.00155903	-0.0343641	-0.0333503	0.00347244	-0.035335	-0.0416015
NZ228745	-0.0240347	-0.046687	-0.0177119	-0.0288758	-0.0397604	-0.0335667	-0.00251595	-0.0223427	-0.056825	-0.0417444	-0.00268098	-0.017902	-0.0295939	-0.0176772	-0.00040879	-0.0513681	-0.0432977	-0.0337077	-0.0145633	-0.00547953	0.0107454	-0.0038868	0.00583188	-0.0186841	-0.0132297	-0.0139502	-0.0132748	-0.020853	-0.00850852	-0.014456	-0.00200527	-0.0088953	-0.0083728	-0.00485643	-0.0207188	-0.0327937	-0.00689926	-0.0152312	-0.0171155	-0.0111148	0.00761688	-0.0101723	-0.00316041	0.0225121	-0.0149544	-0.0116127	0.0165862	-0.0282355	-0.0282905
NZ229870	-0.036925	-0.0187013	-0.0436903	-0.0296984	-0.038768	0.00723081	-0.0475627	-0.0291682	-0.0502524	-0.0400531	-0.0413585	-0.0228279	-0.0153557	-0.0163748	-0.0361891	-0.0538253	-0.0217207	-0.0456116	-0.0447522	-0.0432946	-0.0301247	-0.0234677	-0.0126725	-0.0270991	-0.0243333	-0.0174671	-0.0398732	-0.0223971	-0.0141898	-0.00902202	-0.0224824	-0.0213066	0.026636	-0.0348029	-0.0291845	-0.0313504	-0.0369472	-0.0263573	-0.0519996	-0.0243321	-0.0325825	-0.0260895	-0.0318951	-0.0289434	-0.0393602	-0.0353591	-0.0166746	-0.0241655	-0.0360347
NZ230095	-0.0213136	-0.0290743	-0.0166029	0.0274091	0.00375778	-0.00570679	0.168472	0.00779999	-0.0212656	-0.0114439	-0.015032	0.0902897	-0.028654	0.00244377	-0.0254871	-0.0336145	-0.021807	-0.031787	-0.0137193	0.102859	-0.0372567	-0.0185263	-0.0358573	-0.00186051	-0.0253046	0.0217952	0.027645	-0.0206853	-0.00765319	-0.00758084	0.00358473	0.00563987	0.0132813	-0.0171004	-0.0212219	-0.0123401	0.000810085	-0.0246512	-0.0345112	-0.00329835	0.00386717	-0.00324648	-0.0126932	-0.0158966	-0.0147247	0.137393	-0.0182715	-0.0222227	-0.0139244
NZ230320	0.0436737	-0.0347633	-0.0156691	-0.0351525	-0.0243026	-0.028931	-0.0222301	-0.0186765	-0.0110878	-0.015239	-0.00602664	0.0204119	-0.0246877	-0.0306895	0.00591783	-0.0139956	-0.0150225	-0.027195	-0.0259805	-0.0202166	-0.00174836	0.0004614	-0.00919265	-0.04293	-0.0327015	-0.00278746	-0.0268282	-0.0188327	-0.0237698	-0.0327272	-0.0283367	-0.0179	0.0281599	-0.0191933	-0.0203444	-0.026546	0.0371921	-0.0105335	-0.0376469	-0.00388069	-0.020118	-0.0136646	-0.0170069	-0.0177923	-0.0228431	-0.0204991	-0.0112446	-0.0135386	-0.0374643
NZ230545	-0.0155264	-0.0400331	-0.0220211	-0.0514924	-0.0209936	-0.0265296	-0.0124447	-0.0142797	-0.0355894	-0.0224535	-0.0103721	-0.0269909	-0.0300195	0.000142612	-0.000422938	-0.0392863	-0.0206587	-0.0188076	-0.00866474	-0.0202276	-0.00303316	-0.0183699	0.00547954	-0.0206147	-0.00305869	-0.0326551	-0.0248945	-0.00194534	-0.0184317	-0.0113926	-0.0134447	-0.0160678	-0.00922115	0.0207925	-0.0102547	-0.0236766	-0.028118	0.00482068	-0.0291298	-0.0130679	0.00428846	-0.020135	-0.00968475	0.0106725	-0.0248663	-0.0161812	0.00303871	-0.0235544	-0.0297194
NZ230995	-0.00794907	-0.00638689	0.00248269	-0.0116122	-0.00966242	-0.017188	-0.0245896	-0.0191479	-0.0231196	-0.00387365	-0.0128165	-0.023331	0.0104019	-0.00990549	-0.0111474	-0.0177304	-0.0384852	-0.014832	-0.0175517	-0.0130448	-0.0263102	-0.0176128	-0.021946	-0.0280362	0.00532463	-0.0267631	-0.00351901	-0.0308194	-0.00152593	-0.0177939	-0.0121464	-0.000244293	-0.0146642	-0.0108491	-0.0248627	-0.0232634	-0.0184946	0.00690801	-0.0359087	-0.00356854	-0.0299065	-0.00853881	-0.0334803	-0.0280035	0.0157974	-0.0164499	-0.0184797	-0.00120374	-0.0106267
NZ231670	-0.0376829	-0.019679	-0.0255376	-0.0237714	-0.0208295	-0.0255143	-0.0319859	-0.0116863	-0.0150718	-0.0142178	-0.0175749	-0.0328917	-0.0312983	-0.0507545	0.0346989	-0.0424985	-0.0370603	-0.0428861	-0.0254046	-0.044137	-0.0178002	0.0178849	0.00357505	-0.0144646	-0.0318269	-0.0368705	-0.0352256	-0.0384299	-0.035521	-0.0376863	-0.0271013	-0.0217206	-0.0296585	0.00297047	-0.0410915	-0.0222669	-0.0263306	-0.0184519	-0.0503957	-0.0220068	-0.0126825	-0.0295811	-0.00296536	0.0205653	-0.013632	-0.0350516	0.00877734	-0.0264678	-0.0430773
NZ231895	-0.0134214	-0.0415074	-0.0134172	-0.0321848	-0.02687	-0.0315661	-0.0133046	-0.0217512	-0.0202048	-0.0181165	-0.0081375	-0.0171978	-0.0330325	-0.02133	-0.0010799	-0.0370179	-0.02866	-0.0159755	0.0195035	-0.0118266	-0.00496961	-0.0118685	-0.00489479	0.00197902	-0.00786414	-0.00453195	0.0116552	-0.00928722	-0.00754504	-0.00132888	-0.0179908	-0.0109023	-0.0328075	-0.016733	-0.0222918	-0.00993792	-0.0147118	-0.00890174	-0.0115526	0.0133192	0.0111732	0.00476971	0.00461763	0.0377529	-0.00979732	-0.0236471	0.0245784	-0.0202827	-0.0284656
NZ232120	-0.0224336	-0.0364507	-0.0179765	-0.0462698	-0.0255955	-0.00797657	-0.000193395	-0.0149811	-0.0428123	-0.0253643	0.000915431	-0.00871976	-0.0426703	0.00365735	0.0126119	-0.0556347	-0.00606251	-0.0275692	-0.000404051	-0.00767747	-0.00532404	-0.0010795	-0.0105025	-0.0241569	0.00327431	-1.07858e-05	-0.00171959	-0.0224027	0.00392032	-0.0138187	0.00793223	-0.0129758	-0.0273281	0.00289973	-0.00520117	-0.0229013	-0.0198235	0.000201918	-0.0129892	0.00280774	-0.00888655	-0.00930401	-0.0151152	0.00974567	-0.0221801	-0.00840526	-0.000762759	-0.00140529	-0.0278055
NZ232345	0.0025508	0.0287277	0.0237201	0.0482129	0.0285184	0.0386239	-0.000911568	-0.00442623	0.0036078	0.0413754	-0.0271962	-0.0297125	0.0380537	0.00205424	-0.0334296	-0.0175736	-0.0438634	-0.0102166	-0.0406399	-0.00946658	-0.0304653	-0.0285543	-0.0132554	-0.0272142	0.00236449	-0.008575	-0.00726826	-0.00972853	-0.0135158	-0.0184994	-0.0193903	-0.0150242	-0.00658805	-0.00870821	-0.0111331	-0.0269055	-0.0055147	-0.0195226	-0.00904599	-0.0125203	-0.0156358	-0.0186348	-0.0165661	-0.0076228	0.005352	0.00327129	-0.0276062	0.0126048	-0.00375674
NZ232570	-0.0215387	-0.0325798	-0.0162813	-0.0192497	-0.0291253	-0.00419018	-0.0232087	-0.0113187	0.00812928	-0.00138793	-0.0284748	-0.0379859	0.00410587	-0.0136425	-0.00780495	-0.0229217	-0.00618786	-0.0188903	-0.0455483	-0.0195493	-0.0314225	-0.0102402	-0.0217543	-0.0103656	0.00809782	-0.0120236	-0.0368928	-0.0269189	0.00238584	-0.0142428	-0.0371839	-0.0142116	0.0137721	-0.00666117	-0.0264973	-0.0193685	-0.0200052	-0.0236983	-0.0390031	-0.0183137	-0.0389757	-0.0204939	-0.0377641	-0.00473592	-0.00677119	-0.0208577	-0.0198156	0.013192	-0.0304842
NZ219891	-0.0184654	-0.0294106	-0.0240244	-0.00604751	-0.0291633	-0.00869796	-0.0273952	-0.0116611	-0.0126117	-0.0198968	-0.0277011	-0.00635233	-0.0166351	0.00501584	0.00638362	-0.0320232	-0.00270305	-0.0269885	-0.0439743	-0.0216221	-0.00425301	-0.00880708	-0.00428528	-0.0289929	-0.0120739	-0.0168075	-0.0365194	-0.0239809	-0.0215229	-0.0336592	-0.0232264	-0.0352344	0.00826098	-0.00784339	-0.00486853	-0.0315758	-0.0239324	-0.0181731	-0.0493109	-0.0322401	-0.0139481	-0.0189762	-0.018435	-0.00692708	-0.0371619	-0.0164147	-0.00165324	-0.0187375	-0.0274615
NZ220147	-0.0495443	-0.028057	-0.0451887	-0.0188472	-0.0246363	0.0123215	0.136279	-0.036072	-0.0340296	-0.0312592	-0.0268153	0.102445	-0.00699577	-0.0164246	-0.0410525	-0.0259349	-0.0215733	-0.024237	-0.0257562	0.126664	-0.0248931	-0.0177176	-0.0446814	-0.0376047	-0.0393763	-0.0117563	-0.0225963	-0.0287203	-0.0124866	-0.0230053	-0.0126739	-0.00354497	0.0253743	-0.0400834	-0.0143145	-0.0265584	-0.0179907	-0.0499904	-0.0465143	-0.0232715	-0.0371189	-0.0252319	-0.0297072	-0.0495609	-0.0382263	0.0731111	-0.0244521	-0.0271576	-0.0138992
NZ220403	-0.0334234	-0.0246972	-0.0308264	0.01535	-0.0336093	0.0168311	0.00787382	-0.0189648	-0.0321804	-0.0118748	-0.0241714	-0.00163893	-0.00460549	-0.0110752	-0.0045387	-0.033882	-0.00335562	-0.0306961	0.0104589	0.0138103	-0.0200284	-0.0110942	-0.0144805	0.00730192	-0.0141807	0.00341194	-0.000636022	-0.0226607	0.00822798	-0.0114782	-0.00935928	-0.00374749	0.027759	-0.0275305	-0.00933139	0.00456688	-0.00711742	-0.016695	-0.0153608	-0.0361787	-0.00142244	0.0111128	-0.0415153	-0.0453162	-0.0102857	0.00327497	0.00340962	-0.0268979	-0.0125404
NZ220659	-0.017178	-0.0357607	-0.0279846	-0.039684	-0.0310155	-0.0299341	3.44426e-05	-0.0172672	-0.028324	-0.0182994	-0.00587984	-0.00783245	-0.028695	-0.0127031	-0.0117581	-0.0378603	-0.0189339	0.00212641	0.00927624	0.0112524	0.0201667	-0.0101801	0.00469599	0.00756786	-0.0109274	-0.0293522	-0.0180519	-0.0202528	-0.00950914	-0.0193402	-0.0187882	-0.0177701	0.000112856	0.00364049	-0.0231511	-0.00966432	-0.0085988	0.000903223	-0.0174397	-0.0172785	0.00795212	0.00576479	-0.00434703	0.0229037	-0.00650254	0.000508465	0.000400741	-0.00774964	-0.0148785
NZ220915	-0.0258219	-0.0216049	-0.0124873	-0.0287861	-0.0213351	-0.0173791	-0.0278188	-0.0236903	-0.0300858	-0.0161269	-0.0107755	-0.0450254	-0.0182536	-0.000807541	-0.0003867	-0.0321706	-0.0351477	-0.017024	-0.0166267	-0.0255855	0.00871577	0.0026173	0.00640071	-0.0136061	-0.0112236	-0.0217742	-0.0368584	-0.0161921	-0.0112934	-0.0247544	-0.0413148	-0.0216456	-0.0238061	0.0131462	-0.0395735	-0.0434584	-0.0291865	-0.0171819	-0.0372552	-0.0115831	-0.00237149	-0.0209667	0.000497234	0.0274379	-0.021403	-0.0409964	0.000656879	-0.00984957	-0.0171757
NZ221171	-0.0255041	-0.00417464	-0.0185501	-0.0207012	-0.0298441	-0.0306002	-0.010986	-0.034251	-0.0315886	0.000869404	-0.00256657	-0.0128218	-0.0103885	-0.0197441	-0.00932973	-0.0234037	-0.0188899	-0.0224555	-0.0405235	-0.0208599	-0.0094937	-0.00306218	0.00869128	-0.0209201	-0.00458164	-0.023153	-0.0164915	-0.0240698	-0.0218203	-0.0364762	-0.0217371	-0.0270263	-0.0133031	-0.0116749	-0.0138857	-0.0420866	-0.0108995	-0.0146208	-0.0356072	-0.0174091	-0.0102549	-0.0197753	-0.0179941	-0.019112	-0.0138085	-0.0207986	-0.00350637	-0.019841	-0.018842
NZ221427	-0.022436	-0.0162067	-0.0219414	-0.019572	-0.0250343	-0.0184629	-0.0119085	-0.0253942	-0.0288135	-0.00776952	-0.019897	-0.0137161	-0.021857	-0.0256719	-0.00260912	-0.0359431	-0.023634	-0.0348765	-0.0380584	-0.00438814	-0.00423296	0.00158418	0.00180531	-0.0141488	-0.0122116	-0.0242615	-0.0242061	-0.022129	-0.0202008	-0.0260411	-0.0226878	-0.0342167	-0.01639	-0.00897882	-0.0173954	-0.0355238	-0.0152152	-0.0109608	-0.0268462	-0.0268822	-0.0181328	-0.0223831	-0.0106873	-0.0215451	-0.0291831	-0.0178207	-0.00449654	-0.0123933	-0.0196743
NZ221683	-0.0348949	-0.0104597	-0.0443713	-0.0119931	-0.0294611	0.0726493	-0.0371454	-0.0206786	-0.0431832	-0.0164858	-0.0450381	0.0112459	0.00827931	-0.0327817	-0.0400716	-0.0434869	-0.0248593	-0.0295296	-0.0308064	-0.0253582	-0.0312172	-0.0143525	-0.0226143	-0.0297641	-0.0021977	-0.0281642	-0.0288189	-0.0186985	-0.0155979	-0.0264717	-0.0157401	0.00253694	0.0725803	-0.0285905	-0.0247138	-0.0304193	-0.00411344	-0.0536258	-0.0329753	-0.0477734	-0.0260036	-0.0287039	-0.0523884	-0.0335869	-0.0305098	-0.00344405	-0.0274281	-0.0158957	-0.0143782
NZ221939	-0.0312105	-0.0121638	-0.0206153	-0.0185503	-0.0210703	0.0191962	-0.0158582	-0.0283631	-0.043033	-0.0132974	-0.0213441	0.00537631	-0.0132936	-0.028049	-0.0113668	-0.0372379	-0.0125003	-0.0432903	-0.0278435	-0.00743034	0.00127545	0.00546363	0.00383598	-0.0342077	-0.035596	-0.0336786	-0.00853502	-0.0151607	-0.0168624	-0.0161757	-0.020674	-0.0130725	0.0156213	-0.00467663	-0.0246086	-0.0300042	-0.000186725	-0.021167	-0.0374413	-0.0318747	-0.0241568	-0.0178611	-0.0263327	-0.0304493	-0.0169785	-0.0101027	-0.0250796	-0.0238677	-0.0201519
NZ222195	-0.00776819	-0.024288	-0.00481045	0.00220906	-0.0290121	-0.00813525	-0.0237887	0.00718086	-0.0282145	-0.0234488	-0.0118691	-0.0343048	-0.0191105	-0.0079491	-0.0057133	-0.023575	-0.0204083	-0.0251069	-0.0186109	0.000838469	-0.00508252	0.000559879	0.00396001	-0.0101059	-0.0160035	-0.0076604	-0.0122438	0.0093244	-0.0164678	-0.0218573	-0.0242024	-0.0228913	0.0177745	-0.023497	0.010755	0.0225396	-0.0311819	0.0092646	-0.00153102	-0.0134207	-0.0171111	-0.0200086	-0.00459263	-0.00605436	0.00238867	-0.0323726	-0.00525592	0.000200269	-0.0308557
NZ222963	-0.0314834	-0.0476256	-0.0330293	-0.0674044	-0.0430607	-0.0419511	-0.0107933	-0.0380602	-0.0568786	-0.0417248	-0.000615284	-0.0242741	-0.0510437	-0.0349842	-0.00304395	-0.0454414	-0.0214196	-0.0242694	-0.0355284	-0.0292178	0.00432247	0.00298685	0.016668	-0.0429917	-0.0136441	-0.0108699	-0.0268955	0.000788337	-0.0104448	-0.00480916	-0.000835785	-0.0173192	-0.0221232	0.00247378	-0.0209134	-0.0428409	-0.0317649	0.00258859	-0.0493367	-0.0135921	0.00939512	-0.00962288	-0.0131287	0.0166134	-0.026918	-0.0154823	0.00273994	-0.0338862	-0.0419451
NZ223219	-0.0214687	-0.0459754	-0.010834	-0.0425036	-0.037527	-0.0269763	-0.0352064	-0.0448029	-0.0464693	-0.0338463	0.00597807	-0.0270205	-0.0271575	-0.0307131	0.0129399	-0.0469252	-0.0347232	-0.0368177	-0.0341996	-0.0378656	0.00210594	-0.00092627	0.00706199	-0.0367196	-0.0289543	-0.0397191	-0.0306283	-0.0330265	-0.0239907	-0.0220978	-0.042012	-0.0339483	-0.0241199	-0.0130224	-0.0411555	-0.0483717	-0.0292974	-0.00400189	-0.0318931	-0.0216988	-8.6893e-05	-0.0268777	0.0118285	0.0286403	-0.0166665	-0.0484743	0.0144118	-0.027073	-0.0444152
NZ223475	-0.0242109	-0.0572063	-0.0241391	-0.0348014	-0.0358051	-0.026641	-0.0225384	-0.0329691	-0.0385473	-0.035123	0.00149415	-0.0392208	-0.029105	-0.0487585	0.00808392	-0.0441493	-0.0515793	-0.038861	-0.0350818	-0.0325026	-0.0106411	0.00569376	0.00898116	-0.0442416	-0.0294532	-0.0414918	-0.0296279	-0.0284188	-0.0152739	-0.0273313	-0.0350481	-0.0291545	-0.030075	0.00162403	-0.0285044	-0.0448179	-0.0288551	-0.000775047	-0.0338067	-0.0237309	0.0021761	-0.0229124	-0.00275612	0.0149971	-0.00516527	-0.0407607	0.0121318	-0.0288345	-0.0497277
NZ224243	-0.0115932	-0.0172853	-0.0221237	-0.037949	-0.0315182	-0.0158608	-0.0107042	-0.0325658	-0.0369715	-0.0165475	-0.0151755	-0.00043841	-0.0289441	-0.0115205	0.000782123	-0.0235954	-0.0155644	-0.0275679	-0.0151366	-0.00966023	-0.0119062	-0.00528305	-0.00884966	-0.00851986	-0.0135776	-0.022905	-0.00575404	-0.00866524	-0.00365387	-0.0139753	-0.0196291	-0.0164466	-0.0272254	-0.0126501	-0.0148552	-0.00579874	-0.0152453	0.000919053	-0.0204169	-0.0215633	0.00216797	-0.0070932	-0.0198993	-0.0164741	-0.0173934	-0.0202237	-0.0115949	0.00485255	-0.00242289
NZ224755	-0.0231236	-0.0187206	-0.0174829	0.0279721	-0.0252653	-0.00364446	-0.00527428	-0.0160544	-0.0266491	-0.00384648	-0.0317901	-0.0135921	-0.0142984	0.00265731	-0.0110752	-0.0149019	-0.0102923	-0.0118456	-0.0245477	-0.00766857	-0.00626208	-0.014835	-0.0122352	0.00070346	-0.00584797	-0.00796066	-0.0167151	-0.0145365	-0.00388864	-0.020382	-0.00348411	-0.00439942	0.0310752	-0.0315813	0.00668388	-0.0152718	-0.0151476	-0.00565681	-0.0270209	-0.0396264	-0.0183188	0.00167919	-0.0197508	-0.0149841	-0.0109038	-0.0121785	-0.0206057	-0.0292014	-0.0229661
NZ225011	-0.0253014	-0.033327	0.00713534	-0.0308979	-0.0186896	-0.0221907	-0.0232344	-0.0269407	-0.0310139	-0.00330749	-0.00276971	-0.035137	-0.022558	-0.0324209	0.00881401	-0.0396371	-0.0284665	-0.0330355	-0.0082715	-0.0183181	0.00176785	0.00936612	0.00936743	0.00570658	-0.0204205	-0.00166115	-0.0137693	-0.0234951	-0.00541826	-0.00649576	-0.0118959	-0.0138145	-0.0190413	0.00776519	-0.0359078	-0.0224041	-0.0249685	-0.00414834	-0.0221474	-0.0178546	0.0105268	-0.00243759	0.0148215	0.0538695	-0.00186492	-0.0396868	0.0214519	-0.0162958	-0.0377753
NZ225267	-0.0144188	-0.0149703	-0.034086	0.0121468	-0.0373198	-0.00629722	0.0499375	-0.0144685	-0.0377454	-0.0264243	-0.0160903	0.0584391	-0.00908257	-0.0219441	-0.016394	-0.0245439	-0.0337494	-0.023855	-0.0258589	0.0368056	-0.0182095	-0.0197987	-0.0199383	-0.0231483	0.0103929	-0.0109854	-0.00530475	-0.0164114	-0.016208	-0.0233223	-0.0129514	-0.00445937	0.0605562	-0.0258412	-0.00217469	-0.0211881	-0.0030608	-0.0255855	-0.0192799	-0.0295801	-0.0292291	-0.0228996	-0.0213551	-0.0296709	-0.0330815	0.0589171	-0.0143527	-0.0116585	-0.00900234
NZ225523	-0.0325075	-0.0357927	-0.039983	0.0195408	-0.0299145	-0.0124703	0.0489387	-0.033042	-0.0276233	-0.0191036	-0.0187575	0.0623441	-0.0144891	-0.0245098	-0.0249795	-0.025244	-0.00550594	-0.0427103	-0.0265872	0.0221157	-0.0182106	-0.0323918	-0.00880731	-0.017992	-0.00712089	0.0013349	-0.00523259	-0.0113735	-0.00126109	-0.0202796	-0.0148408	-0.00646146	0.0201581	-0.0280688	-0.00206871	-0.0393163	-0.0110883	-0.0224922	-0.014056	-0.0451211	-0.0133859	-0.0334805	0.00295971	-0.0323663	-0.0447896	0.0912019	-0.0196466	-0.0319736	-0.0170693
NZ225779	-0.0192683	-0.034379	-0.0131654	-0.0172442	-0.0325365	0.00942654	0.00183891	-0.0260143	-0.0136457	-0.0107288	0.00119478	-0.00174986	-0.0279276	-0.0235414	-0.00529219	-0.0360953	-0.0190797	-0.0194889	-0.0239334	-0.00328909	0.0132402	-0.00978477	0.00661883	-0.029328	-0.00517732	-0.0112976	-0.00268027	-0.0280925	-0.0135779	-0.0205738	0.00419837	0.000408435	0.00890098	-0.00440204	-0.024272	-0.0336244	-0.0195385	0.00594306	-0.0303804	-0.0281393	-0.00794773	0.00829637	0.00669006	-0.0121096	-0.0212694	-0.00454108	-0.0037075	-0.0270089	-0.0247529
NZ226035	-0.0295303	-0.0392919	-0.0244025	-0.0438747	-0.0307702	-0.0309063	-0.0275704	-0.0389254	-0.0259482	-0.0275235	-0.00554441	-0.0391799	-0.0379642	-0.0413169	0.0187835	-0.0521122	-0.0314047	-0.0519813	-0.025859	-0.0382447	0.00245961	0.0317303	0.0176403	-0.0160238	-0.0193116	-0.053034	-0.0177333	-0.0399834	-0.0084466	-0.0261913	-0.0262819	-0.0237307	-0.0539724	0.0103226	-0.0332602	-0.026757	-0.0192095	-0.0103275	-0.0472822	-0.0253245	0.00441526	-0.0296804	0.0161108	0.0324661	-0.00483125	-0.0516491	0.00100672	-0.00900371	-0.0476182
NZ226291	-0.0384586	-0.00108197	-0.0223903	0.00368063	0.00821195	-0.0134895	-0.0432399	-0.0018146	-0.0156559	-0.0270783	-0.0501913	-0.0144412	-0.0291374	0.0313266	-0.0116087	-0.0284671	0.0029217	-0.0191148	0.00138795	-0.0274846	-0.0336142	-0.0150078	-0.0231569	-0.00265958	-0.000620944	-0.0167799	-0.00562048	-0.026546	-0.0116143	-0.0295845	-0.00405144	-0.01146	-0.00840108	-0.0181136	-0.00966571	0.00122265	-0.0257986	-0.0236072	-0.0246065	0.0135336	-0.0238068	-0.0161923	-0.0389017	-0.039704	-0.0124631	-0.0247629	-0.02823	-0.0143697	-0.037636
NZ226547	-0.00829521	-0.0232368	-0.0197501	0.0105427	-0.0263319	0.0216453	-0.0351942	-0.02765	-0.0306241	-0.00615311	-0.0254841	-0.0268618	-0.0052249	-0.0231705	-0.0225637	-0.0215374	-0.0186864	-0.0121513	-0.0384486	-0.0388568	-0.00952129	-0.0260135	-0.0174109	-0.0197979	-0.0349732	-0.0200072	-0.0278767	-0.0233872	-0.00990411	-0.0102883	-0.000537505	0.0068216	0.0171235	-0.0109642	-0.0175094	-0.0144332	-0.01724	-0.0316538	-0.0453353	-0.0276952	-0.0254165	-0.0287368	-0.0275981	-0.0223524	-0.0251768	-0.0366423	-0.00993142	-0.0246596	-0.0232097
NZ227059	-0.0227076	-0.0305809	-0.0186113	-0.00908914	-0.0253115	-0.0262424	0.0400254	-0.0200405	-0.0252298	-0.00992937	-0.0286685	0.0419548	-0.0206406	-0.0220036	-0.0320328	-0.0275344	-0.0201178	-0.0157585	-0.00892993	0.0506627	-0.0274734	-0.0287019	-0.0265644	-0.000160008	-0.00522903	-0.0129726	0.009302	-0.0322363	0.00549509	-0.000739828	-0.0221872	-0.0135542	-0.00144302	-0.0325969	-0.0188732	-0.033817	-0.00815371	-0.0231255	-0.00165199	-0.0175999	-0.00718778	0.0133626	-0.0273612	-0.0172398	-0.0179956	0.0194188	-0.0343374	-0.018944	-0.00474989
NZ227315	-0.0240352	-0.0233411	-0.0236139	-0.0185897	-0.0229585	-0.0198254	0.0114452	-0.0122088	-0.0316979	-0.00445935	-0.0268284	0.00988554	-0.0236873	-0.0131065	-0.0282087	-0.0285126	-0.0143209	-0.0222943	-0.0245687	0.0293085	-0.0246807	-0.0388338	-0.0269507	-0.00906876	0.0109786	0.00326317	0.00266476	-0.00928742	0.0157223	0.00984815	-0.0124447	-0.00500102	-0.0079788	-0.0362468	-0.0210858	-0.0282286	0.00482415	-0.0183431	0.00252162	-0.0215993	-0.0289253	0.00694522	-0.0311069	-0.0108116	-0.0280486	-0.000475536	-0.0294197	-0.0279373	-0.0042682
NZ228339	0.00520251	-0.0324486	-0.0171928	-0.0280242	-0.0256742	-0.0391802	0.0034931	-0.0260228	-0.0220809	-0.0317165	-0.00335684	0.0339602	-0.0290748	-0.0250098	-0.00422983	-0.056463	-0.0308799	-0.0401497	-0.00203279	0.00984106	-0.0012148	-0.00301262	0.0140223	-0.0170377	-0.0132349	-0.0258597	-0.00937378	0.00331129	-0.0387423	-0.0419448	-0.0244888	-0.0278617	-0.0196341	-0.00479955	0.00239143	-0.023352	-0.0183522	-0.00434091	-0.0234166	-0.00648104	0.0298084	-0.0233444	0.0130958	-0.00882083	-0.0343548	0.0325894	-0.00213222	-0.0231057	-0.0491958
NZ228595	-0.00387437	-0.0473818	-0.013937	-0.0314702	-0.0293513	-0.0101936	-0.0116205	-0.0392708	-0.0406835	-0.0203215	-0.017377	-0.0203329	-0.0287218	-0.0171433	0.002329	-0.0339923	-0.025268	-0.0288674	-0.0281602	-0.0238336	-0.000309409	0.0181392	0.00861476	-0.0313848	-0.0189806	-0.0359624	-0.0318036	-0.0291572	-0.0245516	-0.0244849	-0.00590731	-0.00426928	-0.0229842	0.00405898	-0.0270897	-0.0441585	-0.0219672	-0.00931441	-0.0315014	-0.0187877	-0.00983536	-0.0225517	-0.00661153	0.00755682	-0.0137441	-0.0293525	-0.00598969	-0.0152561	-0.0372598
NZ229619	-0.0212004	-0.0264359	-0.0163995	-0.0349022	-0.0314643	-0.029188	-0.0162249	-0.00683755	-0.0143885	-0.00912111	-0.0263384	-0.00480923	-0.0246234	-0.0237317	0.00768998	-0.0374638	-0.0193546	-0.0329082	0.0124235	0.00134539	0.00114547	-0.0108432	-0.00310856	0.0225518	-0.0195943	-0.00913754	-0.0273219	-0.0134588	-0.0113953	-0.0140285	-0.0238026	-0.0177794	-0.00225245	0.00142174	-0.00444146	-0.00245317	-0.0155297	0.00840748	-0.0226514	-0.0170115	-0.00680226	-0.0268405	-0.00110963	-0.0158905	-0.0109252	-0.00858121	-0.00844656	-0.026551	-0.023816
NZ229875	-0.0212511	-0.00922757	-0.0452529	0.00101936	-0.00319719	-0.0272604	0.0367471	-0.0179922	-0.0139207	-0.0344009	-0.0146257	0.07156	-0.0183725	0.0272281	-0.022364	-0.00418009	-0.00861709	-0.00415065	-0.00260917	0.0436588	-0.0304924	-0.0192247	-0.0152496	0.0048869	0.00264178	-0.0190297	0.00288422	0.00177107	0.00041317	0.0140865	-0.0133356	-0.0142058	0.00638833	-0.0177932	-0.0037651	-0.0151974	-0.0199093	-0.0162072	-0.0089998	-0.00967276	-0.00384873	-0.00749029	-0.0307747	-0.0192329	-0.00274095	0.0470513	-0.010053	-0.02145	-0.0107167
NZ230387	-0.0177724	-0.013313	-0.0357374	0.0446133	-0.00309471	-0.0160257	-0.0455282	-0.0159339	-0.0228423	-0.0290565	-0.0494133	-0.0281942	-0.0315835	0.0409427	-0.00907767	-0.00846846	-0.00926426	-0.0211494	0.0160938	-0.049202	-0.0201427	-0.0141114	-0.0112411	-0.0042207	0.00147041	-3.35433e-05	0.00942361	0.00176083	-0.00801241	-0.010623	-0.00447961	0.00557376	-0.0312908	0.00116347	0.0103103	-0.00234506	-0.00440218	-0.00341131	-0.00372299	0.000496553	0.0134564	0.0189122	-0.0312302	-0.0241582	-0.00489872	-0.0186865	-0.00971941	-0.0057569	-0.00724362
NZ231411	-0.019725	-0.0229934	-0.014214	-0.0408614	-0.0316687	-0.0206952	-0.015471	-0.00890193	-0.0245018	-0.0325648	-0.0257705	-0.0132203	-0.0326399	-0.0305815	-0.00338156	-0.0290273	-0.0267399	-0.0145796	0.0090514	0.00839526	0.0042216	0.00600861	0.00573937	-0.00117376	-0.0099347	-0.00333333	0.00741458	-0.0119496	-0.0216327	0.00594027	-0.0264532	-0.0148272	-0.0186167	-0.00113302	-0.00797698	-0.0393625	-0.00420169	0.00972501	-0.0113798	-0.00806211	0.0307919	-0.0110652	0.0171738	0.00217882	-0.0236764	0.00298352	0.000846652	-0.012433	-0.0280223
NZ231667	-0.00599748	-0.0243153	-0.0181062	-0.0427808	-0.0294904	-0.00710293	-0.00560447	-0.0212658	-0.0270413	-0.0361076	-0.018525	0.00294219	-0.0234554	-0.0309115	-0.0123974	-0.0293234	-0.0235301	-0.0280314	0.00209292	-0.00342754	-0.00879052	0.017583	0.0128215	-0.00950756	-0.0190351	0.0045266	0.00748484	-0.0173073	-0.0129329	-0.00871207	-0.00854898	-0.0109185	-0.00940962	0.00367756	-0.00814909	-0.0244795	-0.00392851	-0.00350693	-0.0219908	-0.00308244	0.0234614	-0.0160509	0.00142238	-0.0165149	-0.0101969	0.00441218	-0.00337248	-0.0322371	-0.0239332
NZ232179	-0.0135055	-0.00800906	-0.0326486	0.00205187	-0.0276587	0.0480503	-0.0159026	-0.00172985	-0.0381342	-0.00454324	-0.0161465	0.012107	-0.00466342	0.0078338	0.00182901	-0.0364876	-0.00817641	-0.0164316	-0.00782756	0.00799186	-0.0142638	-0.0146243	-0.00813533	-0.0144623	-0.00429012	-0.00965509	0.0250481	-0.00077561	0.00234752	-0.0124831	-0.0150763	0.0025244	0.0361107	-0.0423449	-0.029337	-0.00976273	-0.00888321	-0.017683	-0.0137955	-0.0201444	-0.0183223	0.016466	-0.0314218	-0.0278953	-0.024356	-0.0195545	-0.0296671	-0.0192338	-0.0173274
NZ232435	-0.0371077	-0.0121708	-0.0375826	-0.00492251	-0.0266292	0.0361101	0.00892992	-0.0192671	-0.0351206	-0.00779752	-0.0259054	0.0110791	-0.0338288	0.000436684	-0.0137242	-0.0440031	0.00501105	-0.0155599	0.00224854	0.00561124	-0.0336498	-0.00258103	-0.0193371	0.0143384	-0.00404411	-0.00766176	0.026427	-0.0209958	0.00458322	-0.0238201	-0.0122487	0.000121236	0.0666643	-0.0414563	-0.022237	-0.0179828	-0.0168384	-0.0255987	-0.0187125	-0.0307205	-0.0242427	-0.00339915	-0.035003	-0.0354615	-0.00376778	-0.00415189	-0.0263041	-0.0115814	-0.0244145
NZ232691	-0.0190274	-0.0378243	-0.0307077	-0.0374808	-0.052728	-0.0431637	-0.000434032	-0.0455913	-0.0427598	-0.0273692	-0.0116579	-0.00417499	-0.0369982	-0.0221844	-0.00211461	-0.0458141	-0.0385835	-0.0319188	-0.0225426	-0.0111084	0.00727532	0.0088707	0.00692177	-0.0464701	-0.0295905	-0.00431536	0.00215444	-0.0232352	-0.0209801	-0.0158518	0.0161633	0.0104964	-0.00574977	0.00332984	-0.0257671	-0.0432417	0.00854123	-0.00528069	-0.0278679	-0.0154585	0.0161808	-0.00863153	0.0049244	-0.00211185	-0.0106009	-0.0116727	0.0104669	-0.0363105	-0.0268906
NZ232947	-0.0270918	-0.000807833	-0.0128103	-0.0225256	-0.0272326	-0.0313706	0.0346548	-0.0280378	-0.0271621	0.00235925	0.0091592	0.068346	-0.014586	-0.011947	0.00326407	-0.0187292	-0.0250657	-0.00650231	-0.00378843	0.0706001	0.00377084	-0.0219371	-0.0185031	0.0180639	-0.00284379	-0.0110327	-0.00447831	-0.0244513	-0.0128846	-0.022958	-0.0315034	-0.0170873	-0.0114581	-0.0132176	-0.0207266	-0.0311612	0.00821011	0.00412247	-0.0295462	-0.0267132	-0.0159854	-0.0162676	-0.0234879	-0.0188396	-0.0363471	0.0160886	-0.000139571	-0.00469385	0.000284516
NZ233203	-0.0218142	-0.0239439	-0.0235066	-0.0188657	-0.0333971	-0.0282292	0.0400902	-0.0306738	-0.0318724	-0.0193113	-0.00785562	0.102821	-0.0209703	-0.0176832	-0.00986156	-0.021788	-0.0222118	-0.0194645	-0.0169817	0.0930522	0.00836081	-0.0141512	-0.0148996	0.00169724	-0.00954377	-0.0225801	-0.0173052	-0.0181591	-0.00571312	-0.0285138	-0.0125628	-0.0160427	-0.0020433	-0.0203403	-0.0131549	-0.0221691	0.00275579	-0.034965	-0.0145117	-0.00772191	-0.0210733	-0.0122018	-0.0373012	-0.00719835	-0.0298238	0.0606923	-0.0159764	-0.0138514	-0.0110656
NZ233715	-0.0126463	-0.0299721	-0.0155562	-0.020007	-0.0269573	-0.0204028	-0.00790752	-0.0352027	-0.0293669	-0.0104986	-0.0115503	-0.0155715	-0.0270379	-0.0500508	-0.000783849	-0.047606	-0.0238886	-0.0456827	-0.0178017	-0.0126241	-0.00657871	-0.00243562	-0.00295851	-0.0150798	0.000345593	-0.0222446	-0.00542051	-0.0153886	-0.0205061	-0.0237875	-0.0296329	-0.0120041	-0.0300257	-0.000169896	0.0015593	-0.0324472	-0.0294089	-0.0270766	-0.0414288	-0.02411	-0.0139571	-0.00235754	-0.0084787	0.00522745	-0.00747212	-0.0223083	0.00705738	-0.00201739	-0.0420185
NZ233971	-0.0228191	-0.0171986	-0.0251428	-0.00945431	-0.0185803	-0.0220138	0.117518	-0.0246782	-0.017856	-0.0174135	-0.00254201	0.117519	-0.00622678	-0.0275487	-0.00934462	-0.00203359	-0.00206846	-0.0178991	-0.0195085	0.105406	-0.0221908	-0.0362537	-0.0288516	0.00665012	-0.0145281	-0.0241768	-0.00531794	-0.0197051	-0.0379782	-0.0317282	-0.0305788	-0.0343461	-0.00528029	-0.012338	-0.00319118	-0.0102777	0.00642355	-0.0205202	0.00893461	-0.0156823	-0.0268411	-0.0187418	-0.0250433	-0.0130112	-0.0242002	0.0967588	-0.0164515	-0.00111444	0.00135567
NZ234227	-0.0107012	-0.0161339	-0.0131939	0.0512505	0.038799	-0.0273803	-0.0148512	0.0308128	-0.0370884	-0.0117775	-0.0316834	-0.035017	-0.0356105	0.0868158	-0.00118351	0.00613316	-0.000738813	-0.000325036	0.0196141	-0.00147448	-0.03254	-0.0154836	-0.0180808	0.0120212	0.0301802	0.0232201	0.0761856	0.0104441	0.0266271	0.00311619	-0.0246666	-0.0198214	-0.0299801	-0.00307781	-0.0103783	0.0346336	-0.00629866	0.0217306	-5.49219e-06	0.00797361	-0.00936848	-0.0131735	-0.0291191	-0.0267818	0.00566152	-0.00659312	-0.0202792	0.00808379	-0.00921338
NZ234483	-0.0150721	-0.0238867	-0.0173676	-0.0209729	-0.0414057	-0.0350993	-0.0374788	-0.046444	-0.0328805	-0.0186285	-0.00113606	-0.0305385	-0.015254	-0.0462764	0.00396003	-0.0663157	-0.0470455	-0.0414574	-0.050056	-0.0456956	-0.00546475	-0.00335645	0.0113562	-0.0455304	-0.0346537	-0.0485692	-0.0461465	-0.0536401	-0.030327	-0.0418095	-0.0440701	-0.0352681	-0.034103	-0.00071871	-0.0453894	-0.0548996	-0.03042	-0.00998307	-0.0614857	-0.0393363	0.00088739	-0.036872	0.00630383	0.0164026	-0.0154611	-0.0524488	0.00373539	-0.0124696	-0.0448388
NZ234739	-0.0312359	0.00722856	-0.0218469	-0.0202948	-0.0284344	-0.00411931	0.0543982	-0.0226618	-0.00943653	-0.0173924	-0.0123511	0.0813763	-0.0222529	-0.00198293	-0.019289	0.010044	0.00258017	0.0043918	0.00465379	0.0911778	-0.00850679	-0.00194564	-0.0125354	0.0300853	-0.00540406	0.0125662	0.00945389	0.0234974	0.0147218	0.00155958	-0.0208629	0.00811792	0.0342922	0.00535914	-0.014353	-0.00719038	-0.00190874	-0.0286721	0.00447461	-0.00527315	-0.0119791	-0.0106493	-0.0210598	-0.0322896	0.0209581	0.0692116	-0.0107375	-0.011273	0.00492209
NZ235251	-0.0224264	0.0382855	-0.0150665	-0.0324306	-0.0100315	-0.0132001	0.0171856	0.00128748	0.00540977	-0.00942832	-0.00317511	-0.015854	0.00142581	0.0049046	-0.0287699	0.00356167	0.0324365	0.0100337	0.025255	0.0515302	-0.0212682	-0.00233487	-0.0191811	0.00182345	-0.0120836	0.00129283	-0.0133123	0.00329011	0.00976698	0.00759599	0.0487986	0.0192554	-0.0162282	-0.0169223	0.0327398	-0.0129794	-0.0283838	0.0224734	0.0143551	-0.014523	-0.00427993	-0.00563306	0.00616992	-0.017573	0.0207042	-0.00168494	0.0201221	-0.0132404	-0.00276644
NZ235507	-0.0204017	-0.0243689	-0.0096486	0.00100646	-0.0170027	0.0019803	-0.0198959	-0.0164607	-0.0259225	-0.0113886	-0.00550743	0.0229321	0.00489911	-0.0139991	-0.00962706	-0.0188085	-0.0150274	-0.0121618	-0.0269662	-0.00911201	-0.0234765	-0.0167575	-0.0188192	-0.0169844	-0.012229	-0.00397613	-0.0195902	-0.0330981	-0.0112053	-0.0171753	-0.0159413	-0.0218168	0.0393829	-0.016335	-0.0175988	-0.0260098	-0.0162979	-0.0327859	-0.021988	-0.0149671	-0.019999	-0.0207716	-0.0139513	-0.034921	-0.0300234	0.00860291	0.00250356	-0.00965439	-0.0170595
NZ235763	-0.0240641	-0.0254047	-0.0379201	-0.00209792	-0.0341195	-0.015672	0.0842402	0.0162832	-0.0191066	-0.0408269	-0.0386939	0.0681722	-0.02251	0.0106733	-0.0400968	-0.0201487	-0.0062444	-0.015548	-0.023256	0.0508789	-0.0229397	-0.0328992	-0.0364489	-0.0123048	-0.00893593	-0.00752016	-0.00450556	-0.00564125	-0.0220036	-0.0346472	-0.0191359	-0.0171089	0.00750971	-0.0310337	0.00750766	-0.00962877	-0.00711466	-0.0166528	0.00951026	-0.0104114	-0.00818915	-0.018448	-0.0413265	-0.0274062	-0.0123572	0.100609	-0.0258017	0.00586994	-0.0349485
NZ236019	-0.0328426	-0.0164789	-0.0483839	0.0137946	-0.0420581	0.00212575	0.0249528	-0.00222961	-0.0277893	-0.0361002	-0.0398293	0.0463508	-0.0132347	0.00516398	-0.0355505	-0.0176654	-0.00904819	-0.0313214	-0.0176952	0.0309682	-0.0287478	-0.0512992	-0.0287575	-0.0141053	-0.000348301	0.012504	-0.00760244	-0.0141379	-0.00146652	-0.020378	-0.0268265	-0.0165984	0.016475	-0.0352015	0.00760668	-0.00721313	-0.0135202	-0.0271955	-0.0092618	-0.000313218	-0.0204679	-0.0206487	-0.035777	-0.032256	-0.0210849	0.080755	-0.0154893	-0.0169886	-0.0163278
NZ236275	-0.0242677	-0.0250278	-0.0332481	0.0118856	-0.016134	0.00566719	0.0829882	-0.0325129	-0.00426634	-0.0253215	-0.017011	0.0557091	-0.0338288	-0.00848598	0.00161841	-0.0127148	-0.0153988	-0.0326499	-0.0206583	0.0431448	-0.0192992	-0.0167851	0.00154618	-0.00687191	-0.0100414	0.0284176	0.0329033	-0.0252571	-0.00113789	-0.00379362	0.0108102	0.0206212	0.0150337	-0.0125128	0.00190986	0.00108554	-0.00763395	-0.0365787	-0.00843153	-0.021843	-0.00413721	0.0105568	-0.00627372	-0.0220015	-0.00167667	0.0752949	-0.0250866	-0.00558421	-0.0321816
NZ236531	-0.0149991	-0.0151786	-0.0255691	-0.00264892	-0.0153935	-0.0242268	0.00538662	-0.00175796	-0.0351242	-0.0232508	-0.0210559	0.0116449	-0.0335674	0.0220154	-0.0178762	-0.0402866	-0.0250295	-0.0212395	0.018078	0.0128168	-0.0104196	0.00573492	-0.0152486	-0.00880312	0.0208545	0.00881587	0.0102804	0.000487041	0.0164333	0.01101	-0.0212877	-0.0109074	-0.0075497	0.00267977	0.0010665	-0.0215317	-0.0263564	-0.00926758	-0.0207283	-0.013606	0.0161113	-0.00398891	-0.0166428	-0.0177156	-0.00742945	-0.00753174	-0.000915086	-0.0125207	-0.0281269
NZ236787	-0.0250045	-0.0270609	-0.0410644	-0.00564804	-0.0169723	-0.0389443	0.000527446	-0.00524746	-0.038112	-0.038391	-0.0192358	0.0221339	-0.0217369	0.0345054	-0.00504234	-0.0384946	-0.0087574	-0.0303148	0.00847848	6.64815e-05	-0.0133398	-0.00158178	-0.0158352	-0.00268235	0.0164406	-0.000360884	0.0286832	-0.0159157	0.00470317	-0.0218852	-0.00360637	-0.0126552	-0.0226786	-0.00214559	-0.00747333	-0.0111836	-0.0279915	-0.0108407	-0.0301474	-0.00661716	-0.00149206	-0.00933847	-0.00671175	-0.0292597	-0.00236271	-0.00769569	-0.00965783	-0.0210774	-0.0148477
NZ237043	-0.0177588	-0.055393	-0.0212549	-0.0413019	-0.0250466	-0.0368165	0.00399103	-0.00269699	-0.0488356	-0.0423282	-0.0124466	-0.0170202	-0.0371444	-0.0131655	0.00263737	-0.043328	-0.0186411	-0.0355935	0.0331861	0.00943714	-0.0104117	-0.0194694	-0.00827954	-0.0106722	8.05212e-05	-0.0172959	-0.00391007	-0.00405937	-0.013517	-0.0161952	-0.00853557	-0.00736537	0.012761	0.000748703	-0.0102268	-0.0154195	-0.00688555	-0.00371898	-0.028589	-0.00344104	0.00187006	-0.00797167	-0.0110998	0.00837248	-0.00122137	-0.0126474	-0.01851	-0.0176251	-0.0350688
NZ237299	-0.0241397	-0.0575635	-0.0177888	-0.0388617	-0.0284064	-0.0333787	-0.00768828	-0.0180062	-0.0357818	-0.0317263	-0.0167026	-0.0150648	-0.0291353	0.00204136	-0.00178773	-0.0428606	-0.0276487	-0.0113907	0.00272592	0.0214594	-0.00606073	-0.0105303	-0.000608661	-0.00137798	-0.00714029	-0.0306774	-0.0057931	0.0115365	-0.0108851	-0.0204625	-0.00466371	-0.00611449	-0.0049607	-0.00469661	-0.0172391	-0.010781	-0.0144107	-6.13032e-05	-0.0136583	0.011563	0.00978331	0.00878529	-0.0111341	0.0249096	-0.00289021	-0.00984651	-0.00750798	-0.0252235	-0.0332543
NZ237555	0.000557817	-0.0401483	-0.0229479	-0.0361128	-0.0222305	-0.0124463	0.0020274	0.000248795	-0.0352368	-0.0323987	-0.0153741	-0.00576058	-0.0356021	-0.0110032	-0.00924654	-0.0310482	-0.0301699	-0.0248974	0.00520994	-0.0105521	0.00726233	0.0062029	0.00649167	0.00217134	-0.00216493	-0.00657733	-0.0121528	-0.0135816	-0.0108925	0.00284283	0.000616028	-0.00887807	-0.00773555	0.0096523	-0.0212934	-0.00902412	-0.009007	0.0175004	-0.0178423	-0.0131042	0.0252652	-0.0131819	-0.012218	0.00798708	-0.0291074	-0.0245933	-0.0234385	-0.0189011	-0.0319257
NZ237811	-0.0164685	-0.0224705	-0.0137587	0.0209812	-0.00279409	0.0355503	-0.0182624	-0.0104815	-0.0215384	-0.0186496	-0.0345592	0.00402046	-0.00126835	0.0135511	-0.0126832	-0.0295415	-0.0128021	-0.0222241	-0.000441834	-0.0202509	-0.0225758	0.000827318	-0.00253638	-0.0162077	-0.0108491	0.004145	0.00827564	0.010691	0.013149	0.00401689	0.00189718	0.00166389	0.0184872	-0.00285349	-0.0181184	-0.000618403	-0.0295448	-0.0123715	-0.0272085	-0.0217658	0.00371839	0.018063	0.00198208	-0.0302607	-0.0147438	-0.0119433	-0.00900732	-0.00988659	-0.0181766
NZ238067	-0.0171895	-0.0293241	-0.0201557	-0.0186037	-0.0230908	-0.0358696	0.13243	-0.0294818	-0.0288316	-0.0336423	-0.0128074	0.158259	-0.0277821	-0.0306444	-0.0211939	-0.0497368	-0.00793171	-0.0126584	-0.0122894	0.169971	-0.0114601	-0.040223	-0.0211646	0.00659813	-0.0156792	-0.0232593	-0.00557848	-0.0160144	-0.0158899	-0.027705	-0.00869903	-0.0195121	0.00401871	-0.0324617	-0.00670964	-0.015628	-0.0134465	-0.0256676	-0.00569344	-0.00487272	-0.0325127	0.000996038	-0.02465	-0.0149571	-0.00975507	0.0886465	-0.0225571	-0.0158439	-0.011277
NZ238323	-0.0187333	-0.0316513	-0.0239147	-0.0249611	-0.0239075	-0.0445323	0.104147	-0.0228075	-0.0240117	-0.0240089	-0.0206134	0.101894	-0.0262878	-0.00875155	-0.0165488	-0.0198457	-0.018539	-0.00846427	-0.000948069	0.123126	-0.00896815	-0.0303585	-0.0212204	-0.009285	-0.00620924	-0.0271874	0.00107322	-0.0243164	-0.00892823	-0.0231614	-0.0270791	-0.0285356	-0.0117855	-0.0273037	-0.0180666	-0.00623697	-0.0182256	-0.0188355	-0.0171688	-0.00363772	-0.024373	-0.000756319	-0.020873	-0.0230336	-0.00859898	0.062922	-0.0320822	-0.00466048	-0.00469862
NZ238579	-0.0117996	-0.03873	-0.0309201	-0.0292497	-0.0341708	-0.0356822	-0.0161863	-0.0256024	-0.0458356	-0.0309805	-0.0156806	0.000245817	-0.0312923	-0.0343631	0.0105693	-0.0469622	-0.0475156	-0.0186938	-0.00645981	0.0176622	0.000242712	-0.000157242	0.011444	-0.0354433	-0.0131921	-0.0315436	-0.0193077	-0.0252062	-0.017991	-0.0288929	-0.0294626	-0.0240256	-0.0123258	-0.000805597	-0.0300829	-0.0352023	-0.00610069	-0.00217319	-0.019293	0.00476712	0.0133136	-0.0182231	0.00477963	0.000245991	-0.030699	-0.00653043	-0.00117072	-0.0180464	-0.0332919
NZ238835	-0.00854569	-0.0403574	-0.024025	-0.0407184	-0.0278055	-0.0460123	0.0355135	-0.0108951	-0.0486635	-0.0548664	-0.00791187	0.0224723	-0.0425919	0.00872972	-0.000121525	-0.0458107	-0.0213549	-0.0202027	-0.0026648	0.0246249	-0.0104594	-0.0136833	0.00379126	-0.0262316	-0.0280991	-0.0326806	-0.0186973	0.00653466	-0.0158869	-0.0306048	0.000260411	-0.0150619	-0.0267086	0.00687861	-0.0118584	-0.0162845	-0.0298176	0.0297988	-0.0187615	-0.0055461	0.0051197	-0.0223136	0.00717677	0.0116165	-0.0300999	0.0175617	0.0113327	-0.0325363	-0.0246608
NZ239347	-0.0238197	-0.0283168	-0.0411422	-0.00403492	-0.0244959	-0.0129532	-0.0371516	0.000818516	-0.0266632	-0.0426906	-0.0273907	-0.0195189	-0.016956	0.0368006	-0.0185689	-0.0179315	-0.00881269	-0.0274729	-0.000116147	-0.0205621	-0.029617	-0.00837836	-0.0160089	-0.02255	0.0154496	-0.0022255	-0.0120283	-0.0201533	-0.011202	-0.0152951	0.00181704	-0.00600865	-0.0100856	-0.0248879	0.00585813	-0.00814439	-0.00686469	-0.0131675	-0.0157281	0.0129201	-0.0164841	-0.00597239	-0.0151936	-0.0200655	-0.0265423	-0.0256808	-0.00923401	-0.00797704	-0.00768826
NZ239603	-0.0160563	-0.0239804	0.00166352	-0.0336191	-0.0164056	-0.0121114	-0.0155111	-0.0293631	-0.0276251	-0.00797328	-0.0150448	-0.0168791	-0.0301323	-0.003431	0.00255872	-0.0249696	-0.0198301	-0.0192698	-0.0142055	0.0129884	0.00503828	0.0273704	0.00503983	-0.013214	0.00689535	-0.0123467	-0.0129959	-0.0150165	-0.00176454	-0.0168037	-0.0175312	0.0077126	-0.018854	-0.00492137	-0.0122613	-0.0325486	-0.0251871	0.00630866	-0.0256408	-0.0188454	0.00397839	-0.0162965	0.0187515	0.031708	-0.000894184	-0.0291227	0.0288201	-0.0114585	-0.0331747
NZ239859	-0.020458	0.00135061	-0.02932	-0.013795	-0.0266242	0.0366901	0.00372681	-0.023636	-0.0333006	-0.0269454	-0.0260525	0.0234845	-0.00781684	-0.0226286	-0.0285826	-0.0401821	-0.0139339	-0.0179448	-0.00126362	0.0119461	-0.0319143	-0.00795323	-0.0212147	-0.0287647	-0.0268726	-0.010041	-0.00341899	-0.0356288	-0.0178057	-0.0327603	-0.026087	-0.00858779	0.0126997	-0.0172875	-0.016663	-0.0215175	-0.0211453	-0.0245847	-0.0145477	-0.0212123	-0.002537	-0.0125986	-0.0289162	-0.0511654	-0.0107351	0.000751282	-0.0152289	-0.014327	-0.0226339
NZ240115	-0.0226764	0.00717552	-0.0301293	-0.0108673	-0.0253648	0.0272513	0.0136382	-0.0263222	-0.0146132	-0.0225747	-0.0268561	0.0388013	-0.00221175	-0.0319659	-0.0299443	-0.0377391	-0.0069535	-0.0321183	-0.015144	0.00451391	-0.0271998	-0.00410674	-0.022565	-0.0321273	-0.0129819	-0.0108164	-0.0413955	-0.0331407	-0.0122682	-0.0355536	-0.0215754	-0.00546277	0.0199393	-0.0132042	-0.00220297	-0.0442077	-0.000530102	-0.0261323	-0.0337546	-0.0156298	-0.0240098	-0.0311629	-0.030695	-0.0423644	-0.0298856	0.00974956	-0.013637	-0.0196793	-0.0229303
NZ240371	-0.0322213	-0.0401285	-0.0227252	-0.0284611	-0.0179607	-0.0190832	-0.00299181	-0.00832706	-0.0384185	-0.0302145	-0.00498871	-0.0193755	-0.0337335	0.00995065	0.000986682	-0.0356108	-0.0127614	-0.0113781	0.00649236	0.00366052	-0.017496	-0.0177325	-0.0205269	-0.0126385	-0.0222562	-0.0204459	-0.0115637	0.00578845	0.0063357	0.00367997	0.0187967	-0.00770838	0.00653906	-0.000248145	-0.0102824	-0.0168898	-0.0227572	0.00108416	-0.010478	-0.0149331	0.0161538	-0.0148812	-0.00159021	-0.00187954	-0.0223124	-0.0127086	0.0122662	-0.0278207	-0.0192294
NZ240627	-0.0362238	-0.0331623	-0.0143555	-0.0356765	-0.034358	-0.031456	-0.0282215	-0.0356028	-0.0324275	-0.0175329	-0.00730592	-0.0387939	-0.0158719	-0.0369571	0.00864612	-0.0420089	-0.0323715	-0.0472665	-0.0452854	-0.0353054	0.00458731	0.022258	0.0156083	-0.0471741	-0.0121843	-0.0312799	-0.0361226	-0.0207714	-0.0161039	-0.0214144	-0.0315944	-0.0171163	-0.0400812	0.00654327	-0.0214377	-0.0461101	-0.0183162	-0.0146311	-0.028538	-0.0207393	-0.00285877	-0.0322367	-0.00117371	0.0204856	-0.0243309	-0.0452601	0.0155855	-0.0207813	-0.0422664
NZ240883	-0.00453541	-0.022904	-0.0354926	0.00424689	-0.0282481	-0.0201887	0.0783538	-0.0143645	-0.0318527	-0.0185307	-0.0169558	0.0472588	-0.0438687	-0.00862807	-0.0153713	-0.0158499	-0.0193174	-0.00288463	-0.00147279	0.0391304	-0.0167696	-0.0179136	0.0241587	-0.0124363	0.00265649	0.0429305	0.0443894	-0.0114431	0.0117291	-0.0119114	0.0333101	0.0424616	0.00196709	-0.00901932	-0.00226235	0.00590922	0.00478777	-0.0033638	-0.0259623	-0.00144564	-0.00467387	0.0219189	-0.00665819	-0.0348878	0.00813533	0.079414	-0.00307154	-0.00416499	-0.00744977
NZ241139	-0.0148665	-0.0255863	-0.029878	-0.0248313	-0.0199674	-0.0279834	-0.0336884	-0.0408161	-0.0362034	-0.0207283	-0.0100899	-0.0266411	-0.0286551	-0.0362859	0.0206073	-0.0259725	-0.0403748	-0.0317092	-0.0140021	-0.0278534	0.00786263	0.0408704	0.0310979	-0.0370898	0.0047201	-0.0285288	-0.0143256	-0.0187192	-0.00483036	-0.0244069	-0.0342374	-0.0239304	-0.0133749	0.010743	-0.0270004	-0.0500326	-0.0308062	0.000892415	-0.0291914	-0.0364084	0.0105454	-0.0194075	0.00604154	0.0103685	-0.0107407	-0.0286826	0.00678739	-0.0159221	-0.0265682
NZ241395	-0.010405	-0.0277928	-0.0185174	0.00896832	-0.0326353	0.00438454	-0.0178355	-0.0223253	-0.00716668	-0.00524737	-0.0181076	-0.0181833	-0.00696833	-0.0170341	0.00191962	-0.0200116	-0.0214162	-0.0254102	-0.0602693	-0.0259058	-0.0078828	-0.0171941	-0.00150634	-0.0544304	-0.00368094	0.00309516	-0.0328104	-0.018626	-0.00689595	-0.0184348	-0.00279949	-0.0160757	-0.00918393	-0.0141562	-0.000415545	-0.0587437	-0.0296985	-0.0115444	-0.0516668	-0.0237795	-0.0232707	-0.0190437	-0.0191338	-0.0111036	-0.0303472	-0.0100791	0.000776233	-0.0293453	-0.0113071
NZ241907	-0.0298397	0.00341102	-0.0268256	-0.0105791	-0.0300143	0.0282665	-0.013174	-0.0389812	-0.0243186	-0.018837	-0.0284393	0.0154781	0.00155414	-0.0323034	-0.0377727	-0.0304279	-0.00812521	-0.0311819	-0.0211349	-0.00171376	-0.0279713	-0.0132879	-0.00750356	-0.0269918	-0.0421671	-0.0199131	-0.0471159	-0.0117044	-0.0165344	-0.0303335	-0.0351024	-0.026678	0.0197653	-0.0282813	-0.0111418	-0.0297888	0.00851157	-0.0446364	-0.0252597	-0.0351145	-0.033067	-0.0376442	-0.0294937	-0.0272409	-0.0419584	0.0284071	-0.0255125	-0.0257323	-0.0240287
NZ242163	-0.0127715	-0.007027	-0.0154728	0.0125766	-0.0159278	-0.00533759	-0.0199314	-0.0296406	-0.0169114	-0.00395574	-0.0288612	-0.0262257	0.00387158	-0.0121802	-0.0292664	-0.0112911	-0.0124983	-0.00808262	-0.0383931	-0.0231205	-0.0133606	-0.0281337	-0.0346031	0.00346882	-0.00664489	0.013146	-0.0242815	-0.0267643	-0.00713181	-0.0151873	-0.00905517	-0.00154951	0.00180253	-0.0411768	-0.0154586	-0.0118751	-0.0112662	-0.0258377	0.00910141	-0.0126972	-0.0264207	-0.0119859	-0.012324	-0.0229902	-0.00510033	-0.0202296	-0.0161437	-0.0312721	-0.012287
NZ242675	-0.0249507	-0.0153564	-0.0382149	0.0235804	-0.00876806	0.000283356	-0.0242646	0.00527899	-0.00230579	-0.0454167	-0.0471899	0.0122393	-0.00666739	0.0190249	-0.0412821	-0.0232392	-0.018979	-0.0160513	-0.0102994	0.000729013	-0.0324051	-0.0279013	-0.0325727	-0.00527209	0.023478	-0.000712928	-0.0111753	-0.014667	-0.0023507	0.00398946	-0.0224631	-0.0158988	0.0114423	-0.0282002	-0.00667552	-0.00180132	-0.0215853	-0.0365796	-0.0325455	-0.0154296	-0.015135	0.00144162	-0.0387354	-0.0383878	0.000458614	-0.00476164	-0.0378374	-0.000100829	-0.0155549
NZ242931	-0.0314215	-0.0106106	-0.0478759	-0.0148889	-0.0207345	-0.0150199	0.00382217	-0.00450044	-0.0362715	-0.0457887	-0.0195879	0.027238	0.0104112	0.0309292	-0.0179188	-0.00935646	-0.0051583	-0.0203464	-0.0348127	0.0117596	-0.0260528	-0.0178232	-0.0356221	-0.00568925	0.00519872	-0.00667079	-0.0224653	-0.00549081	-0.00713617	0.0125456	-0.0018786	-0.00454687	0.0176537	-0.00886697	-0.0185686	-0.00594423	0.00016598	-0.0477964	-0.0151851	-0.00276442	-0.0319376	-0.0133712	-0.0471846	-0.0356316	-0.0174261	0.0144532	-0.0351432	0.0105409	-0.00276565
NZ243187	-0.0297403	-0.0172546	-0.0177472	-0.0274062	-0.0218152	-0.0243694	0.00155775	-0.0110148	-0.0399226	-0.0326091	0.00249748	-0.0161561	-0.00748892	-0.0138515	-0.00962037	-0.0387495	-0.0102523	-0.0235127	-0.0254658	-0.0158071	-0.000438988	0.00181586	0.00439306	-0.0212897	-0.00381262	-0.0216963	-0.0397905	-0.0225286	-0.0180019	-0.0181212	-0.016115	-0.0194878	-0.0144561	-0.000709456	0.0144572	-0.0421969	-0.00203644	-0.00430911	-0.00431079	-0.0266055	-0.0149476	-0.0275569	-0.0251049	0.00220782	-0.012008	-0.0140605	-0.0241223	-0.014574	-0.0167146
NZ243699	-0.041324	-0.0202876	-0.0481794	0.00473267	-0.0230953	0.0549641	-0.0184919	-0.00546905	-0.0275735	-0.0261671	-0.0312546	0.0111015	-0.0197828	-0.000527345	-0.0277198	-0.0206117	0.00281262	-0.0192464	0.00911928	-0.0121327	-0.0167911	-0.0166105	-0.0316813	-0.0148703	-0.0187838	0.012173	0.00235322	-0.025804	-0.0149193	-0.0171974	-0.0260866	-0.028349	0.0327041	-0.032252	-0.0200389	-0.00483295	-0.0131353	-0.0403834	-0.0299237	-0.0208962	-0.0278558	-0.00773946	-0.0416487	-0.0467347	-0.0309078	0.00847374	-0.0331019	-0.0272399	-0.0144775
NZ244467	-0.030246	-0.0486371	0.00476662	-0.0448835	-0.00513516	-0.0356691	0.0195173	0.00627963	-0.0105829	-0.0231776	0.0253101	0.00253051	-0.0241207	0.0347651	0.0191838	-0.00586441	0.0124251	0.0286718	0.0268878	0.0246252	-0.0037686	0.00234727	-0.00351904	0.0077118	0.0172696	0.0118595	0.00281758	0.0270688	0.00788256	0.00760545	0.0354382	0.0224382	0.0158587	0.00288259	0.0230319	0.027923	0.000704489	0.0202903	-0.00220115	0.0378836	0.00483815	0.0584524	-0.00959725	0.0322183	0.0348782	-0.00426828	0.0451352	0.00499193	-0.0197455
NZ244723	-0.0237941	-0.0209074	-0.0214395	-0.0408666	-0.0121207	-0.0172113	-0.0183451	-0.033488	-0.0365297	-0.0167933	-0.0133302	-0.0229936	-0.0284684	-0.00883533	-0.0116499	-0.0255829	-0.00864618	-0.00159258	-0.0229185	-0.0232364	-0.0171573	-0.015917	-0.000973241	-0.0227048	-0.0156891	-0.0291989	0.00704306	-0.0148181	-0.0114244	-0.00655541	-0.00709689	-0.00893659	-0.0244387	-0.00746798	-0.0228456	-0.0268264	-0.0101252	-0.00726862	0.00897417	-0.00501227	0.00297055	-0.00258179	-0.00284097	0.00740436	-0.0149562	0.00251054	-0.00274333	-0.0102455	0.0100078
NZ244979	-0.0378716	-0.0177991	-0.00981446	-0.0348837	-0.0209675	-0.013686	-0.026493	-0.0285648	-0.0385112	-0.0241803	-0.00707679	-0.0164922	-0.0231112	-0.016955	-0.00153541	-0.038364	-0.0170984	-0.0199369	-0.0111638	-0.0230986	0.00476007	-0.00202043	0.00928211	-0.0124945	-0.0028635	-0.0252395	-0.026627	-0.0273512	-0.0309581	-0.0192802	-0.00458612	-0.00404721	-0.0119457	0.00508144	0.00197449	-0.0149139	-0.0264348	-0.00475785	0.00345289	-0.0156741	-0.0145847	-0.0214447	-0.0213488	0.00595266	-0.0141759	-0.0196892	-0.0182751	-0.0156879	-0.00672448
NZ245235	-0.0198891	-0.0245102	-0.019372	-0.0128936	-0.0174088	-0.00341984	-0.0233007	-0.0265561	-0.0274785	-0.00961348	-0.0170119	-0.0234512	-0.0102297	-0.0243425	0.0118252	-0.0512865	-0.0322361	-0.029021	-0.0427601	-0.0453665	0.00228205	-0.00421098	0.0143796	-0.0314425	-0.00493568	0.00469814	-0.0144388	-0.0335381	-0.0187079	-0.0248695	-0.024357	-0.0160171	0.00703455	-0.0218196	-0.0231116	-0.030215	-0.0327062	-0.011824	-0.0488802	-0.0363355	-0.02855	-0.00846738	-0.00961714	-0.0105603	-0.03309	-0.0267272	0.0136579	-0.0264516	-0.0478972
NZ245491	-0.0318787	-0.0310718	-0.0196884	-0.0420295	-0.0203631	-0.0215871	-0.0219093	-0.0420291	-0.031701	-0.00126655	-0.0173452	-0.030678	-0.0306967	-0.0230581	0.0119992	-0.0367225	-0.022356	-0.0315187	-0.0271026	-0.0210118	0.00774872	0.0148679	0.0277092	-0.0207282	-0.0334516	-0.0359025	-0.010556	-0.0343561	-0.0066465	-0.0161957	-0.0306763	-0.0140282	-0.0401946	0.00428234	-0.0369726	-0.0449835	-0.0371992	-0.00728736	-0.0293391	-0.00822691	0.0117166	-0.00775794	0.00184679	0.0259185	0.00258282	-0.0321164	0.0103316	-0.0287182	-0.0543856
NZ245747	-0.00801387	-0.0308296	-0.0257985	-0.0432923	-0.0186893	-0.0485806	-0.0196041	-0.0473276	-0.0465591	-0.0127483	0.00122128	-0.0131091	-0.0418628	-0.0460779	0.0161587	-0.0503011	-0.0372705	-0.024135	-0.0187325	-0.0233681	0.0186608	0.0150143	0.0160583	-0.0415215	-0.023819	-0.0379262	-0.0158827	-0.0232186	-0.0106486	-0.0293177	-0.0359015	-0.0265809	-0.0339834	-0.00558176	-0.0431955	-0.0411565	-0.0258306	0.00397423	-0.0457529	-0.0233893	0.00998038	-0.00640536	-0.00536251	0.0284153	-0.0214064	-0.0391848	0.0199586	-0.0233581	-0.0454914
NZ246003	-0.0205476	0.00636767	-0.00189777	-0.0169283	-0.0214662	0.00501336	-0.00479505	-0.0171985	-0.0143219	-0.0181462	-0.0213173	-0.0207842	-0.0295507	-0.0291551	-0.00840896	-0.0309602	-0.0346081	-0.0349215	-0.0201567	0.0275598	-0.0136007	-0.000799927	-0.00640696	-0.0279525	-0.0120593	-0.0298979	-0.0125609	-0.00714693	-0.000546058	-0.0263904	-0.0035009	-0.00348055	-0.0145749	-0.0134315	-0.0102368	-0.0215113	-0.0197919	-0.0183332	-0.0283397	-0.00820828	-0.0114252	-0.00095294	0.00424967	0.00907266	0.00360475	-0.0283495	-0.0072132	-0.0100596	0.00207151
NZ246515	-0.0280543	-0.0161942	-0.011738	0.00714638	-0.030568	0.0157013	-0.0262409	-0.0320496	-0.0284628	-0.00435814	-0.0227253	-0.00610553	-0.0110843	-0.0314875	-0.0293982	-0.0353612	-0.0260282	-0.0252593	-0.0310284	-0.0279193	-0.0263776	-0.0291505	-0.00451759	-0.0284925	-0.0100065	-0.0054906	-0.0279982	-0.0238186	-0.0186269	-0.0318455	-0.0216155	-0.0189911	0.026973	-0.0052518	-0.0331933	-0.0256755	0.000376688	-0.0190254	-0.0324645	-0.0422405	-0.0104603	-0.0210855	-0.0138537	-0.0385605	-0.019532	-0.0135525	-0.000544053	-0.0358907	-0.029847
NZ246771	-0.034583	-0.0225932	-0.0325271	-0.0209138	-0.0377393	-0.0131029	0.0126439	-0.0144258	-0.0254827	-0.0235014	-0.02975	0.0163319	-0.00840858	-0.0250353	-0.00919854	-0.0456438	-0.00975714	-0.0326109	-0.0219496	0.00351395	-0.00927232	-0.0308374	-0.0310503	-0.0178805	-0.015887	-0.0194426	-0.02384	-0.0303304	-0.0224782	-0.0353699	-0.0219272	-0.0234005	-0.00738881	-0.0389316	-0.02133	-0.0216808	-0.0176787	-0.0267265	-0.0281655	-0.0244645	-0.0371733	-0.0321346	-0.0318978	-0.00378471	-0.0309701	-0.011074	-0.0224943	-0.0149413	-0.0145962
NZ247027	-0.00406422	-0.0108723	-0.0156543	0.0386838	0.0168362	-0.0194921	0.0808259	0.0325742	-0.00385833	-0.0181159	-0.00852018	0.0440211	-0.0243798	0.0117231	-0.0152608	0.0207176	-0.00469854	0.0166098	0.00872704	0.0277142	-0.0207738	-0.0289635	-0.0154627	0.0209691	-0.0157998	0.00633023	0.0349459	-0.0114229	0.00906639	-0.0118629	-0.0194332	-0.00498895	-0.011033	-0.00525639	-0.00432195	0.0303413	-0.0150889	0.0121795	0.0170252	-0.00941796	-0.00518906	-0.0257289	-0.0194948	-0.0301441	0.00346038	0.0711373	-0.0230666	-0.00843411	-0.00256517
NZ247283	-0.0251538	-0.0120311	-0.0294559	0.0225995	-0.0311734	0.0043302	0.0694143	-0.0193021	-0.0190295	-0.0207571	-0.0188891	0.0833664	-0.0126197	0.000587691	-0.0351723	-0.0295522	-0.0261826	-0.0312701	-0.015395	0.0488591	-0.0265659	-0.0419308	-0.0221904	-0.000283946	-0.00315472	0.00101731	0.0189912	-0.0308327	-0.0078634	-0.0206085	-0.00647248	-0.0184016	0.0250543	-0.0390281	0.00979422	-0.0129449	-0.0101997	-0.0361796	-0.0335659	-0.024871	-0.0118378	-0.0260986	-0.0448907	-0.02685	-0.00609684	0.0716018	-0.0194512	-0.0162891	-0.0143826
NZ247795	-0.0151792	-0.0193493	-0.00771221	-0.021886	-0.0187638	-0.0120572	-0.00890163	-0.0224155	-0.015458	-0.00603088	-0.0023141	-0.0235154	-0.0165617	-0.0295923	-0.00424676	-0.0346892	-0.012409	-0.0323938	-0.0358238	-0.0411695	-0.00338488	0.0280333	0.0214963	-0.0350577	-0.00337096	-0.0369862	-0.033329	-0.0191897	-0.0252823	-0.0173977	-0.0291503	-0.0368463	-0.0232865	0.00548709	-0.0268903	-0.0403968	-0.0424596	0.0124503	-0.0322885	-0.021632	0.00495695	-0.0265798	0.0122842	0.0122992	-0.00537741	-0.0393608	0.00479505	-0.0141831	-0.0329345
NZ248051	-0.0265046	-0.00775667	-0.0230283	0.0486647	-0.0142394	0.022245	0.0536114	-0.0205402	-0.0422557	-0.00323683	-0.01785	0.0740511	-0.0331122	0.0218111	-0.028384	-0.0269575	-0.0133407	-0.0190651	-0.0027785	0.0199062	-0.0274376	-0.0305487	-0.0211908	0.00554614	-0.00541305	0.0220322	0.0171726	-0.0307632	-0.0061818	-0.0163172	-0.000366206	0.0118572	0.0446037	-0.0403282	-0.0120228	-0.00694573	0.00834638	-0.0133723	-0.00347624	-0.0256018	-0.0263274	-0.0247214	-0.00865155	-0.0448624	0.00208931	0.0546378	-0.0253282	-0.019376	-0.00699688
NZ248819	-0.0120741	-0.0129751	-0.0153165	-0.0136179	-0.00401934	-0.0193966	0.117407	-0.0177604	0.00411134	-0.0100616	0.00722789	0.106947	-0.0224751	-0.00859126	-0.0108027	-0.0112757	0.0271587	-0.00205871	0.0014161	0.12854	0.0187942	-0.0038813	0.0144725	-0.00318945	-0.0227669	-0.00405826	-0.0085515	-0.0215746	0.000295592	-0.0184975	-0.0127712	-0.0104962	-0.00559413	-0.00795666	-0.00234954	-0.0201511	-0.0289551	-0.0127964	-0.0238118	-0.00654934	-0.0143319	-0.0028901	-0.0157413	-0.0221801	-0.00700701	0.116872	-0.0215902	-0.030028	0.00697709
NZ249075	0.00657824	-0.0329104	-0.0445352	0.0675604	0.0269826	-0.0165604	-0.0358551	0.0265945	-0.0241378	-0.0382939	-0.0364259	-0.00638561	-0.0365089	0.103695	-0.0365041	-0.00764469	-0.000228074	-0.0326527	0.0375135	-0.0236958	-0.0356535	-0.020756	-0.0212845	0.0204512	0.0322128	0.0470379	0.0523353	0.0279771	0.0373004	0.0324183	-0.00240453	0.00310016	-0.0150511	-3.06311e-05	-0.0162594	0.0563827	-0.0109961	0.0111825	-0.00814118	0.013901	0.044413	0.0189131	-0.00558318	-0.0228948	0.0149709	-0.0291076	-0.0151973	0.00519571	-0.0186511
NZ249331	-0.0158898	-0.0398498	-0.0156038	-0.0364738	-0.0253195	-0.0212339	-0.016083	-0.0426848	-0.0307616	-0.0218699	-0.0123137	-0.0106702	-0.0143864	-0.0423707	-0.0064285	-0.0404557	-0.0446222	-0.038166	-0.0154538	0.0118303	0.0218043	-0.0109154	-0.00246499	-0.0262031	-0.0337635	-0.0243101	-0.0307817	-0.016913	-0.0226786	-0.0227641	-0.0281305	-0.0240631	-0.0100524	-0.0117949	-0.0223195	-0.0298795	-0.0101289	0.0116044	-0.0298426	-0.0261586	0.0113484	-0.0226233	0.0221251	-0.00120632	-0.0305618	-0.00774036	-0.00108426	-0.0399537	-0.0189507
NZ249843	-0.00895751	-0.0411807	-0.0421581	0.0191693	-0.00266135	-0.0144764	-0.0146801	0.0140349	-0.0218791	-0.0395974	-0.0253178	-0.0162454	-0.0214158	0.0246525	-0.00806938	-0.018908	-0.0134134	0.000477309	0.00743549	0.00235468	-0.0290096	-0.012934	-0.0160497	-0.00362951	0.0233846	0.0206744	0.00559012	-0.0171729	0.0022905	-0.00881437	-0.00110962	-0.0108574	0.00729055	-0.00730324	-0.0147954	-0.0155126	-0.0157661	-0.0125431	-0.0333041	0.0148916	-0.00897196	-0.00748992	-0.0130756	-0.0127957	-0.0152142	-0.00800029	-0.00753309	-0.00123706	-0.0221247
NZ250099	-0.00935859	-0.0317855	-0.0208642	-0.0223051	-0.0251632	-0.0151254	-0.0259146	-0.0401894	-0.0264568	-0.00552554	-0.0143444	-0.0276828	-0.0158084	-0.0293463	-0.00631168	-0.0333158	-0.0221565	-0.0288222	-0.0408197	-0.0208574	0.014464	0.00980851	0.0115402	-0.0263625	-0.024121	-0.0289617	-0.0308904	-0.0331533	-0.0165815	-0.00688194	-0.0295975	-0.0150631	-0.0361172	0.0059417	-0.0276025	-0.0430592	-0.0275755	-0.0199279	-0.0332148	-0.0377488	-0.0107258	-0.0226587	0.000794979	0.0114574	-0.0171428	-0.0295102	-7.12235e-05	-0.0126463	-0.0409459
NZ250355	-0.0108194	-0.0340523	-0.0147044	-0.0186536	-0.0293972	-0.0220931	-0.0356104	-0.0353316	-0.0227658	-0.00120889	-0.00373739	-0.0217146	-0.0123203	-0.0462793	0.00136434	-0.040058	-0.0300824	-0.035463	-0.0391522	-0.0246292	0.0143109	0.0346872	0.0239735	-0.0204733	-0.0126572	-0.0422761	-0.0340083	-0.0472174	-0.0172137	-0.0179755	-0.0279018	-0.0170932	-0.0292134	0.0143336	-0.0397445	-0.0544347	-0.0277962	-0.0125337	-0.0506044	-0.037141	-0.00498313	-0.0159634	-0.00296551	0.00892005	-0.00937659	-0.040119	-0.00374717	-0.00396696	-0.0537418
NZ250867	-0.0124676	-0.0319917	-0.0284261	-0.0432368	-0.0370033	-0.0352004	-0.031701	-0.0251488	-0.0284386	-0.0387054	-0.0219965	-0.0191186	-0.034525	-0.0236792	0.00664901	-0.0437974	-0.0348984	-0.0244516	0.00883477	-0.00484174	-0.00615205	-0.00256698	0.0131208	-0.00763566	-0.0156188	-0.00496473	-0.00652698	-0.0262463	-0.0207784	-0.0275488	0.000560213	-0.018764	-0.00964015	-0.0231517	-0.00690285	-0.020663	-0.0026879	-0.00827486	-0.0219846	0.00563783	0.0204014	-0.00693611	-0.00575235	-0.00609241	-0.0191696	-0.0136692	0.00834079	-0.0235901	-0.0171913
NZ251379	-0.028246	-0.0319146	-0.00685687	-0.000429199	-0.0336795	-0.00840053	-0.011276	-0.0275912	-0.0414889	-0.0107106	-0.0310787	-0.0155355	-0.0144663	-0.0192845	0.00195201	-0.0276224	-0.0381581	-0.0181799	0.00140406	-0.0105308	-0.0107476	-0.0224544	-0.0283038	-0.00583374	-0.00816905	0.00684765	0.0164063	-0.0123935	-0.00278835	-0.0197214	-0.0137696	-0.000728879	0.000475641	-0.0343984	-0.0107205	-0.0241312	-0.011477	-0.010193	-0.0151492	-0.0190688	-0.0154994	-0.0212716	-0.0216322	-0.0161836	-0.0244359	-0.0234222	-0.00467008	-0.0315224	0.000454866
NZ251635	-0.0317088	-0.00571226	-0.00830173	0.0509965	0.0109035	-0.0229165	0.0131677	-0.0028826	-0.0257593	-0.00107969	-0.0232233	0.0123972	-0.0131718	0.0304728	-0.00484191	0.00184347	-0.0179812	-0.0128215	-0.00403145	-0.00285572	-0.00703503	-0.0269768	-0.0218575	0.0372218	0.00375029	0.012223	0.0146176	-0.00722106	0.00518542	-0.00161879	-0.0101585	0.000441611	-0.000574659	-0.0369874	-0.0113763	0.0135752	-0.00238157	-0.0147211	0.00107079	-0.0098381	-0.0175756	-0.0072498	-0.0251288	-0.0200859	-0.0137059	0.00811791	-0.0246027	-0.0367889	-0.0119023
NZ252147	-0.0177858	-0.0460183	-0.0390313	-0.0359123	-0.0176448	-0.0193253	0.00310157	-0.0101305	-0.0390326	-0.03704	-0.0221798	-0.0159764	-0.0352888	0.00296729	-0.00276695	-0.0475543	-0.0114027	-0.0106338	0.0211251	-0.0167885	-0.00325221	0.00766598	0.0158684	-0.0114602	0.00782621	-0.0158349	-0.000589051	-0.0017642	0.00327535	0.0161933	0.0129576	0.00873365	-0.0106633	0.00948079	-0.00693963	-0.00904345	-0.0197414	-0.00673341	-0.0159057	-0.00266209	0.00927193	0.000890053	-0.00676425	0.0270474	0.00145145	-0.0231584	0.00345096	-0.0162374	-0.0288732
NZ252403	-0.00370167	-0.0273967	-0.0154778	0.0405907	-0.0178717	0.00249219	0.0470706	-0.0125895	-0.0175984	-0.021992	-0.00688942	0.0484927	-0.0169829	-0.00852708	-0.0270957	-0.0140861	-0.0128753	-0.0349851	-0.0135636	0.0422808	-0.0306923	-0.0357198	-0.004526	-0.00871106	0.00116799	0.0211448	0.0073795	0.00215733	-0.00744681	-0.0192281	-0.00619116	0.00857434	0.0111993	-0.0142505	0.00448411	-0.016705	0.000554276	-0.0185603	-0.00151152	-0.0138859	-0.0208061	-0.00928537	-0.0178979	-0.0244156	-0.0154427	0.0489087	0.00273926	-0.0303753	-0.0153301
NZ252659	-0.0309881	-0.044419	-0.0354649	-0.0415334	-0.0378194	-0.021525	-0.014469	-0.0397631	-0.0380533	-0.0261123	0.00250668	-0.0385521	-0.0479838	-0.0526272	0.0176132	-0.0329177	-0.0484249	-0.0326347	-0.0497388	-0.0031665	-0.00542939	0.0226689	-0.00220938	-0.0434433	-0.0239089	-0.0290371	-0.0148566	-0.0410861	-0.0441518	-0.0415994	-0.0285569	-0.025087	-0.0164817	-0.0124186	-0.0218441	-0.0398429	-0.0324532	0.00718168	-0.0482496	-0.0376326	-0.00997829	-0.0249042	-0.00270744	0.00947686	0.00777415	-0.0488907	-0.00116684	-0.0233522	-0.0407226
NZ252915	-0.0218792	-0.0462958	-0.0200939	-0.0321315	-0.0279778	-0.0241289	-0.0173208	-0.00603961	-0.0397835	-0.0319628	-0.0214258	-0.0209321	-0.0382775	-0.00844793	-0.00820182	-0.0348734	-0.0213975	-0.0103476	0.00434387	-0.011452	-0.00205853	-0.0247847	0.00337663	-0.0106498	-0.00580416	-0.0277743	0.00176575	0.0140224	-0.015721	0.00224168	-0.0152376	-0.0116211	-0.0234708	0.0134815	-0.0156155	-0.0214282	-0.0177924	0.00164684	-0.00238495	-0.0193193	0.0238242	-0.000153968	-0.014837	0.0170469	-0.00203882	-0.00927695	-0.0236902	-0.0163345	-0.0219753
NZ253427	-0.00338448	-0.0248137	-0.0159892	-0.0491919	-0.0351179	-0.054903	-0.028818	-0.0324961	-0.0337567	-0.0314936	-0.0321902	-0.00869394	-0.0319294	-0.0337039	-0.00619955	-0.0337786	-0.010343	-0.0185531	0.0116558	-0.000729992	0.0035004	-0.00144259	-0.00300824	-0.00920553	-0.0273851	-0.0154572	-0.0229885	-0.002976	-0.00801456	-0.0143566	-0.0166792	-0.00438813	-0.00456456	-0.0122085	-0.0113812	-0.0183437	0.00716182	0.00694648	-0.0266207	0.00745551	0.00758665	-0.0045886	-0.0153599	-0.00787083	-0.0144266	-0.0052568	0.0022617	-0.00871822	-0.0138518
NZ253683	-0.0248976	-0.0103883	-0.00624216	0.0274776	-0.0135117	0.00929285	-0.0176844	-0.00124578	-0.0306721	0.00278356	-0.0336486	-0.0129424	-0.0077811	0.0106514	-0.0212927	-0.010983	-0.0118408	0.00691983	-0.0139044	-0.0157217	-0.00721316	-0.027448	-0.0421919	0.00253118	-0.000418504	0.0193441	0.0139434	-0.00236015	-0.0315005	-0.0378876	-0.0286497	-0.0245147	0.00127072	-0.0322787	-0.0073383	0.00171819	0.000185276	-0.00987707	0.00426329	-0.0330809	-0.0376901	0.00446513	-0.0210513	-0.015287	-0.018241	-0.00681101	-0.0289632	-0.00650723	-0.00328746
NZ253939	-0.0248351	-0.0276863	-0.0314088	0.00930589	0.00597427	0.0101783	-0.0318823	-0.00454266	-0.0284508	-0.0152754	-0.0325434	-0.0107493	-0.0177854	0.0198958	-0.0235017	-0.00494019	-0.0231416	-0.0311826	0.0132979	-0.0150392	-0.0182941	-0.00704334	-0.00608946	-0.0242587	-0.00301645	0.00647645	0.0131548	-0.0204304	0.00920135	0.0169168	-0.00363996	0.00465481	0.0313984	-0.010572	-0.0302559	-0.00241289	-0.0113804	-0.00283093	-0.0353666	-0.0180196	0.0301009	-0.0103754	-0.0123875	-0.0223491	-0.0192551	-0.012464	-0.00168755	-0.0184167	-0.00877695
NZ254963	-0.0376378	-0.0234386	-0.00958067	-0.0109709	-0.0357044	0.0107172	-0.00298604	-0.0125769	-0.022219	-0.0194711	-0.0130544	-0.0328861	-0.0185091	-0.0133506	0.00752518	-0.0349061	-0.0262551	-0.00465363	-0.0224905	-0.0086777	-0.00117249	-0.00542219	0.003141	-0.00356922	-0.0134067	0.0228202	-0.0214274	-0.0107603	-0.00722565	-0.0230145	-0.0170458	-0.0170198	-0.0160351	-0.0213286	-0.0160766	-0.0298875	-0.00990015	0.00627552	-0.0363101	-0.0174187	-0.0101799	0.0175909	-0.0121586	-0.0208632	-0.0155879	-0.0269745	-0.00692041	-0.0122074	-0.012657
NZ255219	-0.02884	0.00448965	-0.0173993	0.00296188	-0.0270812	0.015158	0.0316327	-0.0100694	-0.0273039	-0.00645149	-0.0111726	0.0437022	0.0399578	-0.00561805	-0.0275686	-0.0228785	-0.033014	-0.0119762	-0.0227844	0.0686152	-0.00119015	-0.0112455	-0.0188535	-0.0171371	-0.00930973	-0.0164051	-0.0205545	-0.0319261	-0.0216446	-0.0162232	-0.0108633	-0.00239376	0.03117	-0.010124	-0.00885132	-0.0399832	-0.0062597	-0.0325101	-0.0366378	-0.0146181	-0.0424892	-0.0242216	-0.029052	-0.0102335	-0.00463691	0.0242156	-0.0261022	-0.0021019	0.00274683
NZ255987	-0.0207558	-0.0249091	-0.026484	-0.00470239	-0.0270911	-0.0181242	-0.0095294	-0.0217412	-0.0436766	-0.0260314	-0.0282668	0.00224136	-0.0320474	-0.0159597	-0.00684731	-0.0315743	-0.0171797	-0.0342335	-0.027078	-0.0165626	-0.0127098	-0.00804816	-0.00347	-0.0214645	-0.0210549	0.00104132	-0.0058249	-0.00184262	-0.00877505	-0.0318575	-0.0158389	-0.00939293	0.0232972	-0.0222411	0.0116445	-0.0252874	0.00368452	-0.0276388	-0.0339872	-0.0314361	-0.0321335	-0.00361868	0.00384417	-0.01836	-0.0196343	-0.016163	-0.00260782	-0.043388	-0.0159594
NZ256243	-0.0129547	-0.0160145	-0.00539756	-0.0166009	-0.0297345	-0.0143758	-0.00672225	-0.0253597	-0.0177541	0.000759177	-0.0185831	-0.0251069	-0.0136214	-0.0201531	-0.00506037	-0.0121845	-0.0223031	-0.0305245	-0.0100668	0.0186772	-0.013386	0.000812612	-0.002692	-0.0178965	-0.0168217	-0.00507415	-0.0164496	-0.0254708	-0.0158205	-0.02214	0.00170774	-0.00769054	-0.0126693	-0.00379822	-0.0120626	-0.0306927	-0.0213528	-0.00434288	-0.0346183	-0.0225753	-0.0144234	-0.0128568	-0.00441881	-0.0151752	0.00632769	-0.0289578	-0.0177305	-0.00765796	-0.0185182
NZ256499	-0.0164955	-0.00860354	0.00994396	-0.0166133	-0.0231859	-0.010127	-0.0214798	-0.0338381	-0.00822942	0.00140628	-0.0332166	-0.0308347	-0.0157587	-0.0368045	0.00292548	-0.0326405	-0.0322527	-0.0345275	-0.0203433	0.00594879	-0.0218983	-0.000422886	-0.0123203	-0.0310081	-0.0194776	-0.00311937	-0.00122643	-0.0248406	-0.0148691	-0.0276593	-0.00457244	-0.0182827	-0.0137526	-0.0282562	-0.0147749	-0.0198886	-0.0122058	-0.0147715	-0.0237973	-0.0268601	-0.0133028	-0.0147687	0.00304285	-0.0103345	0.000374419	-0.0265465	-0.0143496	-0.0130645	-0.0195057
NZ61545	0.0305401	0.0555784	0.0348901	0.0386855	0.0097077	0.0247169	-0.0102698	-0.0104815	0.0206172	0.0276995	0.00180202	-0.0458459	0.0261308	-0.0108438	-0.00655627	0.0179912	0.0238578	0.0358885	0.0339522	-0.00763636	-0.00283104	-0.0151353	-0.0083702	0.00449523	-0.0110408	0.00759454	0.00713141	0.0389468	0.0121062	0.0182547	-0.00469193	-0.00929917	-0.0222085	0.00148098	-0.0050417	-0.015961	-0.00815424	0.000874317	-0.00922801	0.0136597	-0.0117032	-0.0250959	-0.00451685	-0.0263377	-0.00155439	-0.0227429	-0.00165168	-0.00771091	0.0121422
NZ84720	-0.00807739	-0.0288246	-0.00100499	-0.0327873	-0.000518655	-0.0127958	-0.000937463	-0.022055	0.000115444	0.00406953	0.0173008	-0.00664557	-0.0185122	-0.00576696	0.0166194	-0.0122166	0.00379573	-0.0181168	0.0185008	0.0110696	0.00189066	0.0118675	0.0295901	0.00637613	0.00222587	0.00815649	0.00830774	-0.0257565	-0.0142519	-0.00560637	0.0159811	0.0328152	-0.0140598	2.51167e-06	-0.0166885	-0.0261705	0.0303866	0.0148456	-0.0190542	0.0297503	0.042744	0.0305405	-0.00497511	0.0332048	0.0374261	-0.0038059	0.0166371	-0.0107958	-0.0199595
NZ88770	0.0251079	0.0275945	0.0234325	0.0161803	0.03398	0.0128816	0.00311268	-0.0152373	0.0318466	0.0173974	-0.00529858	-0.0316404	0.0101301	0.0115459	0.00409818	-0.0144117	-0.0174847	-0.00423088	0.00786781	-0.003385	-0.0105911	0.0149595	0.00213771	-0.0187371	-0.00375136	0.016248	0.0228249	-0.0169548	-0.00862914	-0.0108058	0.0164295	-0.00390359	-0.00383201	0.00102585	-0.0136247	0.00790543	0.00438281	0.0158351	-0.0319136	0.225267	0.000388609	0.0134763	-0.00267229	0.00118686	0.000312718	-0.0122688	-0.00631729	0.00495579	0.0233829
NZ90345	0.140228	0.141345	0.138446	0.11257	0.118342	0.111278	0.0147746	-0.0239232	0.112285	0.138149	0.00463861	0.0606802	0.141382	0.0121152	-0.0177772	0.0117643	0.0158216	-0.0153687	-0.0274563	-0.0174763	-0.0173268	-0.0102132	-0.0130865	-0.0356185	0.0117209	-0.00779739	0.0281514	-0.000343951	-0.0288304	-0.0152868	-0.018562	0.00279823	0.028888	-0.0214864	0.00932158	-0.0249781	0.0436637	0.00407728	0.000806426	-0.00553124	-0.012784	0.00642496	-0.0023341	-0.0301353	-0.00354267	-0.00272057	-0.013425	0.0142617	-0.00843528
NZ96195	0.0501004	0.0280681	0.0163588	0.0200978	0.0240204	-0.0016379	0.00798843	0.145731	0.0161152	0.0141396	-0.0401716	-0.0281174	-0.0175056	0.0702448	-0.0189551	-0.0023494	0.0474764	0.0380545	0.234248	0.0066538	-0.0365584	0.00792526	-0.0215355	0.313001	0.0128314	0.0166258	0.101269	0.105989	0.0818767	0.0659695	-0.00771154	0.00439916	-0.0069714	0.0204889	0.0727946	0.232188	-0.0321135	0.0299998	0.0381486	0.0604106	0.0531579	0.0222525	-0.0241473	0.00207758	0.0754928	-0.0222397	-0.00325651	0.0508429	-0.0304119
NZ102270	-0.0173867	-0.00226864	0.00242992	-0.0214274	0.0145388	-0.0192699	0.0109691	0.0155824	0.0627282	-0.0154249	0.0574351	0.00831604	0.00540021	0.0773346	-0.00597514	0.0519293	0.0754833	0.0849437	0.0781882	-0.00132288	0.0628745	-0.0354037	-0.0197385	0.0403666	0.0516943	0.0454556	0.00736872	0.060772	0.0238251	0.0492111	0.0497124	0.0127459	-0.0177945	-0.0101297	0.0419506	0.00388573	-0.0172905	-0.0072868	0.0309835	0.0328019	-0.00890123	0.00865618	0.0517813	-0.00341339	-0.0258303	-0.00399527	0.00377687	0.0392757	0.0101362
NZ118920	-0.00208421	0.0284497	-0.017665	0.00156322	-0.015251	0.00923888	-0.0137026	0.0178024	0.00282253	-0.00334094	-0.0371578	0.0114718	0.0021134	0.0314469	-0.0279414	0.286183	0.011587	0.0398339	-0.0262516	0.0266336	-0.0255858	-0.0170012	-0.0399292	-0.00527864	0.0178181	-0.00143531	-0.0281759	0.00194292	-0.0110262	0.0116993	0.00617514	0.0152365	0.000157084	-0.0419486	0.00496863	0.0355059	0.0213528	-0.0356223	0.00954711	0.00248797	-0.0465877	-0.0017552	-0.0188789	-0.0284854	0.00757663	0.0174228	-0.0412089	0.0228164	0.260904
NZ119145	-0.00644958	0.0335706	-0.0184005	-0.00343345	-0.0201575	-0.0090318	-0.0112985	0.0420199	0.0300499	-0.00871525	-0.0222575	0.0139153	0.000769206	0.0538099	-0.0215185	0.285571	0.0543767	0.0596154	-0.0246197	-0.000103173	-0.0140618	0.0024365	-0.0252713	0.0112449	0.0333609	0.010145	-0.0244191	0.0121649	-0.0235646	0.00394075	0.0163915	0.0146476	0.0042014	-0.0399954	0.0148017	0.0548252	0.0279167	-0.0458328	0.029571	0.0276073	-0.0378087	0.00448173	0.00239632	-0.0108401	-0.0137547	0.0226621	-0.0259874	0.0570725	0.254296
NZ120045	-0.0139463	-0.0259174	-0.0125724	0.0245518	-0.0126103	0.00161547	-0.0117834	-0.0244123	-0.0235423	-0.00444852	-0.0116948	-0.0297228	0.0202095	-0.013603	-0.00774855	-0.00924177	-0.0219757	-0.0116473	-0.0224385	-0.00969666	-0.0155895	0.00287603	0.0116252	-0.024812	0.00516123	-0.0170626	-0.0246165	0.00974668	0.00165876	-0.00258647	0.00279604	-0.00391362	-0.00394913	-0.00675131	-0.0103825	-0.0113477	0.0187065	-0.0134285	-0.00937752	-0.0313171	-0.00234386	-0.0174107	0.0253594	-0.005959	-0.018822	-0.00361553	0.0126565	-0.0220983	-0.0191885
NZ122295	0.0015469	-0.0226724	-0.0168296	0.0207793	-0.000854099	-0.0427061	-0.00511702	0.13085	0.00330846	-0.0212075	-0.0210474	-0.0189417	-0.0374256	0.0601267	0.00948068	0.0299755	0.0576836	0.00726725	0.249037	0.0136933	-0.0281042	0.0182903	-0.0138479	0.278572	0.0188338	0.0144045	0.092368	0.0981088	0.00899026	0.0251492	-0.0117534	-0.0223523	0.00877652	0.0219426	0.0542781	0.399751	-0.0209988	0.040827	0.116659	0.0118909	0.0515453	0.0261524	-0.0186071	-0.010932	0.032604	-0.00494737	8.72381e-07	0.0620083	0.0101198
NZ128145	-0.0361178	0.00110102	-0.0193562	-0.0135091	-0.0185373	0.00776748	0.00529218	-0.0358914	-0.0157895	-0.0182893	-0.0119233	-0.00576498	0.0164299	-0.0212999	0.000787703	-0.0102031	-0.00414485	-0.0208492	-0.0340078	0.00757057	0.00591079	0.00117635	-0.0103603	-0.0389853	-0.0193833	0.00410512	-0.0395225	-0.00619649	-0.0021377	0.014444	-0.0103965	-0.0165425	0.0071461	0.00769765	-0.00405572	-0.027646	1.39846e-06	-0.0178112	-0.000181798	0.0394971	-0.0040999	0.00739261	-0.000357512	0.00717101	-0.0154376	0.00103716	-0.011764	-0.00330356	0.212498
NZ128595	0.102336	0.161628	0.176303	0.136229	0.133534	0.142699	-0.0168159	0.034338	0.157616	0.140264	-0.00925329	-0.0236401	0.168107	0.00987964	-0.0085706	-0.0353718	0.032536	0.013515	0.0161218	-0.0154958	-0.0202613	0.000244647	0.0176008	-0.0189717	0.0400578	-0.0140349	0.0187462	0.0194367	0.00769072	0.00223928	0.0125425	0.00355565	-0.0295944	0.00783125	0.0517047	-0.0077789	-0.0175242	0.00346503	0.00348027	0.0375677	-0.0120942	0.0218148	-0.0073203	-0.0327654	0.0345511	0.0490418	-0.00145649	0.0237106	-0.0404261
NZ132645	-0.00808454	0.0149979	-0.0065923	0.0177088	-0.00846203	0.0218334	0.0359126	-0.00715917	0.00586319	-0.00848452	-0.0152066	-0.00700218	0.00904326	-0.00779762	0.014166	0.00289342	-0.00702227	0.00472092	-0.0106641	0.00986183	0.000682934	-0.0152682	-0.011761	0.003872	-0.00468039	0.00659366	-0.0148993	0.00370971	-0.00565205	0.00758158	0.0100725	0.00724645	-0.00478922	-0.0169255	-0.0022041	-0.0147242	0.00692589	-0.0120985	0.00097089	0.00250181	0.0079651	0.0126881	0.00865249	0.00852098	-0.0186025	-0.0024321	-0.0244828	0.0020427	0.0201542
NZ134445	-0.0154602	-0.015341	-0.0105297	0.00111743	-0.00681923	-0.0265648	-0.00820752	-0.0210619	-0.0235118	-0.0221449	-0.0063434	-0.00606958	-0.0326983	-0.00271655	-0.00519288	-0.012999	0.00255675	-0.0113237	0.00959052	-0.00246267	-0.00840621	0.0122801	0.00251329	0.0168273	-0.0198626	0.00701333	0.0129307	0.00245534	-9.75084e-05	-0.0141841	0.00904363	-0.0156634	-0.0338091	0.0164171	-0.00466469	0.0320108	-0.0190334	0.0193953	0.00430464	-0.01613	0.0256494	-0.00348047	0.00932581	0.008501	-0.00542169	-0.0236116	0.0143949	-0.0152138	-0.017174
NZ155145	-0.00357033	0.0476609	-0.00318284	0.00670565	-0.000582808	0.00534033	0.0434875	-0.00721053	0.0688732	0.00224678	0.184624	0.0634706	0.00885661	0.00447809	-0.0170046	0.0505778	0.0617652	0.0785926	-0.00394035	0.0297299	0.0513434	-0.0131833	-0.0240999	-0.000367301	0.0127358	0.0314614	0.0207623	0.0159121	0.00817934	0.00210224	0.131826	0.145865	0.0182692	-0.0145362	0.0295796	-0.02212	0.0427904	-0.0187615	0.00189464	0.00606909	-0.0134487	0.0196881	-0.0261368	-0.0234613	0.0423503	0.0530701	-0.0324084	-0.000471825	0.0405634
NZ159195	0.102152	0.145689	0.169591	0.13073	0.155485	0.0998796	0.0321221	0.0117937	0.164512	0.194833	0.00421972	-0.0224829	0.157698	0.000722009	0.0196645	-0.0210815	-0.0127743	0.0179809	-0.00518817	0.048317	-0.0323668	0.0232659	-0.019204	-0.00442211	0.044721	0.0171255	0.0684564	0.0163102	-0.010491	-0.0130734	0.00897063	0.00993792	-0.00434672	0.0135146	0.0137557	0.0053052	0.030185	-0.00550096	-0.00854072	0.0869567	-0.011991	0.0871946	-0.0177123	0.0124581	0.0606217	-0.0224333	0.00262608	0.0454355	-0.00816088
NZ169320	0.00982369	-0.0126257	-0.0137948	-0.0113747	0.0193665	-0.00996119	-0.0187832	0.0625994	-0.00986736	-0.0257426	0.0156036	0.00157197	-0.0376825	0.0590751	-0.0150922	0.0676412	0.0303545	0.0245343	0.0354775	0.000162373	-0.0133454	0.0078651	0.0018466	0.0302519	0.0511504	0.011831	0.0139663	0.0315664	0.031922	0.0520266	0.0397667	0.0354075	0.102582	-0.0196187	0.0638006	0.0366537	0.0823267	0.0173589	0.0952146	0.0244007	0.001439	0.0553125	-0.00303666	-0.00231706	0.0499274	0.00876303	0.0015082	0.0159377	0.0476783
NZ172245	0.0810202	-0.0109727	-0.0230653	-0.00165578	-0.0131604	-0.037325	6.68573e-05	0.0608818	-0.0240022	-0.0342071	-0.00760038	0.0738506	-0.021228	0.0683769	-0.0160827	-0.00647759	0.0273518	0.0520646	0.0149959	0.00173086	-0.00776368	-0.0148936	-0.01434	0.0216578	0.044777	0.0106883	0.00502267	0.0574509	0.0193766	0.0285971	0.0246568	0.00390653	0.0335755	-0.0158464	0.0380432	0.0181843	0.0523532	-0.00752478	0.0207238	0.0267752	0.00966986	0.00101743	0.0207566	-0.0123654	-0.000811055	-0.0249926	-0.00653359	0.018735	0.00684887
NZ172695	0.0746293	-0.0025226	-0.0203927	-0.00617534	-0.00695362	-0.0297655	0.02559	0.0209649	-0.00523167	-0.0342174	-0.0137094	0.231843	-0.0307246	0.0236576	-0.0176882	0.0166782	0.0458461	0.0329239	0.00552184	0.0193008	0.00190388	-0.0241873	-0.0281598	0.00342454	0.0138954	0.011794	-0.00466559	0.0339813	6.68432e-05	0.00403403	0.0110229	-0.00285073	0.0721979	-0.0265097	0.0260665	0.00406578	0.0987821	-0.00798041	0.0197552	0.0208634	-0.0165616	-0.00200281	-0.0113199	-0.0297194	0.0164545	0.0129703	-0.00693285	0.0178453	0.0230548
NZ174045	-0.0250251	0.00139411	-0.02882	0.0117425	-0.0180639	-0.0252851	-0.0250605	0.0510351	-0.00256626	-0.0228436	-0.0143414	-0.030064	-0.0149881	0.0869439	-0.0238552	0.270902	0.0335973	0.0732526	-0.00305762	-0.0190057	-0.00736323	-0.0192279	-0.0298514	0.0465433	0.0272928	0.0239344	-0.0240728	0.063826	-0.00359193	0.034713	0.0184061	0.00211437	0.00615406	-0.0107507	0.00977066	0.0841488	0.0181059	-0.0177492	0.0773486	0.0403369	-0.0171541	-0.00978752	0.00888074	-0.0382763	-0.00941213	-0.00321842	-0.0174344	0.0237574	0.265464
NZ183720	-0.0191768	-0.0373706	-0.0263479	-0.0121982	-0.0370895	-0.0451393	-0.00862115	-0.00589054	0.00249859	-0.0266337	0.016178	-0.00382277	-0.0231071	0.0161186	0.00455615	0.068131	0.025174	-0.00447185	-0.000478476	0.00597868	-0.0118636	0.0275416	0.0175945	-0.00295342	-0.00902574	0.0153645	0.00604076	-0.00547741	-0.00134534	0.0124914	0.00452662	0.000860682	-0.0310043	0.0168884	0.00112185	0.027691	-0.011911	0.0633186	-0.00582635	-0.0216165	0.0376925	-0.0109454	-0.0122361	0.00288487	-0.000367892	-0.000165809	0.00643957	-0.00677241	0.0500507
NZ126340	0.0519288	-0.00144821	-0.0233766	-0.0211763	-0.00926677	-0.0358156	0.055715	0.0173666	-0.000431529	-0.00876506	0.0168271	0.073607	-0.0314933	0.017258	0.00990044	0.00116992	0.0199216	0.0441891	0.0255011	0.0289822	-0.00100674	0.0655608	0.00611938	0.00619553	0.0178501	0.0153936	0.0978268	0.0359294	0.0122339	0.0114833	0.0382564	0.0711096	0.0693549	-0.0111129	0.00451028	0.0345516	0.11707	0.0326906	0.0122621	0.0253085	0.0206316	0.0647653	-0.02038	0.0147112	0.0512128	0.0318111	0.0112202	0.0475364	0.0195467
NZ155524	0.020321	0.0452522	-0.00448113	0.0118048	0.0114211	-0.00907978	-0.0168478	0.122011	0.0195574	0.00742486	-0.0196789	0.013873	-0.0150272	0.167569	-0.00711439	0.0787585	0.0202842	0.137013	0.0365844	0.0174517	-0.0224744	-0.00261672	-0.0218021	0.0523323	0.0978342	0.00991105	0.052821	0.0318785	0.0244614	-0.000272621	0.0136943	0.000604107	0.0324319	0.00748378	0.0349606	0.0895602	0.0064048	-0.0177939	0.0460775	0.499748	-0.00692348	0.0143597	0.0126068	-0.0153917	0.0357142	0.0177385	-0.0162786	0.105577	0.0991475
NZ206724	0.0522968	0.0922437	0.116912	0.0880724	0.0907211	0.0427196	0.00240072	0.076315	0.0615267	0.0755364	-0.0134395	-0.0381806	0.0523008	0.0316102	-0.0209241	-0.0206193	0.00268669	0.0281661	0.00569035	-0.015184	-0.0152205	-0.00965134	-0.013325	0.00641695	0.0160931	0.000238536	0.0063645	-0.0090485	-0.02713	-0.00531755	-0.00740344	-0.00968842	-0.0319318	-0.0171481	-1.4257e-05	0.0426359	-0.0126638	-3.91375e-05	0.0154653	0.0253101	-0.00550896	-0.00356472	-0.00530067	-0.0149804	0.0139964	-0.00650443	-0.0254494	0.043412	-0.012997
NZ223731	-0.0387956	-0.0137404	-0.0442927	-0.0163166	-0.0470643	0.000157695	0.120886	-0.0403785	-0.0175486	-0.0191014	-0.0243749	0.142075	-0.0148984	-0.0134149	-0.0129039	-0.00787002	-0.0182366	-0.00890024	-0.0330331	0.123513	-0.0236927	-0.0238841	-0.016437	-0.0150757	-0.012851	-0.0278544	-0.0397146	-0.0210605	-0.0141496	-0.0315279	-0.0307617	-0.00263768	0.0263211	-0.0296166	-0.0190775	-0.0385531	-0.00418138	-0.0357583	-0.033635	-0.0276175	-0.0199897	-0.0250517	-0.0132487	-0.0319188	-0.0253527	0.137508	-0.0162117	-0.0122943	-0.011346
NZ230131	-0.0259193	-0.0201467	-0.0335977	0.00301355	0.0118737	-0.0317707	0.0256928	-0.00122473	-0.0117461	-0.03	-0.019897	0.0541364	-0.0129287	0.0577036	-0.00470589	-0.0182613	0.00091313	-0.00548201	0.0151786	0.042767	-0.0164811	-0.00573201	-0.0171616	0.0193209	0.00367776	0.0102284	0.00643408	-0.00922129	-0.00293043	-0.00346119	0.00065873	-0.0114676	0.0217185	0.00868606	0.00454763	-0.00304616	0.00414626	-0.00682921	-0.0025584	0.00304209	0.0214807	0.00696625	-0.032619	0.0126799	3.67066e-05	0.0507871	-0.00991886	-0.000342368	-0.0130063
NZ247539	-0.0279733	-0.0220147	-0.0127844	-0.0218966	-0.026316	-0.0276978	-0.010372	-0.0404573	-0.0380823	-0.0219139	-0.0126958	-0.0318793	-0.0302408	-0.0454302	-0.000198999	-0.0443269	-0.0213535	-0.0491279	-0.0269455	-0.0267787	0.00069106	0.0182434	0.0209221	-0.0420575	-0.0173375	-0.0388624	-0.0244395	-0.0255019	-0.0411484	-0.0358284	-0.0276389	-0.0308201	-0.0372193	-0.00178893	-0.0276956	-0.035047	-0.0340604	0.0035904	-0.0381159	-0.0370416	-0.00934781	-0.0293184	-0.000865109	0.00407062	-0.0152631	-0.0300204	-0.000491276	-0.0195934	-0.0291009
NZ64470	0.0801122	0.136005	0.136363	0.092547	0.142137	0.139938	0.0204029	0.0166741	0.105598	0.142734	-0.0119579	-0.0285655	0.188225	0.00603081	0.0256102	0.00851507	0.0116141	0.0356337	0.00951107	0.00910858	-0.0397965	-0.00213305	-0.00444271	0.000447036	0.01926	-0.0033584	0.0624584	-0.0157061	-0.0235854	-0.00369507	0.0204176	0.0123721	-0.0186136	-0.0223401	-0.00372393	-0.0153197	0.0200272	-0.0173441	0.00275971	0.0220795	-0.00850842	0.0734519	-0.017296	0.0127899	0.071894	-0.0287244	-0.022942	0.0681612	-0.0113463
NZ65595	0.00844868	-0.0282386	-0.0224691	-0.0054673	-0.00389514	-0.0282683	0.00622071	0.122488	-0.00846919	-0.0304375	-0.0269236	-0.0166732	-0.0544227	0.0082114	0.0328298	-0.0178251	0.0481099	-0.0112573	0.195611	0.0133296	-0.0323007	0.0387366	0.00731434	0.221375	0.010951	0.0168253	0.0938925	0.0793926	0.0250401	0.0255014	0.0181341	0.0176471	0.0302374	0.0297011	0.0870628	0.216639	0.0154158	0.0173367	0.0377449	0.0314861	0.0347061	0.0902142	-0.0104597	0.0135782	0.0612515	-0.00967373	0.014698	0.0218282	-0.0354432
NZ66945	0.0397457	0.0971207	0.0906308	0.0584821	0.0679848	0.0623813	-0.00423203	0.0207403	0.0529043	0.0483698	-0.0188491	-0.0404563	0.101154	-0.00122677	-0.0080094	-0.0130593	0.0460048	0.0144482	-0.0164485	-0.0197651	-0.0112847	-0.00530978	-0.00495337	-0.0171592	0.0260542	-0.0130228	0.090446	0.0256119	0.0306007	0.0555076	0.0144846	0.0351177	-0.00851629	-0.000118697	0.0154031	-0.0207003	0.00831114	-0.00580951	-8.44693e-05	0.0509295	-0.0153827	0.0591825	0.00108131	-0.00778681	0.0947185	0.0442821	-0.0298501	0.0396934	-0.0185363
NZ69420	-0.00431233	-0.0124788	-0.0187996	-0.0209057	0.0104893	-0.0445691	0.00664916	0.00555821	-0.0205369	-0.024226	0.012487	-0.0147172	-0.0242729	0.00779438	-0.000357935	-0.0210097	0.0294249	0.0365743	0.0502963	0.0012506	-0.0084694	0.0258065	0.0315909	0.0309456	-0.00918259	0.0161771	0.0299631	0.0172557	0.0406477	0.0422081	0.0205691	0.014829	-0.019657	0.0398301	-0.00869037	0.0192767	-0.0215654	0.0688771	0.00697516	0.0035403	0.0519257	0.0212965	0.00908788	0.0170504	0.0277931	-0.0225531	0.00870642	0.0140217	-0.00646012
NZ75270	0.00582442	0.00569001	0.0047915	0.00489499	0.00752681	0.00135397	-0.0355548	-0.0144492	0.0796546	0.0110159	0.0196872	-0.013458	0.0106082	0.0141885	0.00137476	0.133292	0.0463593	0.0313177	-0.013101	-0.000139336	0.0206061	-0.018669	-0.00637442	-0.0126055	-0.0279781	-0.0218953	-0.00911824	0.0193604	0.0114246	0.00711177	0.0345218	0.0183766	-0.000304524	-0.0106427	0.00149712	-0.0122574	-0.0181586	-0.00985154	0.0218635	0.00147398	-0.00279137	0.00229805	-0.0131177	-0.00583159	0.0245488	-0.0160237	-0.00878143	-0.00658316	0.0656277
NZ75720	0.00302405	-0.00640499	0.00262242	0.00340793	0.0228197	-0.040919	0.0128808	0.0405417	0.0208723	-0.0236985	0.00838691	-0.0111347	-0.0187289	0.101758	-0.00484134	-0.0110016	0.0181945	0.0731304	0.085246	-0.0108083	-0.0190233	-0.0161654	-0.0103246	0.0774107	0.071795	0.0272505	0.0316912	0.0390103	0.0449235	0.0733757	0.0524695	0.0459571	-0.0217336	-0.0207142	0.0419458	0.0560301	-0.0158861	0.023636	0.0317679	0.0676308	0.0369189	0.0606991	0.0273704	0.000369571	0.0427501	-0.0107639	0.0362554	0.0641111	-0.0224477
NZ77520	0.00963351	0.0377043	0.0716846	0.0321407	0.0395974	0.0293043	0.0145808	-0.0273975	0.0341497	0.0463388	-0.00814157	-0.0330912	0.0288074	-0.000986247	0.0191286	0.00722473	-0.0179941	0.0226362	0.0197756	0.00779569	-0.00412256	0.0129169	-0.00501722	0.00759457	-0.0132454	0.00442042	0.0191477	-0.00209345	-0.0102152	-0.00451758	0.0247638	0.034975	-0.0125933	0.00125476	-0.0149233	-0.00737173	0.00870385	-0.00481369	-0.00830437	0.0110549	0.00398817	0.121735	-0.00380177	0.00917727	0.0284142	-0.0349749	-0.000434944	0.0340324	-0.0171064
NZ80895	-0.0110731	0.0518821	-0.00862269	0.00057251	-0.0137954	-0.00617569	0.0366159	-0.00686731	0.0440719	0.000566493	0.00947451	0.0436633	0.0191258	0.00667009	-0.0262378	0.0516932	0.00887712	0.0413514	-0.03311	0.0199725	0.00721442	-0.0192657	-0.0208652	-0.0247853	0.00687324	-0.0236419	-0.0195451	0.0228727	-0.0228729	-0.0171471	-0.0129708	0.00567826	0.0364914	0.00376495	0.00915225	-0.0292451	0.020069	-0.0110063	0.0144691	-0.0150685	-0.0279972	0.000528916	-0.00422821	-0.00649033	0.0178252	0.0297738	-0.0102293	-0.0177033	0.0452467
NZ82470	-0.00303829	0.0337803	0.0227699	0.0426238	0.0159062	0.0319751	-0.014358	-0.0226919	0.022887	0.0332442	-0.0282198	-0.0321846	0.0556814	0.00914169	0.0133954	0.0248605	-0.0416797	-0.0045947	-0.0486865	-0.0225015	-0.0331403	0.0107403	-0.0043981	-0.018464	-0.0210304	-0.0314119	-0.0315255	-0.00839598	-0.0241439	-0.00959135	-0.0123931	-0.00778459	-0.0145219	-0.0144833	-0.0242301	-0.0355722	0.0178623	-0.0203827	-0.00926348	-0.0137298	-0.0211065	0.0295767	-0.00969847	0.00470661	0.00650982	-0.0224515	-0.00846225	0.0162483	0.00133538
NZ84495	-0.00208579	0.0427931	0.0189483	0.0388698	0.0102414	0.0355655	-0.0283986	0.00333753	0.00443864	0.0331765	0.00123665	-0.0293551	0.0714974	0.0254932	-0.0180227	0.0325261	0.105225	0.0203525	-0.0190441	-0.0363054	-0.0242966	-0.0217712	0.0261969	-0.00986271	-0.0123107	-0.00690996	-0.0196945	0.101471	0.0289126	0.078282	0.0644665	0.0732516	0.00278776	-0.021529	0.0694489	-0.0250601	-0.00161759	-0.0215777	0.128341	-0.00177482	-0.0280677	-0.0278539	0.0129885	-0.0236959	-0.00259323	0.040097	-0.0133999	-0.00319213	0.0069662
NZ86295	0.076687	0.176697	0.1833	0.109622	0.112316	0.110973	-0.00178618	-0.00233039	0.123468	0.177829	0.00273274	-0.0115751	0.155834	0.018495	-0.0143791	0.0374549	0.0207641	0.0590215	0.00803617	0.00300046	-0.025399	-0.0211432	-0.042741	-0.0229709	0.0380484	-0.00208268	0.00591461	0.019169	0.0228445	0.0274261	0.027296	0.0362052	-0.000811562	-0.0144133	0.0245902	-0.0345665	0.00692979	-0.0261014	0.0365694	0.0256662	-0.0263969	0.0627669	0.00130637	-0.0204807	0.0224579	0.00830939	-0.0453059	0.0316215	0.0136197
NZ87420	-0.0104237	0.0214911	-0.0122909	-0.00373257	0.0216144	-0.0254176	0.013406	0.0127096	0.0208507	-0.00231819	0.035787	0.00379738	-0.0114117	0.0162872	-0.0290211	0.282516	0.0476914	0.102362	0.0712402	0.019985	0.0228795	-0.0256732	-0.0139761	0.0345234	-0.000853211	0.0587484	0.0144895	0.0305959	0.0179706	0.0411301	0.0198237	0.0266361	-0.00628856	-0.0512519	0.000219579	0.032972	0.0183455	-0.0296	0.0425797	0.0195241	-0.0265586	0.00715869	0.0156474	-0.00493343	0.0051442	-0.00766282	-0.0185588	-0.00424204	0.268099
NZ90795	-0.0213148	-0.00310237	-0.00878628	0.0167717	-0.0188853	0.00429684	-0.0313832	0.00609092	-0.0253927	-0.0056	0.0010985	-0.0239639	0.024593	0.026922	-0.0126821	0.00476901	0.020274	0.025197	-0.0220456	-0.025086	0.0129805	-0.031452	-0.0139437	-0.0480643	0.00393648	-0.0191159	-0.0358968	0.0572722	-0.00321282	-0.00463414	-0.00179371	-0.00127171	-0.00931672	-0.00502816	0.0168572	-0.0155147	0.00991187	-0.0349278	0.0451317	0.00376301	-0.00829201	-0.0230657	0.0305096	-0.0162191	-0.0352992	0.00785882	-0.00258066	0.00882206	0.020615
NZ91020	0.0884519	0.0760975	0.0805818	0.0429263	0.0790841	0.0528453	0.00995608	0.113941	0.05215	0.0483369	-0.00871929	0.0708266	0.090609	0.0470623	-0.00915263	-0.0199123	0.0262329	0.026641	0.00875903	-0.0124084	-0.0224553	-0.00535389	-0.0285807	-0.00155631	0.0620557	0.0074388	0.0488607	0.006646	-0.0245235	-0.0284249	-9.04487e-05	-0.00577426	0.130983	-0.0239433	0.0436036	0.00723534	0.138471	-0.0162643	-0.00567491	0.0484335	-0.0342472	0.0185385	-0.0266381	-0.0296499	0.0365562	0.00474285	-0.0145967	0.0378117	-8.69306e-05
NZ91920	-0.0332961	-0.0125472	-0.0431164	-0.0112342	-0.0331156	-0.0296838	-0.0101484	0.0299861	-0.0147264	-0.0165329	-0.0200872	0.0111762	0.0114958	-0.0123231	-0.0342342	0.12745	0.0141491	0.0210618	-0.0226354	0.0120494	-0.0184919	-0.00474982	-0.0101314	-0.00643095	0.0181143	0.0459485	-0.0228406	0.0270343	0.00956717	0.00507394	-0.00278375	-0.00673151	0.0884902	-0.0207972	0.0137479	0.0162491	0.0254368	-0.0248816	0.0362787	-0.022845	-0.0321607	-0.00156602	-0.0204483	-0.00832034	-0.00736262	0.0115922	-0.0297467	0.00812512	0.0867954
NZ92145	-0.0272965	-0.0150192	-0.0325342	0.00404885	-0.0188133	0.00257079	-0.00583976	0.0186196	-0.000689099	0.00183331	-0.0296049	0.0109475	0.0189722	-0.0032065	-0.0149831	0.132373	0.00491324	0.0178176	-0.0206546	0.00341664	-0.0161447	-0.0195208	-0.015681	-0.0189304	0.00275718	0.0652334	-0.0333165	0.0105498	-0.0231505	0.00130548	0.00472648	0.00797092	0.0631733	-0.0200451	-0.00328332	0.00269	0.0157219	-0.0472224	0.0269864	-0.0197933	-0.0390349	-0.0141894	-0.0126168	-0.0147887	-0.00938375	0.0128966	-0.0236682	-0.000124366	0.08239
NZ93495	0.0466658	0.10638	0.108469	0.100101	0.115539	0.0782691	-0.0410739	0.158202	0.0612843	0.0772836	0.0115415	-0.0402436	0.0565845	0.128327	-0.0302639	-0.00652243	0.0284117	0.122245	0.0280334	-0.0216379	-0.0111341	-0.0156374	-0.0289665	0.0380547	0.0759078	-0.00496406	0.0382728	0.0232205	0.00491358	0.0231975	0.0135249	0.0148078	-0.020766	-0.0128362	0.0191837	0.032445	-0.0230013	-0.00339859	0.0477963	0.0808635	-0.0116585	-0.00359863	0.0409638	-0.0375548	0.00217656	0.00891137	-0.00153374	0.0853477	0.00926155
NZ95745	0.0905007	0.0945993	0.0893212	0.0330313	0.063609	0.0781279	-0.000305228	0.0461817	0.0526826	0.05702	0.00733069	0.0362099	0.026378	0.0420373	-0.0157446	0.0408579	0.0337999	0.0529213	-0.0141337	0.0152641	0.0207063	-0.00399268	-0.0241983	-0.0195791	0.0619345	0.0205127	0.0229467	-0.0159368	-0.00218313	0.0130064	-0.00434322	0.021622	0.0271667	-0.0341764	0.0203952	-0.0175851	0.0278624	-0.0106475	-0.018777	0.0226943	0.000324428	0.0103289	-0.0144717	-0.0181937	0.00693345	-0.0259001	-0.0121984	0.0416756	0.01018
NZ97095	0.0124908	-0.00960918	-0.0113306	0.0175586	0.017096	-0.0234202	0.0287055	0.00648321	-0.00848541	-0.00453696	-0.000352354	0.00299901	0.0122693	0.02276	-0.0143754	0.0447691	0.0446723	0.0272295	0.149088	-0.00198978	0.0182371	0.0117384	-0.0143405	0.0275418	0.0255052	0.0185338	0.229824	0.0922446	0.0167608	0.0158636	0.0255863	0.0332215	0.014997	0.0130065	0.0171255	0.0260129	0.0260526	0.0366988	0.00339659	-0.0103531	0.0397064	0.0360648	-0.00895966	-0.0152801	0.0312208	0.031327	0.00852103	0.0356835	0.0169095
NZ98895	0.118145	0.1417	0.156178	0.11695	0.159314	0.106116	0.00735152	0.0209212	0.161419	0.183613	-0.0133305	-0.0436855	0.150976	0.0359917	-0.000185405	0.00329279	-0.00510105	0.0362903	0.0106693	-0.00833369	-0.0310797	-0.0064084	-0.0110516	0.0316141	0.0565371	0.0252497	0.0308459	0.0111547	0.0230878	0.0373754	0.0239883	0.00183457	-0.018267	-0.00524179	0.0108211	-0.00013772	-0.000966073	0.014133	0.0036305	0.0515218	0.00340432	0.0765717	-0.0114595	-0.00211033	0.0293354	-0.0191565	-0.000274768	0.0750969	-0.0252319
NZ101820	0.126028	0.101403	0.130445	0.111103	0.102822	0.125407	0.0180023	0.00284254	0.117193	0.122167	0.0284846	-0.000934767	0.111563	0.00346666	-0.00170956	-0.0279922	0.00776484	-0.0137418	0.00501924	0.0171073	-0.0171992	0.0103129	-0.00316839	-0.00247221	0.0101067	0.0448174	0.098138	-0.0016312	0.0223302	0.0107744	0.0115687	0.026137	-0.0310642	0.0173809	-0.0224254	0.0149264	0.00332666	0.0537329	-0.0221307	0.0481433	0.0267541	0.0452585	-0.00587032	-0.00585528	0.0746676	0.00373677	-0.0023964	-0.00164107	-0.0146714
NZ102045	0.00608387	-0.00397646	-0.0274098	-0.0263368	-0.0323514	-0.0281418	0.0736981	-0.0177576	0.0290782	-0.024015	0.0340717	0.0599636	-0.0336214	-0.00717378	-0.026058	0.0469298	0.0515732	0.0414072	0.0114969	0.0123345	0.0249689	-0.00510734	-0.0363887	0.0075283	0.00266219	0.0365669	0.0175652	0.00471684	0.0349686	0.0514207	0.0543118	0.030873	0.032782	-0.0156703	0.0148671	0.016179	0.0286416	-0.011982	0.0251385	0.0166815	0.004215	-0.000999146	-0.0112462	-0.0144102	0.0285791	0.0075991	-0.0306115	0.00895127	0.00706999
NZ102495	-0.0198152	0.0133115	0.0044768	0.00775929	0.0316521	-0.0295783	0.0174689	0.0469561	0.0570474	-0.00682278	0.0557562	0.0061017	0.0159413	0.0895723	-0.0201558	0.0660891	0.079379	0.1217	0.0558459	-0.00812535	0.0485529	-0.044861	-0.0336937	0.0588102	0.0371698	0.0411727	-0.0015249	0.0670181	0.0491114	0.0786797	0.0617979	0.0352364	-0.00945166	-0.0106362	0.0404915	0.0202043	0.00752232	-0.0260331	0.0485647	0.00835149	-0.0165266	-0.0106086	0.0319134	-0.0296957	0.00765708	0.0166578	-0.0216769	0.0387636	0.0132935
NZ102720	0.0175901	0.0840794	0.0484486	0.0638045	0.0352044	0.0660748	-0.000735821	0.0194906	0.0523197	0.0592047	0.0041833	-0.0121706	0.082741	0.0315005	-0.0153071	0.0581823	0.00270661	0.044639	-0.0265081	-0.0206653	-0.0386823	-0.0330512	-0.0186147	-0.0286392	0.0228486	-0.0243788	-0.00164763	-0.0170775	0.010773	0.00299932	0.00195619	0.00242183	0.00602187	-0.0109787	-0.00483048	-0.032992	0.00422059	-0.0351517	0.0280208	0.0150208	-0.0349793	-0.0191467	0.0133367	-0.0354549	0.0116321	0.0255084	-0.0312182	0.0309301	0.0614363
NZ102945	0.0130404	0.0505241	0.0445922	0.0315626	0.0271319	0.0528899	0.0110097	0.00766978	0.06765	0.0568026	0.0146719	-0.00512033	0.0578379	0.0216468	0.00679832	0.0441351	-0.00546171	0.0276834	-0.0194916	0.00267452	-0.0124622	-0.0240563	-0.0069763	-0.0141487	-0.000290287	-0.00448286	0.00788274	0.00437971	0.00631917	0.00899559	0.00914177	0.0219908	-0.00222535	-0.00127361	-0.0157551	-0.0231685	0.00712805	-0.000144221	0.0191648	0.0120155	-0.0194404	-0.00892868	0.0249075	-0.0154801	0.0297807	0.016348	-0.0194276	0.01088	0.0459123
NZ104745	0.0179621	-0.0204161	-0.0308967	-0.0317401	-0.0201519	-0.0408106	0.00905488	0.046529	0.00556475	-0.019994	0.019774	0.0116212	-0.0374352	-0.0180783	-0.00959727	0.0300787	0.118475	0.0217322	0.24347	0.00562347	0.0208225	0.00328191	0.00229683	0.251338	-0.0187207	0.0220268	0.0643336	0.091668	0.0179146	0.0255568	0.00802679	-0.00147295	0.0248761	0.0370164	0.0737314	0.231389	0.00891588	0.0226622	0.0567108	0.0241576	0.0554418	0.00445348	-0.020753	-0.0174236	0.00259681	0.0271881	-0.0110563	-0.00500829	-0.00566645
NZ105420	0.0097429	-0.00398117	-0.0133401	-0.0201188	-0.00518245	-0.00746045	-0.0108658	-0.00384577	0.00277349	-0.0118899	0.0221458	0.0221829	-0.0166771	0.00852487	-0.00701129	0.0115672	0.00263785	0.0211392	-0.00875418	-0.000448246	0.0271455	0.0072883	0.000463781	-0.0108684	0.0393569	0.00104644	-0.00432046	0.0129922	-0.00773845	0.0127381	0.00662775	0.0068792	0.0156761	-0.0110813	0.0428872	-0.00720034	0.0652968	0.00219481	0.00692782	0.00539247	0.00485286	0.0327364	0.037505	0.0159378	-0.00498549	-0.0145853	0.00298309	0.00716542	0.00805731
NZ106320	-0.0114515	-0.0068174	-0.0419691	-0.0107069	-0.0223298	-0.0369574	0.0324611	0.0133558	0.0438176	-0.041539	0.0327752	0.0622124	-0.0367103	0.0204282	-0.0239726	0.0628134	0.0743446	0.0473536	0.0325999	0.0454658	0.0210514	-0.0329012	-0.0204657	0.00950659	-0.0267437	0.136666	-0.0119759	0.0114129	-0.00784096	0.0106741	0.0363932	0.0197971	0.0304428	-0.0136413	0.0158252	-0.0122743	0.0172219	-0.0164857	0.00232736	-0.0188964	-0.0158173	-0.0327498	-0.0065737	-0.0391772	0.0138338	0.0116516	-0.0133188	-0.0159679	0.0325639
NZ106770	0.0703654	0.055531	0.0737459	0.0684214	0.0442572	0.0615154	-0.0144489	0.0163911	0.0412219	0.0586022	-0.0014188	-0.024948	0.0551058	0.0265691	-0.0097771	-0.0124314	-0.0219413	0.0305145	-0.0136562	-0.0213637	-0.0123253	-0.0108483	-0.00837256	-0.0303239	0.0250757	-0.0173382	-0.00541222	0.000621745	-0.0254523	0.00653403	-0.0138931	-0.0160146	-0.00662588	-0.0155662	-0.0102522	0.0076029	-0.0105859	-0.0134674	-0.0135649	0.0330808	-0.00761341	-0.0013685	0.0360694	0.00575429	0.000585117	-0.0162407	0.00127131	0.0258015	-0.0402122
NZ107670	-0.00109042	0.041128	-0.0286714	-0.0162239	-0.0217763	-0.0319849	0.0155752	0.00451327	0.0290229	-0.0168217	0.0235212	0.0693155	-0.0296297	0.0101539	-0.039145	0.0595848	0.0799767	0.0400555	-0.00285267	0.0415214	0.0462703	-0.034653	-0.0258362	0.000917658	-0.0153962	0.0148504	-0.0172844	0.0209285	0.028651	0.0357183	0.017433	0.016777	0.0517781	-0.0223599	0.0100602	0.0793936	0.0413304	-0.0197368	0.0264077	0.0171785	-0.0432266	-0.0132576	-0.0168085	-0.034898	-0.00815878	-0.00223563	-0.0227983	-0.00752892	0.0426713
NZ108345	0.00637557	0.00387382	0.0101957	-0.00404013	0.0157549	-0.0175973	0.0399226	0.0153894	-0.0091219	-0.0297656	0.0176117	0.0389154	-0.0188044	0.0593358	0.0383548	-0.013591	0.0250632	0.0205338	0.0107177	-0.000467485	-0.0109766	0.0496444	0.0123489	0.018659	-0.00692693	0.00594789	0.0647246	0.0146075	0.00790621	0.0323453	0.0284331	0.0308603	0.150375	-0.0182984	0.0319669	0.0344738	0.13583	0.0355832	0.023914	0.0112634	0.0040276	0.110777	-0.0103627	0.0408038	0.0492863	-0.00673034	0.011165	0.0191802	-0.0120956
NZ109020	-0.00343419	-0.0325798	-0.0148721	0.0145582	0.0137066	0.00377987	-0.0166196	0.00347153	-0.0386257	0.00203909	-0.029867	-0.0129429	0.000363226	-0.0149896	-0.0274088	-0.009766	-0.000968431	-0.0289458	-0.0032462	-0.00843974	-0.0255943	-0.0321719	0.0154806	-0.00964416	0.0152337	0.0597914	-0.0303996	-0.00450812	-0.00604639	-0.0226187	0.0164702	0.0143487	0.0328686	-0.0181766	0.00441339	0.0237904	-0.0002041	-0.0182985	0.0240189	-0.0276252	-0.0314114	-0.0313442	-0.000128998	-0.024413	-0.0150681	-0.00741457	0.00339565	-0.032261	-0.00972483
NZ109695	-0.00315364	0.0171274	-0.0161698	-0.00163118	-0.0127694	0.0115288	-0.00715148	0.0203742	0.00525339	-0.0165345	0.000478807	0.0463014	-0.000945716	0.014646	-0.0249751	0.0545906	0.0276357	0.0200399	0.015804	-0.0172847	0.000670609	-0.00520241	-0.0217499	0.0205551	-0.0145735	0.0121897	0.000605685	0.00432868	0.0123669	0.0284188	-0.00876577	-0.0159263	0.147971	-0.024068	-0.00820805	0.0479021	0.12718	-0.0101775	0.0158503	0.00885875	0.00189915	0.027032	-0.00820177	-0.00883493	0.0117999	0.00683329	-0.0256732	0.00634796	0.0104583
NZ109920	0.0170756	0.0339747	-0.0119145	0.0147765	0.00306334	0.0163534	-0.00705593	0.0200301	0.00563076	-0.0138969	0.00167348	0.0321703	0.0234714	0.0252762	-0.00434002	0.0347497	0.0301549	0.0186249	-0.017542	-0.0205767	0.00829092	-0.0132009	-0.0390994	0.0150479	0.00903195	-0.00793299	0.00282057	0.00783433	0.00843793	0.0350865	-0.0160315	-0.00940516	0.112522	-0.0374043	0.0114462	0.0175041	0.127417	-0.00650279	0.0409663	0.0184575	-0.0169609	0.00909072	-0.01177	-0.0339177	-0.00798457	-0.00170631	-0.0195522	0.0158509	0.00884034
NZ110595	-0.00988354	-0.0471965	-0.00356643	-0.0227399	-0.0284388	-0.0301757	-0.0183173	-0.0328345	-0.0198798	-0.00999605	-0.0086748	0.00407265	-0.0219135	-0.0215742	0.0040306	-0.0182952	0.0199025	-0.0015253	0.0197891	0.0344869	0.0175972	0.00677531	0.0523423	-0.00439208	0.013457	0.01808	-0.00187428	0.00404133	0.00489857	-0.0040757	0.0011828	0.0086321	-0.0154376	0.0105291	-0.0101807	-0.000464756	0.0063162	0.0400778	-0.0097169	-0.0189968	0.0356451	-0.00130265	0.00121697	-0.00207663	-0.0196743	-0.018407	0.0385946	-0.0209271	-0.0109773
NZ111945	0.00972663	-0.0225867	-0.00588798	-0.00652287	0.0169021	-0.0212073	-0.00155923	0.0508122	-0.0171848	-0.0227057	-0.0145924	-0.0230327	-0.0328814	0.0137562	-0.00529151	-0.0165246	-0.000472873	0.0187894	0.0341799	0.0122346	-0.0158549	-0.00236079	0.0203557	0.0607781	0.0230398	0.0285815	0.0377794	0.0450026	0.0338034	0.0224336	0.00676367	0.0126516	-0.0199743	0.0089121	0.0172191	0.0528913	-0.0300105	0.0170308	0.022164	-0.00281367	0.0248068	-0.000371923	6.21884e-05	-0.0158629	0.0069984	-0.0131079	0.023743	-0.0037857	-0.00497369
NZ112170	-0.0170688	0.00572618	-0.0124426	-0.00838231	-0.0156595	0.00465933	0.0126792	-0.0292991	-0.0174604	-0.0251119	-0.0034146	0.00383159	0.00983838	-0.035574	-0.00908427	-0.0166368	-0.00736009	-0.0293233	-0.0482762	0.00186398	0.00248136	0.0107109	0.000448126	-0.0388694	-0.00933014	-0.0138102	-0.024295	-0.0133742	-0.0225331	-0.0128279	-0.00247962	-0.0124415	-0.00925861	-0.00659899	-0.00936211	-0.027964	0.00872431	0.0205542	-0.0386366	-0.00977417	0.00680435	-0.00584437	0.00685481	-0.0121365	-0.000418654	-0.0103679	-0.0202438	-0.0321481	0.0180634
NZ113070	0.0565267	-0.0196331	-0.0352993	0.0108827	-0.00462377	-0.02743	-0.00822721	0.121083	-0.00431095	-0.0123345	-0.0439305	0.0359874	-0.0394085	0.0402423	-0.0390824	0.0416781	0.0399128	0.00156425	0.253328	-0.00134942	-0.0281763	-0.0243939	-0.0217942	0.239552	-0.0141105	0.0202846	0.0765192	0.0944181	0.0164147	0.0098698	-0.0235495	-0.0247805	0.0565923	0.0408656	0.0590816	0.294845	0.00947902	-0.000109862	0.0533453	0.0189546	0.0217969	0.011431	-0.0248569	-0.0384258	0.0231076	-0.00560567	-0.0263543	-0.0110061	0.00594428
NZ113520	-0.00840791	0.0263534	-0.0282894	-0.00504795	-0.0123026	-0.0267386	0.0213514	0.0346505	0.00753514	-0.00573599	-0.0269721	0.032395	-0.0122931	0.0031295	-0.0237304	0.0233406	0.0648864	-0.000895152	0.0334114	0.0483967	-0.00249252	0.00125601	0.0173891	0.0176794	0.00969066	0.0128932	-0.0232209	0.0321721	0.014395	0.00346483	0.0143937	0.0112068	0.00154978	-0.00125804	0.0330277	0.0250619	-0.00292885	-0.022376	0.0237122	-0.00408938	-0.0165051	-0.0188108	0.0158201	-0.0287554	-0.00261373	0.0427256	-0.00950866	-0.00522487	0.0650695
NZ114195	0.0281031	0.00631313	-0.0218549	-0.0153652	-0.019672	0.0501919	0.00957426	-0.000681678	0.00198074	-0.015033	0.000745899	0.0606992	0.000860146	0.00844796	-0.0315	0.0164673	0.0405962	0.017066	-0.0391556	-0.00307286	0.0286976	-0.0132943	-0.0157392	-0.0165705	0.0130363	-0.00428934	0.00175771	-0.00310936	-0.0209654	0.0154964	0.00231781	-0.00730029	0.0827584	-0.00725772	0.0100734	-0.00500009	0.056365	-0.0159359	0.0133329	-0.0149421	-0.00721858	-0.0145521	-0.0171729	-0.0448445	0.0189323	-0.0186585	-0.0193581	0.0103521	-0.000852032
NZ114645	0.00713491	-0.0110871	-0.0158748	0.0019499	-0.0184266	-0.0118609	0.00683463	0.0131557	0.00456198	-0.0271293	0.0140534	0.0149135	-0.0255698	-0.002273	0.00222305	-0.0127696	0.024312	-0.0190249	0.0148195	-0.00337189	-0.0130186	0.000830559	0.00104606	0.00669674	-0.00559267	0.0130878	0.00234926	0.00657954	0.0117882	0.0336006	0.00860789	0.021085	0.108968	-0.0206222	0.0153432	-0.00332633	0.128867	0.0217609	-0.00289493	-0.0176479	0.00346799	0.0300946	0.0114209	0.014474	0.0333333	0.000398271	0.00843532	-0.0122169	-0.0183425
NZ115095	-0.0112027	0.0399947	-0.0135546	-0.0134229	0.00331713	-0.0127196	0.0213072	0.0464374	-0.0145478	-0.0176901	0.0160637	-0.00885777	-0.0212993	0.0266629	-0.0199023	0.0437232	0.0261249	-0.00804135	0.0418559	0.0230163	0.0149591	-0.00126261	0.00824188	0.0631501	0.0039085	0.0439288	0.00762303	0.0473634	0.0348283	0.0263331	0.0309885	0.0310258	-4.44453e-05	0.00173587	0.033519	0.0881017	-0.0249949	-0.0100931	0.0372633	0.0146642	-0.00417715	0.00607532	-0.000727864	0.0207511	0.0155312	0.00238031	0.00896314	0.00377194	0.0178984
NZ116670	0.00151836	-0.00348037	0.00136474	0.00623109	0.0250228	0.00170368	-0.00909676	-0.025023	0.0140908	0.0670093	0.0105562	-0.0172793	0.00849478	-0.0132273	-0.008534	-0.0184707	-0.0202247	0.000705978	0.0133458	-0.00234297	-0.0191481	-0.0014548	0.00872043	-0.0242391	-0.0260389	-0.0102275	-0.00298546	0.0072139	0.00872499	0.0329047	0.019016	0.004325	-0.00960454	0.00477904	-0.00558211	-0.0178486	-0.000245505	0.0100682	0.00289121	-0.0172334	0.0162152	0.0222854	-0.000249314	0.0228642	0.0279817	-0.00357805	0.00660088	-0.0138258	-0.0219693
NZ117345	0.157177	0.231011	0.243606	0.183258	0.190709	0.180472	-0.00734354	0.0201314	0.207666	0.243844	-0.0242829	-0.0514702	0.197195	0.00859755	-0.0014599	0.00647114	-0.0245928	0.0597657	-0.0434025	-0.0190043	-0.0380471	0.00389452	-0.0202792	-0.0132476	0.0516552	-0.0154635	0.0722511	-0.0150107	-0.0158274	-0.00553608	-0.00263365	-0.0032164	-0.0153986	-0.0234315	-0.00166447	-0.0214444	-0.00672724	0.00779129	-0.0130204	0.0543676	-0.0161889	0.0838872	-0.0182859	-0.0116367	0.0385842	-0.0156794	-0.0302955	0.0812118	-0.0280283
NZ117795	0.011582	0.0279513	-0.0286868	-0.0370437	-0.0282737	-0.0198818	0.0207003	-0.00166853	0.026843	-0.0247734	0.0513896	0.0123149	-0.0263929	-0.000356746	-0.0195905	0.0603641	0.0944696	0.060495	0.0713536	-0.000486156	0.0456856	-0.0217101	-0.00393116	0.00712495	0.0054942	0.0382716	0.0273978	-0.00454149	0.0171991	0.0190864	0.0249255	0.0197264	0.0343571	-0.0152959	0.0129137	-0.000305322	0.0383558	-0.0154629	0.019527	0.00717515	-0.0127316	-0.0058159	0.0124071	-0.0196892	0.00843662	-0.003074	-0.0329426	-0.017149	0.0171844
NZ118470	0.00725853	-0.00268907	-0.0103063	-0.00936862	-0.00978052	-0.0118556	-0.0130627	0.0323251	-0.00089455	-0.00609981	0.00349586	0.0229733	-0.0360316	0.0206165	-0.0204305	0.0347966	0.015327	-0.0107227	0.0174739	-0.00887351	-0.0174437	-0.00491344	-0.0171885	0.00768275	0.0269748	0.0529207	-0.0017996	0.0242778	-0.00315462	0.0216959	-0.0191073	-0.0205017	0.185393	-0.0384791	0.0147285	0.00508862	0.119538	-0.00843434	0.00133208	-0.0196098	-0.0296582	0.00816811	-0.0165254	0.00561863	0.0158146	-0.0214155	0.0247978	0.0113547	-0.00744743
NZ119370	-0.00754978	-0.00385135	-0.0142305	-0.00108409	0.00114754	-0.0054875	0.00763911	-0.0331442	-0.0149814	-0.00589242	-0.0152073	-0.011405	-0.0134415	-0.00982184	-0.00305991	-0.0199296	-0.0194177	0.0060617	-0.00833127	0.00219546	0.00127406	0.0118033	-0.0205885	0.00409112	0.00762908	9.40441e-05	0.00904391	0.0076884	0.0342764	0.0217736	0.0348105	0.0319675	0.00218246	0.0184317	0.00360645	0.000211866	-0.00147324	0.0042185	0.00952079	0.0207014	-0.00793624	0.02006	-0.00981347	0.000200767	0.0149454	-0.0269968	0.0012754	0.023179	-0.0200406
NZ119595	0.00500112	-0.0190378	0.00209123	-0.0178318	0.00774626	-0.0134028	0.0119099	0.0163484	0.00473353	-0.0127368	-0.0005427	0.0395081	-0.0246317	0.0357478	0.000123082	-0.00915982	0.00253492	0.00306143	0.0270645	0.00741323	-0.0181229	0.0354694	0.03263	0.0274923	0.0200221	0.0308791	0.0278006	0.00589434	0.00778871	0.0161017	0.025751	0.00609426	0.0982779	0.0076305	0.0225435	0.0289114	0.137961	0.00273445	0.0343875	0.0187834	0.00813184	0.214665	-0.00823688	0.02633	0.0295818	0.0225804	0.00144285	0.0192205	-0.00130079
NZ121170	-0.000902949	-0.001167	-0.022543	-0.0220957	-0.00948721	-0.011489	0.0599136	0.00918742	0.038257	-0.00608833	0.0368756	0.0504798	-0.0126736	0.0161075	-0.0198047	0.0399035	0.0447104	0.0330395	-0.0160576	0.0244949	0.027474	-0.0217664	-0.0381449	0.00733349	-0.00413862	0.0126536	0.0015487	-0.00010555	0.00662496	0.0198022	0.000756035	0.0187851	0.0655384	-0.013464	-0.00011229	-0.0097916	0.0589348	-0.0210205	0.00970816	0.0106191	-0.0186555	0.00164685	-0.0116609	-0.0168765	0.0112605	-0.0122672	-0.0333315	0.00323831	0.0276965
NZ121620	-0.0110715	0.0143782	-0.0134403	-0.0256639	0.0120497	-0.00740283	0.0130625	0.0455202	-0.0159554	-0.00249815	0.0264421	0.00092879	-0.0447288	0.00758483	0.0130335	0.000836468	0.0428275	-0.000712312	0.0460735	0.0212705	-0.00653144	0.0187035	-0.00169375	0.0016685	0.0362581	0.0160916	0.00233189	0.0461982	0.00520427	0.0101353	0.0441683	0.0398372	-0.00761274	-0.0149974	0.036677	0.0106518	-0.00595319	0.0178712	0.0272995	0.00506117	-0.000850045	0.0201062	0.0112851	-0.0029546	-0.000706112	0.00336263	0.0180451	-0.00212231	-0.00459543
NZ122070	0.0174628	-0.0143038	-0.0019903	0.0149269	0.0171586	-0.0290674	-0.00642635	0.135329	-0.00696294	-0.0156065	-0.037519	-0.0273136	-0.0285892	0.0498497	0.0119986	0.00412478	0.082866	-0.0134994	0.226089	0.0128011	-0.0255919	0.0128438	-0.0197566	0.221439	0.00669672	0.0580915	0.105561	0.117057	0.0167614	0.0119638	-0.0235242	-0.020477	-0.0027011	0.00601777	0.0857846	0.378753	-0.0174213	0.0555311	0.117666	-0.00640693	0.0375764	0.0140717	-0.0105711	-0.0150765	0.0249817	0.00361849	-0.00500602	0.0461116	-0.0122025
NZ122520	-0.0017174	0.00386362	-0.0192653	0.0143135	-0.00638429	-0.0259495	-0.0053376	0.152527	-0.0100001	-0.0249397	-0.0300215	-0.00658157	-0.0142152	0.0896219	-0.0320049	0.014852	0.083594	0.0271747	0.261832	-0.00268156	-0.0187539	-0.018128	-0.0181605	0.255665	0.0315378	0.0299211	0.0521055	0.137468	0.0186731	0.00844747	0.0113781	-0.00363417	0.000309702	0.0426786	0.083266	0.345774	-0.0186999	0.00418888	0.104929	0.0357439	0.0293987	0.0115023	0.0136669	-0.0349049	0.0122047	0.0390393	-0.00772192	0.0507232	0.00849571
NZ122745	0.00746593	0.0087801	-0.0155663	0.0187959	0.00438854	-0.00234231	0.000661097	0.0069089	0.0087202	-0.00412819	0.00754172	0.0231356	-0.00423709	0.066756	-0.0297939	0.268706	0.00242384	0.064163	0.0429386	-0.00210521	-0.0161259	-0.00773849	-0.0304693	0.0756243	0.0275316	0.0289756	0.0126062	0.0316493	0.0389603	0.0208042	0.0113232	0.0204859	-0.0142931	-0.0223091	0.00481267	0.0818118	0.0206727	-0.00736456	0.0839342	0.0361173	-0.00961028	-0.00998266	0.00641973	-0.0102212	-0.0184792	0.017994	-0.0144956	0.0265271	0.272388
NZ123195	0.048421	0.0539231	0.10691	0.0832271	0.0906725	0.0245891	-0.0471478	0.136493	0.0351274	0.0555401	-0.0240228	-0.0538987	0.0456349	0.0712032	-0.0278042	-0.0078448	0.0172029	0.04678	0.0287064	-0.0131415	-0.0309893	-0.00959849	-0.0296576	0.0269642	0.0302823	0.0485795	0.0291833	0.0392474	0.00577817	-0.00941882	-0.0164423	0.00213348	-0.0367264	-0.0150604	0.0291851	0.0919576	-0.0295656	0.00854177	0.104615	0.0370249	0.0211652	0.0122873	0.00871385	-0.0237319	-0.00224591	-0.0104479	0.0127683	0.0209921	0.00857047
NZ124095	0.00739364	0.00240618	-0.00266336	-0.00358571	-0.018957	-0.0225483	-0.0189474	-0.0151064	-0.0028675	-0.0023686	-0.0121513	-0.00929032	0.0054869	-0.00609511	-0.0083798	-0.0279944	-0.0155895	-0.0168385	-0.0237518	-0.00343444	-0.0119595	-0.00199953	-0.00201512	-0.00511796	0.00375778	0.000540321	0.0101891	0.0188102	0.036966	0.0278734	-0.00474559	-0.0109592	-0.0172907	0.0175027	-0.00789671	0.0404971	-0.0124409	0.0371086	-0.00628867	0.0267166	0.012841	-0.00517371	-0.0052018	0.00641884	-0.0196787	-0.0200967	0.00430884	-0.0178483	-0.0245601
NZ124320	0.00338206	-0.0227029	-0.0188329	-0.00351081	-0.0111938	-0.0276082	-0.0104628	0.00271794	-0.0119463	-0.0103314	-0.0111407	-0.0265365	-0.00218279	0.015314	-0.00975348	-0.0160039	-0.000346718	0.0175403	-0.0130182	-0.0107265	-0.0134065	-0.0118111	-0.00597034	-0.0115814	0.0227996	0.00452133	0.00973418	0.0115126	0.0221436	0.0320291	0.00619089	-0.00351176	-0.0133548	0.00862116	0.00593695	0.0298119	-0.016165	0.0371779	0.025441	0.016037	0.00246013	-0.0128152	0.0180618	0.000981224	-0.00673566	-0.0253427	0.0101668	-0.00725565	-0.00483063
NZ124545	0.103956	0.158586	0.219779	0.0940698	0.146021	0.116722	0.0828341	0.0113261	0.19664	0.210323	0.00967046	-0.0198504	0.16546	0.0364296	0.0444203	0.0344159	-0.0146736	0.0536772	0.00378539	0.0108795	-0.0285845	0.0257293	-0.00623974	0.0275654	0.0425455	0.00845678	0.038724	0.00455262	0.0198506	0.00451837	0.0359416	0.0559998	-0.0235952	-0.016618	0.0290422	0.00302826	0.0654417	0.0186179	-0.0100736	0.0450268	-0.017864	0.158621	-0.0373441	0.0132756	0.0883931	-0.0180253	-0.0208329	0.0586759	0.00653375
NZ125220	0.105261	0.138912	0.170564	0.163526	0.155432	0.147162	0.00220093	0.00538809	0.124332	0.170492	-0.0206511	-0.0247963	0.144935	0.0584488	-0.0175898	0.00134937	0.00845598	0.0232373	0.0136917	-0.0253774	-0.0203579	-0.00123289	-0.00955672	-0.00801507	0.0221104	0.00705621	0.0740454	-0.0123935	-0.00374655	-0.00552862	0.0031118	0.0169867	-0.0307958	-0.0180524	-0.0197728	0.0121398	-0.0178181	0.0106339	0.00464626	0.0084487	-0.00743353	0.0434019	0.00381107	-0.028381	0.0505524	-0.030992	-0.0313083	0.0191443	-0.00701352
NZ126570	0.0547816	0.0763929	0.125676	0.0697923	0.0644146	0.0301042	0.00184747	0.088117	0.0477389	0.0710657	-0.0133163	-0.0347657	0.0500622	0.0317333	0.0712716	-0.0267527	-0.00229687	0.0380686	0.0119009	0.0136065	-0.0215342	0.0580424	-0.0189173	0.0152429	0.0520814	0.0155803	0.0490998	0.0385736	-0.0133383	-0.0263934	-0.000127561	0.0209565	-0.0405228	-0.0194486	0.0105139	0.0167578	-0.011357	0.0136286	-0.00459036	0.0456683	-0.0098725	0.0987373	-0.0364772	0.0353754	0.045701	-0.0201626	0.00206158	0.0797385	-0.0093623
NZ127695	-0.00182819	-0.00580671	-0.0104591	0.0158655	0.000939504	-0.0122508	-0.0178769	-0.00863049	-0.0215418	-0.00586936	-0.00899532	0.0572596	-0.0145007	0.0892969	-0.00804772	-0.0235759	-0.0061488	0.0171549	-0.016825	-0.0151532	-0.00909662	-0.0114975	-0.00576952	-0.0234653	0.00107432	-0.00557015	-0.000881493	0.0178741	-0.00708956	-0.00634082	-0.00576627	-0.0173008	0.104672	0.00778485	0.00959295	-0.00160821	0.102358	-0.00952283	-0.0111027	0.0217278	0.01992	-0.000907341	0.000563891	-0.011145	-0.0123517	-0.00740934	-0.00643485	-0.0190268	-0.00818082
NZ128820	0.164583	0.249566	0.247174	0.20338	0.162825	0.21601	-0.0208148	0.0215349	0.227755	0.233253	-0.0151968	-0.0164561	0.26906	0.0124981	-0.0264071	-0.0169035	0.0515849	0.030422	-0.0239621	-0.0218789	-0.0201511	-0.00636392	0.0101242	-0.0248193	0.0570156	-0.0115292	-0.00217914	0.0181772	0.0263845	0.0213784	0.016632	0.0182531	-0.0100383	-0.00948107	0.0754263	-0.0157571	-0.00109632	-0.0145913	0.0348957	0.0599027	-0.0215661	-0.0159863	-0.0140585	-0.0240314	0.0231233	0.0496028	-0.0326572	0.0487399	0.00309097
NZ129270	0.0185217	0.0221186	-0.0246217	9.64631e-05	-0.0219484	-0.00729994	0.00296895	-0.0235709	0.00104013	-0.00497679	-0.00156439	0.0257647	-0.000768119	0.00507237	-0.0314598	0.0244437	0.00290546	0.00310505	-0.00480029	5.36751e-06	0.0114843	0.00173902	-0.00230106	0.00673153	-0.00556915	-0.00781712	0.0415804	0.0487417	0.00230289	0.0150292	-0.0023429	0.00283487	0.000510926	0.0143929	0.0154964	0.024598	0.0115215	0.0195636	0.0145567	-0.00350491	0.0410589	-0.015487	-0.0149627	-0.0162723	0.000433898	0.0282662	-0.0302923	0.00709484	0.014914
NZ130845	0.0334174	0.0644924	0.0665531	0.0466807	0.0519617	0.0512169	-0.027701	0.0285541	0.0546475	0.0501299	-0.0285762	-0.0121988	0.0483075	0.036703	-0.0275891	0.239312	0.00344498	0.0424802	0.00685446	-0.0128419	-0.0259776	-0.02144	-0.0301696	-0.00271686	0.0334735	0.00170702	-0.00832129	0.0214594	-0.0125284	-0.0179066	0.00149962	-0.00502403	-0.00902202	-0.0276628	0.000631299	0.0429489	0.0248221	-0.0469377	0.0412948	0.0795139	-0.0394435	0.00989266	-0.00155502	-0.0287588	0.0178661	0.00882427	-0.0333601	0.0186256	0.302877
NZ131520	0.1145	0.123542	0.157556	0.123818	0.122533	0.158961	-0.0149721	-0.0252675	0.119204	0.242551	-0.00337931	-0.024699	0.134294	-0.00885545	-0.00365483	-0.00684465	-0.022938	-0.0117077	-0.0192918	-0.027591	-0.0080631	0.0205932	0.0146649	-0.0143039	0.00187674	-0.00810455	0.0215314	-0.0225603	0.00169418	-0.0112538	-0.00661535	0.00139759	-0.0402749	0.00922983	-0.0154594	-0.032996	-0.015128	0.00339248	-0.0420847	-0.00631751	-0.0125049	0.0273506	0.00585862	-0.000444883	0.0423471	-0.0363565	-0.00179396	-2.40551e-05	-0.0155852
NZ131970	0.0365063	0.00306563	-0.00786026	-0.000536378	0.0128499	-0.0159028	0.0242509	0.0415125	-0.00373555	-0.0324395	0.00578409	0.0155442	-0.0300458	0.0572932	0.00721644	0.0365663	0.0269719	-0.00996197	0.0620924	-0.00185624	-0.0378763	0.0303259	-0.0173634	0.0425501	0.0113051	0.0348949	0.0565382	0.0590888	0.0260311	0.0734728	0.0138887	0.0116883	0.0833212	-0.0327808	0.0342532	0.0680879	0.0934637	0.0811073	0.0669805	0.0262487	0.0473027	0.0486494	-0.00419852	-0.00573916	0.0675183	0.0123415	0.00859821	0.0377109	0.0192188
NZ134220	0.103195	0.13555	0.174293	0.158062	0.127759	0.156302	-0.0183466	0.0197983	0.130845	0.169757	-0.0157328	-0.0185816	0.143444	0.0401165	-0.0176485	-0.0036695	-0.0159018	0.0316333	-0.0258396	-0.024275	-0.0256416	-0.0169893	-0.0189608	-0.0123463	0.0306643	0.0030632	0.0149441	-0.0282232	-0.0221353	-0.0218149	-0.0129265	-0.0186948	-0.0297047	-0.00563189	-0.017002	-0.0111527	0.0158465	-0.0202059	-0.00224393	0.0240257	0.00294095	0.0226797	-0.0094033	-0.0329377	0.0345818	-0.0222634	-0.0215876	0.0341971	0.0266004
NZ134670	-0.0178461	-0.0388751	-0.00997896	0.00375364	-0.0297447	-0.0325525	-0.0226331	-0.00889996	-0.0290993	-0.0299306	-0.0103357	-0.0288597	-0.0294364	0.0120269	0.00178346	-0.0128429	-0.00263053	-0.00446573	0.00554745	-0.0233364	-0.00332375	0.0144935	-0.0016256	0.00218193	-0.00544607	0.0113067	0.0228663	0.001828	0.00843451	-0.0139096	0.000316612	-0.0212058	-0.0305529	0.0136254	0.0106424	0.0360336	-0.015935	0.0166824	0.00961257	-0.000681941	0.0145551	0.00954949	0.00848992	0.0168019	0.00945705	-0.0256988	0.00782099	-0.000103925	-0.0285332
NZ135345	-0.033445	-0.0084856	-0.0272857	0.0247414	-0.011158	-0.0166432	-0.0108835	0.0904693	-0.0214644	-0.0166423	-0.0133483	-0.0107578	-0.0103425	0.142408	-0.0164251	0.0244176	0.0271052	0.0934663	0.0207691	-0.0114459	-0.00501732	-0.0161436	-0.0204937	0.0327687	0.0862519	0.0347915	-0.017787	0.0680771	0.0683651	0.0735835	0.0482188	0.0448573	0.0192601	-0.0188493	0.0406318	0.0304226	-0.0103687	0.00722174	0.057977	0.0594628	-0.0185508	-0.0212511	0.0803192	-0.0273234	-0.00697039	-0.0132052	0.0278337	0.060007	0.0282916
NZ135795	0.0306748	-0.0210789	-0.031847	0.0128188	0.0305115	-0.0351098	-0.0110652	0.151461	0.0056741	-0.0109	-0.0435163	0.00913775	-0.0302408	0.0596459	-0.0325695	0.0386034	0.0942517	-0.02267	0.240479	0.00754778	-0.0498967	-0.0228411	-0.0217632	0.274174	-0.00153265	0.0456404	0.0887589	0.0989019	0.023187	0.0269569	-0.0217318	-0.0132397	-0.000874912	0.0474575	0.0913873	0.253645	-0.0145693	-0.00904662	0.0955374	0.0282802	0.0507151	-0.0127695	-0.0100977	-0.0183232	0.0228116	-0.0146552	-0.00515261	-0.00596987	0.0136015
NZ136020	0.00102957	-0.0263856	-0.0268727	0.0450683	0.0250808	-0.0227122	-0.0207121	0.146391	-0.00252411	-0.0129544	-0.0509254	-0.0215502	-0.016124	0.0663112	-0.0219473	0.0449079	0.104964	-0.00812487	0.248588	7.10424e-05	-0.0448998	-0.0180246	-0.023006	0.257482	-0.0146234	0.0605745	0.0388899	0.134201	0.0182016	0.0159291	-0.0242089	-0.010024	-0.00373534	0.0162059	0.120943	0.284637	-0.0164658	-0.000684726	0.127082	0.000258321	0.0412261	-0.0132006	-0.0161991	-0.034142	0.0238799	-0.0212188	-0.0107298	-0.000933532	0.020092
NZ138045	0.00453911	0.016884	-0.0400134	0.000622327	-0.0225724	-0.0258593	0.013432	0.0323733	-0.00607713	-0.0167385	0.0175564	0.0753453	-0.0111489	0.0760322	-0.0405837	0.0219258	0.0483995	0.0813078	-0.0148598	0.0379747	0.0241513	-0.0374613	-0.0345685	0.0137676	0.0387074	-0.00488446	-0.0202844	0.0217388	0.056573	0.0616337	0.0232429	0.0262225	0.047307	-0.019543	0.0217321	0.0199044	0.0525007	0.0164032	0.034275	0.041899	-0.00712603	-0.0198424	0.0189088	-0.029911	-0.0241848	0.0318414	-0.0336105	0.0322805	0.0421345
NZ138495	0.0699121	0.025717	0.0837596	0.0410199	0.0422031	0.0548168	-0.0135156	0.0199171	0.0480397	0.0294928	0.00579356	-0.03761	0.0290796	0.00881167	0.00878159	-0.0307187	-0.00607688	0.0234326	-0.00533348	-0.00263588	-0.0118768	0.0165992	0.0262051	-0.0093641	0.0632156	0.00495189	0.0330941	-0.000254307	-0.0186909	-0.0107048	-0.00551962	-0.00300793	-0.021069	0.00236679	0.00901103	-0.0123302	-0.00871138	0.0330203	-0.0187754	0.0744279	0.0237515	0.0209441	0.00750673	0.00107359	0.0167314	-0.00693159	0.0106425	0.048689	-0.0158986
NZ138720	0.0533408	0.0356542	0.120555	0.0430885	0.0315896	0.0444288	-0.00908527	0.0347976	0.0443084	0.0446777	0.00618251	-0.0251026	0.0343836	0.0118329	0.00202343	-0.0225345	-0.0138834	0.0238667	-0.00739078	-0.000229056	-0.0120458	0.0237294	0.0195428	-0.025586	0.0471628	-0.0127073	0.0162635	-0.0160478	-0.0246712	-0.0182183	-0.00996117	0.00940373	-0.0263673	0.0151561	-0.00141087	-0.0265455	-0.00667092	0.0246219	-0.0358089	0.054035	0.0350471	0.010308	0.0241063	-0.0212583	0.0219114	-0.0156118	0.00258226	0.0319148	-0.00899381
NZ138945	0.0901744	0.135104	0.150692	0.100016	0.0866743	0.0726949	-0.0185388	0.0776116	0.0901097	0.09952	-0.0205864	-0.0337951	0.0964012	0.0652661	-0.012689	-0.0120178	0.00535297	0.0649953	-0.0288952	-0.00759141	-0.0179314	-0.0190078	-0.0341236	-0.0365106	0.0582939	0.000740384	0.0359339	-0.00200829	-0.0110262	-0.0219789	-0.0137725	0.0159861	-0.0221805	-0.0340518	0.045405	-0.0241567	-0.0270029	-0.00989158	0.0285478	0.0755204	-0.0175878	0.0229666	-0.0273393	-0.0304243	0.0414465	-0.00282922	-0.0190067	0.0554349	0.00354641
NZ139620	-0.0197334	0.000840761	-0.0185399	0.0017367	-0.0118929	-0.000936294	0.0312136	0.012841	0.00429805	-0.00125104	-0.00762364	0.0481587	0.0285756	0.0381024	-0.0225992	0.0350347	0.0463067	0.0489638	0.020643	0.0330974	0.00727949	-0.0217145	-0.0144816	0.0232353	0.0125354	0.0163354	0.00986373	0.0395711	-0.0166584	-0.0100082	0.00835523	0.00400164	0.0217719	-0.0352705	0.0133545	-0.00523613	0.0058455	-0.0146444	0.110011	0.00905891	0.0147928	0.00052071	0.00289942	-0.00883769	0.0134205	0.0090795	-0.0162911	0.0174153	0.0301214
NZ140070	0.00472929	-0.00891023	0.000624464	0.0252581	0.0100165	0.00354494	-0.00183317	0.0332173	-0.0188115	0.00359657	-0.0203507	-0.0161257	0.00540408	0.0112897	-0.0213984	0.00497531	0.0139814	-0.00761542	0.0152208	0.0028351	-0.0108474	-0.0205251	0.0100882	0.00203651	0.0116732	0.015631	-0.0104896	0.00817022	0.00727451	-0.0127586	-0.0173697	-0.0202239	-0.0176948	-0.00970872	0.0151528	0.0617316	-0.0204036	-0.00073329	0.032436	0.00340567	-0.00731914	-0.0114623	-0.00315401	-0.00751291	-0.0122368	-0.0215097	-0.00401458	-0.0075881	0.00688217
NZ140745	-0.0140436	-0.0302139	-0.00925397	-0.000160224	0.000245169	-0.00959705	-0.0275784	0.0116318	-0.015399	-0.00671025	-0.0179133	-0.0370686	-0.0179175	0.00505242	-0.00524741	-0.00126193	0.0095986	0.0015125	-0.0162455	0.00881785	-0.0144749	-0.00211941	-0.0139266	0.0146478	0.0221595	-0.012955	-0.0261962	0.00843189	-0.001967	0.00882602	-0.0219949	-0.0212023	-0.016723	-0.00993179	0.0287843	0.030316	-0.0219682	-0.00792874	0.0370603	0.00514974	0.00436776	-0.00660127	-0.0136186	0.00198702	-0.00889759	-0.014394	0.0257994	-0.0273868	0.0122956
NZ140970	0.0989147	0.127555	0.13909	0.114061	0.137734	0.13997	-0.0122053	0.00019762	0.109858	0.158138	-0.0168964	-0.028899	0.154856	0.0114297	-0.0233552	-0.00728502	-0.0170316	0.0151158	0.00728937	8.92249e-05	-0.030779	0.00331655	-0.0136537	-0.0123657	0.0304983	0.00241248	-0.00541195	-0.00375192	0.0341091	0.00608339	0.0254276	0.0171171	0.0159487	-0.00739863	0.0076553	-0.0299643	-0.0310237	-0.00617906	0.0120929	0.0151569	-0.0128551	0.0165277	0.0254617	-0.019576	0.0126476	-0.00325955	0.00120959	0.0022862	-0.029153
NZ141870	0.0543055	0.0674451	0.114722	0.0971831	0.0702119	0.0631992	-0.021017	0.163869	0.0496076	0.0589163	-0.0286109	-0.0364537	0.0688855	0.081721	-0.0230132	-0.0234298	0.0320269	0.0686779	0.00449748	-0.0285067	-0.0174054	-0.0275847	-0.0311457	0.017275	0.0610577	0.00803029	-0.00256731	0.101103	0.00418299	0.00374806	-0.00171411	-0.0138968	-0.0213049	-0.0295914	0.0603888	0.0501909	-0.000825019	-0.0166535	0.0626056	0.055259	-0.0336782	0.000163101	0.00622246	-0.030693	-0.0241269	0.0115514	-0.00768102	0.051091	0.00890862
NZ142545	0.088778	0.141909	0.112354	0.09738	0.0950573	0.0720256	0.0202927	0.0569101	0.0812224	0.101387	-0.00219856	-0.0231124	0.0662867	0.0517455	-0.010602	0.0619293	0.0392131	0.0606003	-0.0065054	-0.0125501	-0.00608197	-0.0169095	-0.0239031	0.0221558	0.0479806	0.00413506	0.0105823	0.0238479	-0.00470619	-0.0134437	-3.48162e-05	0.00154685	-0.00665598	-0.000535546	0.0064187	0.0687573	0.00678953	-0.00857115	0.074921	0.0233897	-0.0309336	0.0309156	0.00398437	-0.0146744	0.0138459	-0.00766951	0.011511	0.0833259	0.032948
NZ142770	0.0104096	0.0196318	-0.0135921	-0.00116158	-0.0075651	-0.0233651	0.0119694	0.0151171	0.0210036	-0.00345602	0.0311489	0.0435638	-0.00770214	0.0263266	-0.019658	0.0734352	0.0596642	0.0263997	0.00212591	0.0425544	0.0305685	-0.0235644	-0.0265223	0.00484784	-0.00892961	0.0170107	-0.012768	-0.00306467	0.026505	0.0417114	0.00176503	0.0112604	0.0454386	0.00030609	-0.00437345	0.0343763	0.0337057	-0.0120865	0.0357828	0.0101006	-0.00542093	-0.0091583	-0.0124048	-0.033104	0.000754086	-0.0278634	-0.00452316	0.00902144	0.0150482
NZ144120	0.0461298	0.0974682	0.11136	0.125363	0.0888154	0.0867629	-0.0073454	0.119699	0.0743211	0.0763813	-0.0179098	-0.0347259	0.0878949	0.0496521	-0.0301179	-0.0259464	0.0269795	0.0401431	0.00806275	-0.0242594	-0.0287431	-0.0285906	-0.0277777	0.0134789	0.0493029	0.00802764	0.0171466	0.00146305	-0.0311437	-0.0339009	0.00510908	-0.0020515	-0.0159585	-0.0198767	0.0403201	0.0266333	0.00711983	-0.012581	0.016654	0.0261493	-0.0316855	0.00752739	-0.0135193	-0.037358	0.0236174	-0.000919206	-0.0239732	0.0585455	0.00547897
NZ144345	-0.0113596	-0.0208844	-0.029071	-0.034728	-0.020096	-0.0329932	0.0104522	-0.0335609	-0.0196423	-0.0379243	0.0192831	0.0154422	-0.0232317	-0.00769075	0.00456115	-0.014332	0.0515861	0.0280277	0.0383791	0.0204865	0.0196609	0.0152703	0.0111964	0.00321795	-0.00475952	0.0238694	0.0128603	0.0267854	0.0284825	0.0216332	0.0251557	0.0214277	-0.0172743	0.0151292	0.00645338	-0.00143915	-0.0165392	0.0261056	-0.0173086	0.0161025	0.0188546	-0.0138432	0.0223096	0.00701581	0.000865877	0.017335	0.0473939	-0.0371934	-0.0156662
NZ144570	0.0189275	0.0078864	-0.0386736	-0.0120164	-0.0342811	-0.0197961	0.0205267	-0.00520148	0.0268047	-0.0218075	0.0306145	0.0520028	-0.0397221	0.0279905	-0.0264602	0.116894	0.0490573	0.0218408	-0.00385899	0.00690447	0.0208071	-0.00532919	-0.00511369	0.00110628	-0.00398529	0.0315315	0.0117858	0.0167995	0.0179781	0.0209589	0.0346778	0.0121182	0.0345781	0.00175577	0.0115846	0.0576731	0.0309336	0.0106748	0.0554948	0.0158735	0.00726798	-0.0287103	-0.00161545	-0.0173376	0.0058675	-0.00631386	-0.024977	0.000353554	0.0532142
NZ144795	-0.0196537	-0.0382252	-0.0121022	-0.0164741	-0.0185995	-0.0300482	-0.0236234	-0.00297427	-0.0193746	-0.0154599	0.00752811	-0.025307	-0.0247789	-0.0304933	-0.00409373	-0.0268761	0.0121783	-0.0247781	0.00784885	0.00605977	0.00191429	0.0281075	0.0439023	-0.0146583	-0.00695495	-0.00806998	-0.036727	0.00283301	0.000888907	0.00256767	-0.00332851	0.000130118	-0.0105302	0.0150418	0.0124929	-0.00874691	-0.0331979	0.0237636	-0.00962318	-0.00932666	0.0114511	-0.0158583	0.00425296	0.00337743	-0.0191353	-0.0112788	0.0318625	-0.0321628	-0.0163341
NZ145695	0.0739428	0.105959	0.116711	0.0839144	0.079416	0.0632609	-0.00466573	0.0257346	0.111057	0.132715	-0.0179639	-0.025491	0.0992774	0.0142796	0.00649369	0.146263	0.0203984	0.0559164	-0.00646589	-0.00954573	-0.0139167	0.00927786	-0.02485	0.00735436	0.012944	0.0217267	-0.0108026	-0.000236867	-0.0226585	-0.00407013	-0.0130889	-0.0163209	-0.00493678	-0.0148579	0.0196646	0.00893126	0.00627104	-0.0270702	0.0480236	0.0139993	-0.031097	0.0332943	-0.00113353	-0.00180615	0.0141391	-0.00645196	-0.0180131	0.0554196	0.0571288
NZ147720	-0.0143995	-0.0190544	-0.0131947	0.0093647	-0.00846406	0.00246431	0.0140634	0.0171604	-0.00998312	-0.0144218	-0.0189175	-0.0137342	-0.0294224	-0.0123032	-0.0213969	0.0113969	0.0551409	-0.0288128	0.0368723	0.0251742	-0.017356	0.000776961	0.0171524	-0.00103944	-0.00340857	0.024854	-0.0122973	0.0444823	0.00153812	-0.00789271	0.0308298	0.0190642	0.0214355	-0.0300775	0.031489	0.0590108	-7.10731e-05	-0.0278208	0.0498939	0.000865182	-0.00723864	0.00743851	-0.00196312	-0.0210728	-0.0106795	0.0157662	0.00214773	-0.0160526	0.0115508
NZ148170	-0.000925255	0.0334697	-0.0222609	0.0130088	-0.014712	-0.000886486	0.0168959	-0.0184482	-0.00646299	-0.0146612	0.019752	0.0323247	0.0148723	-0.0106432	-0.0293921	0.0714852	0.0511757	0.0725517	0.00934648	0.00653719	0.0544168	-0.0263938	-0.0286076	-0.0231091	-0.00637044	0.024778	-0.00892936	0.0160095	-0.00871742	-0.00242799	0.00176521	0.0295229	0.00840678	-0.0207912	0.0355164	-0.0215999	0.0410108	-0.0286014	-0.0170651	-0.00961582	-0.0381239	-0.0226463	-0.00172345	-0.027208	0.00386563	0.0300803	-0.0244819	-0.0202996	0.0231875
NZ148395	-0.0185446	0.0158447	-0.0434031	-0.00200081	-0.0186966	0.0150315	-0.0209755	-0.00935045	-0.0122682	-0.0222081	0.0167595	0.0227769	0.0229048	0.00194361	-0.0371081	0.0583863	0.0291374	0.0764076	-0.000556472	0.0104663	0.0255188	-0.0263934	-0.0325697	-0.00794646	-0.00124078	0.0272416	-0.0114372	0.0145275	-0.00132752	0.0101588	-0.00663279	0.000884144	0.0256493	-0.0331461	-0.0044123	-0.021064	0.023476	-0.0363737	-0.0171436	-0.0103707	-0.0256611	-0.0228319	-0.00546568	-0.0239441	-0.0171244	0.0198279	-0.0206994	-0.0169229	0.0257187
NZ149070	-0.0217918	0.00523055	-0.0241042	-0.0161547	0.011678	-0.0352807	0.0219968	-0.0149875	-0.00233156	-0.0183815	-0.0012047	0.0105958	0.0063103	0.016474	-0.00247225	0.0212749	0.00883967	0.033592	0.0157607	0.021812	-0.00515574	0.00714903	0.010087	0.0850218	0.00264222	-0.0214755	-0.00035071	-0.0010242	0.0245999	0.0459896	-0.0250253	-0.00932416	-0.0123978	-0.0051613	-0.00455377	0.0166043	-0.0138383	0.0473055	0.031144	0.0109404	0.0315434	-0.0046265	0.017046	0.0236107	0.0173255	-0.0101985	0.00974856	-0.00611822	0.0257407
NZ149295	0.0031071	-0.00986731	-0.0174338	-0.0107976	-0.00481769	-0.0306451	0.0250655	0.0239632	-0.0182073	-0.0312868	0.0215298	-0.0138756	-0.0249531	0.0515863	0.0158094	-0.00164084	-0.00348503	0.0102028	-0.00155232	0.00402554	-0.0187261	0.0128387	-0.00504472	0.0155428	0.0448791	0.0264599	0.0121817	0.00965939	-0.0102821	0.00883039	0.0157686	0.0134441	-0.00684904	-0.0139575	0.0193926	0.0316337	-0.0200417	0.0331264	0.00278899	0.0562999	0.01157	0.00815952	0.0340425	-0.0146758	0.0182636	-0.00929424	0.0276074	0.0398669	0.0442196
NZ150195	0.0704921	-0.00958509	-0.0239549	0.00519925	-0.00697608	-0.0318115	0.0183753	0.117648	-0.000107988	-0.0214675	-0.0240975	0.00173797	-0.032748	0.0268987	-0.00540046	-0.0326526	0.0470637	-0.0159898	0.291277	0.0270906	-0.0260025	0.0121289	-1.65398e-05	0.315919	0.0191318	0.0405347	0.151286	0.152856	0.0164128	0.000911476	-0.00987721	0.0104121	0.0338245	0.0707147	0.0829391	0.281772	0.000362878	0.0733942	0.0589461	0.0190711	0.0901322	0.027217	-0.0205524	-0.0405921	0.0472639	-0.00932203	-0.00400741	0.0291016	-0.031749
NZ150870	-0.00263644	0.0123407	-0.0238988	-0.00158182	0.021629	-0.0436428	0.0150607	0.0505621	-0.00784162	0.00243101	0.0168403	0.00923423	-0.010377	0.0519189	0.00344292	0.00765386	0.0378759	0.0555769	0.0211573	0.0129708	-0.00307905	0.00135714	-0.0172703	0.0315675	0.0493827	0.033562	0.00926766	0.0559522	0.0217729	0.0506478	0.0411274	0.0323604	-0.0275237	0.00809263	0.0532005	0.0247121	-0.017742	0.0124687	0.042256	0.0288332	0.00664373	-0.0121544	0.0165807	-0.0248384	0.0112292	-0.00824014	0.00835316	0.057436	0.0275187
NZ151095	0.0588589	0.0926395	0.135447	0.0906608	0.121684	0.0789243	-0.00451969	0.0928143	0.0700617	0.0726348	0.0315299	-0.0299613	0.059979	0.0300107	-0.0158838	0.0256353	0.0430962	0.138592	0.0743557	-0.00167201	0.0460442	-0.0222421	-0.0191576	0.023525	0.0506068	0.0552973	0.0813597	0.0330801	0.00214737	-0.0013482	0.0371602	0.0459171	-0.0147223	-0.025162	0.0211521	-0.0083001	-0.00645111	-0.0279725	0.0312375	0.0500669	-0.0162622	0.056178	-0.00205843	-0.0320522	0.0429694	-0.00750086	0.00203551	0.0524092	0.00771848
NZ152220	-0.0118357	0.0279139	0.00271071	0.0092342	0.0119055	0.00381622	0.0492908	0.0135353	0.0222851	0.00791487	0.0114682	-0.0108435	-0.00604297	0.0454252	0.0896249	-0.000547754	0.0343413	0.00828031	0.0231973	0.00678704	-0.0167988	0.0345727	-0.00192812	0.0168162	0.0180375	0.0626911	0.02501	0.0600608	0.0395331	0.0446106	0.0477047	0.038453	0.00724187	-0.0248871	0.0525124	0.00359723	0.00213758	0.0238878	0.0374983	0.00994476	0.0212249	0.0890658	0.0142185	0.0292098	0.0701868	-0.0162783	0.0148065	0.0577287	-0.0165707
NZ153120	0.142366	0.089789	0.155858	0.0965074	0.0902899	0.122575	0.00529507	-0.0219381	0.0942552	0.107786	0.0132917	0.0890555	0.110371	0.0276505	0.00672021	-0.0138808	0.00109437	-0.00736374	0.0229127	0.000663075	-0.00838619	0.00274619	0.0148886	-0.0120286	0.00984498	0.00716863	0.0187057	-0.0216602	-0.00367922	-0.00500473	0.0229971	0.0219578	0.0387304	-0.013211	-0.00812241	-0.0182808	0.0229675	0.00329486	-0.0343701	0.0140455	0.0294065	0.029547	-0.00100283	0.00472201	0.0165526	-0.0150522	0.0117432	0.0158917	-0.0311156
NZ153570	-0.0127008	-0.00482571	-0.0421756	0.00674581	-0.00658501	-0.0265955	-0.0180401	0.00777768	-0.00959774	-0.0173	-0.0165537	-0.0117368	-0.025238	0.0186997	-0.0333047	0.23097	0.00758202	0.0271994	-0.00103684	-0.00934174	-0.00868491	-0.00431073	-0.00457997	0.0281768	-0.00324301	0.000258269	-0.00573429	0.019819	0.00206441	0.00468447	0.0211427	0.00641795	-0.00549372	-0.01028	-0.00656671	0.0971045	-0.00669753	-0.0181126	0.0625725	-0.00435778	-0.0228948	-0.0152859	0.0127954	-0.0203943	-0.0124924	-0.0213369	-0.0243531	0.00613488	0.251252
NZ154470	0.0949785	0.159867	0.167615	0.12306	0.125827	0.0998252	0.0272654	0.0122015	0.145265	0.189334	-0.029124	-0.0257444	0.15398	0.00310823	-0.00187635	0.0199205	-0.0228786	0.0261445	-0.0245026	0.0211397	-0.0241299	-0.00411433	-0.0351308	0.0010022	0.0207902	0.00144106	0.01667	-0.0286898	0.00116732	0.00175823	0.00251315	-0.0035314	-0.00804795	-0.00900698	-0.00866438	-0.00598279	0.022837	-0.0370522	-0.0216493	0.0692543	-0.0308375	0.0546682	-0.0377031	-0.00459039	0.0411382	0.000982816	-0.0341446	0.057432	0.0368206
NZ155820	0.139683	0.140924	0.170953	0.131544	0.130636	0.0772972	-0.0136715	0.0297435	0.118808	0.157624	-0.0312308	-0.0387805	0.138734	0.0507944	-0.00710584	0.0415716	-0.00881429	0.0286596	-0.0069154	-0.00111772	-0.032234	-0.0119028	-0.0217485	0.0311701	0.0031435	0.0153476	0.0491094	0.0410803	0.0165675	0.00223855	-0.0127381	-0.01597	-0.00725199	-0.00708372	0.0219713	0.0733863	-0.00608282	0.0359025	0.0532557	0.0463656	0.019092	0.0172936	0.000823753	-0.0135005	0.0281473	-0.0246002	-0.00026791	0.0439957	0.00573634
NZ156270	-0.00131142	0.0141899	-0.0252174	-0.0157798	0.0261217	-0.00807594	0.0224619	0.0328525	0.0179121	-0.00591625	-0.028663	0.00350232	-0.00732155	0.0272821	-0.029767	0.278185	0.0317438	0.0482498	0.015183	0.0191432	-0.0107556	0.0190112	-0.0319981	0.0228426	0.0186077	0.000278772	0.0160037	0.030718	0.0196821	0.0257912	0.0478071	0.0484362	-0.0191869	-0.0212789	0.0240996	0.0354332	0.0256766	-0.0117961	0.0245634	0.0762199	-0.0170574	0.0300748	-0.0155189	-0.0199285	0.0254281	0.0146333	-0.0267394	0.0121921	0.267156
NZ156720	-0.0354668	0.0204146	-0.0435341	0.00591716	-0.040128	-0.0032322	0.00207654	-0.00155649	-0.0196252	-0.0174579	-0.0200371	0.0476495	0.13272	0.00131097	-0.0478189	0.0563953	0.0911829	0.0322046	-0.0428656	4.86231e-05	0.0175136	-0.0384625	-0.0144158	-0.0341576	0.0342116	0.0111536	-0.0423041	0.0941195	0.0607124	0.105651	0.0544094	0.0609456	0.0189743	-0.0210289	0.101688	-0.033522	0.0405646	-0.0353436	0.075993	-0.00184398	-0.0478703	-0.017394	0.00850592	-0.0281672	-0.0124418	0.0934959	-0.0401073	0.00906579	0.0333943
NZ156945	0.0551513	0.0832841	0.126367	0.102279	0.0943761	0.0536908	-0.025678	0.181129	0.0539706	0.0602639	0.00858488	-0.0366111	0.0724426	0.0911062	-0.023351	0.0167252	0.0408033	0.110141	-0.0165827	-0.0320573	-0.0163115	-0.00748445	-0.00551599	0.025127	0.0769024	-0.00621845	0.0110396	0.0346314	0.059534	0.0667591	0.0448891	0.0315508	-0.0257067	-0.0145923	0.0544765	0.0149969	-0.0096007	0.000374795	0.0828016	0.0189433	-0.0254936	0.0159852	-0.0120113	-0.0282689	0.0309141	0.0412788	-0.0280116	0.0506405	0.010104
NZ157620	0.10637	0.0494191	0.106019	0.0846414	0.0819129	0.102311	-0.014851	0.0250187	0.0583551	0.0973458	-0.0160531	0.00622004	0.0701477	0.0137497	-0.0309329	-0.00163378	-0.00369215	-0.00494115	0.0146823	-0.0277743	-0.0207482	0.00186014	-0.00347634	-0.00487131	-0.0092414	0.0171329	0.00217826	0.00277299	0.0124401	0.00157761	-0.00416638	-0.010256	0.08735	0.00585064	0.00454175	0.0323397	0.059756	0.0210826	0.0153599	0.0120039	0.00295316	-0.0016917	0.0115937	-0.0142742	0.00779796	0.00291589	0.00469077	-0.00398381	-0.0143424
NZ158295	-0.0215513	-0.0128984	-0.0122919	-0.0169739	-0.00636636	-0.0232148	0.0230208	0.0268787	0.0168589	-0.0216807	0.0154719	-0.0305696	-0.0361346	0.0909644	0.00369224	0.0157154	0.0426569	0.0849783	0.0731781	0.0164047	0.0445678	-0.0166164	-0.00631156	0.0172013	0.0236815	0.0521018	-0.00135589	0.0491333	0.0262608	0.0387674	0.0191801	0.036048	0.000243083	-0.0150778	0.0499214	0.0329484	-0.0252711	0.00832711	0.0313619	0.0391212	0.00506117	0.0189492	0.0234078	-0.0109092	0.025164	-0.00984524	0.0339894	0.0166966	0.00123125
NZ160095	0.01584	-0.0218731	-0.023014	-0.0124322	0.00286487	-0.0305211	0.00160622	0.035473	-0.0140644	-0.0242862	-0.00419533	0.0181906	-0.0376973	0.0632539	-0.0149604	0.0298786	0.0321321	0.00187196	0.0591587	0.00838819	-0.0180216	-0.0115506	0.00149927	0.0393852	-0.0109676	0.0270348	0.0363792	0.0471761	0.0326174	0.049357	0.0358064	0.0187706	0.129949	-0.0285449	0.0234959	0.093658	0.132359	0.0243898	0.0733413	0.0117545	0.029077	0.0185645	-0.00825959	-0.0124156	0.0233702	-0.0116841	0.011611	0.0155397	-0.002913
NZ160545	0.0123665	0.00249785	-0.0294297	-0.0221904	-0.0396415	-0.00933477	-0.0294975	-0.00116013	-0.0182368	-0.0204096	-0.0162588	0.0560667	-0.00492228	0.00223716	-0.0112699	0.285122	0.0122451	0.0378993	-0.0258978	0.0367442	-0.025604	0.00859862	-0.0243117	-0.00857167	0.0139219	-0.00802571	-0.0308771	-0.0114113	-0.00107343	-0.00173382	0.0114496	0.0136682	0.134981	-0.0287604	-0.00971582	-0.0228954	0.14208	-0.0453128	0.0117046	0.0110993	-0.031393	-0.00867251	-0.0081764	-0.0338583	-0.00677526	0.0277702	-0.0417457	0.0074499	0.247742
NZ160770	0.0333105	-0.00862441	-0.0482233	-0.0334423	-0.0407082	-0.0184617	-0.030722	-0.00877084	-0.00544894	-0.0106768	-0.0222857	0.0715037	-0.0222729	-0.0066474	-0.0308751	0.257253	0.00781907	0.0116486	-0.0126365	0.0510314	-0.0132164	-0.0237395	-0.0341038	0.0179186	0.00412987	0.0184533	-0.018574	0.0147689	-0.00895468	-0.00663336	0.000659928	-0.0114213	0.17961	-0.0263663	-0.00180353	0.002073	0.150026	-0.0439502	0.0380709	-0.0029427	-0.0269077	-0.0298109	-0.0307295	-0.0441801	-0.0175931	-0.00877281	-0.0408847	-0.0175213	0.270151
NZ160995	-0.0168908	-0.0251474	-0.0355378	-0.00630477	-0.0342398	-0.0110126	0.0172368	-0.0294367	-0.0122715	-0.0185139	0.0155274	0.0289061	-0.0060195	0.00136539	-0.00665728	0.031401	0.0518662	0.0189061	0.0282372	0.0366841	0.00249593	0.00163378	-0.00131281	-0.0238053	0.00887348	0.0389228	0.00771243	0.0504458	-0.00101516	-0.017734	0.0117897	0.0193405	0.0207084	-0.00584604	0.0134353	-0.00833437	0.00965763	-0.00923715	-0.0160365	0.00922985	0.00883115	-0.0212232	0.00111449	-0.00727453	0.0239908	0.00053638	0.0115213	0.00182655	0.0242838
NZ161220	0.0548391	0.145887	0.111738	0.0820303	0.0942611	0.0890465	0.012868	-0.0114003	0.0861304	0.0975755	-0.000418823	-0.000438105	0.0734719	0.0264023	-0.00547975	-0.00656151	0.00443994	-0.0139385	0.0244772	0.0202982	0.0011032	0.0135996	0.00461067	0.0509683	0.006562	0.000148639	0.0431713	-0.0180047	0.0212204	0.0437149	0.00883004	0.025946	-0.0319879	-0.00398086	-0.0124538	-0.00405112	-0.0138134	0.016324	-0.018393	0.0151251	0.0342175	0.0420012	0.00702106	-0.00296309	0.0209071	-0.00166237	0.0141474	0.0222303	-0.00185893
NZ161895	0.0554932	-0.0423221	-0.0356677	-0.0144216	-0.0249962	-0.0308364	0.0315027	0.00614083	-0.0126212	-0.0318614	-0.0184329	0.119124	-0.0401207	0.00127498	-0.00834283	0.0260799	0.0192868	-0.00951914	0.00370122	0.0370615	0.00492504	-0.0146447	-0.00640282	-0.00792744	0.0154342	0.0191271	-0.0106178	0.00699361	-0.00372656	-0.00655138	-0.00933057	0.00223902	0.0695374	-0.00705813	0.0168564	0.0152824	0.0548454	-0.018594	0.0156575	-0.0179666	-0.00927923	-0.0126277	-0.013676	-0.0273521	-0.020352	0.0260527	0.000636978	-0.0239439	0.0122834
NZ163695	-0.0110618	0.0243083	-0.0280855	-0.0168555	-0.00392578	-0.0271717	0.0332454	-0.00192399	0.0293551	-0.0023475	-0.00783517	0.0200351	-0.00601305	0.0108412	-0.00459913	0.234542	0.0208886	0.0550483	0.0090175	0.0392833	-0.0230818	-0.0072993	-0.0227759	0.0401306	0.00992269	0.0348371	0.0036944	0.0369471	-0.00498246	-0.00797638	0.033525	0.0483919	-0.000551709	-0.0260184	0.0299567	0.0547166	0.0329091	-0.0374359	0.0474767	0.0552247	-0.00909218	0.0985538	0.00286826	0.0182034	0.009269	0.00402056	-0.00864533	0.0299536	0.258099
NZ163920	0.06137	0.135322	0.137084	0.105392	0.117149	0.0700721	-0.00037405	0.0270502	0.111899	0.172646	-0.00809202	-0.0417613	0.145212	0.020995	0.0125214	0.0205426	0.00288237	0.0251602	-0.0194952	0.00395603	-0.0395155	0.00645061	-0.0071321	0.00290943	0.0182559	0.0235947	0.00504395	-0.00477762	0.0162753	-0.00511624	0.0226602	0.00427164	-0.006648	-0.0115131	0.0053332	-0.00984735	0.00200084	-0.0129935	-0.0147537	0.0240628	-0.0283779	0.0524495	0.00705299	-0.00589597	0.0250762	-0.0339108	7.11598e-05	0.0565379	0.0068927
NZ164370	0.0226578	-0.0365192	-0.00836142	0.00155526	0.0337225	-0.00799429	0.0151146	0.0378605	-0.0193257	-0.012435	0.0220685	-0.041621	-0.0399092	0.0410323	0.00974209	-0.0147707	0.0409622	-0.0203721	0.072932	0.0149805	-0.0220597	-0.00109722	0.0029173	0.0464116	-0.00498401	0.0631795	0.102645	0.0948023	0.0192678	-0.00652025	0.0437853	0.0284405	-0.0157346	0.0128868	0.0414797	0.101333	-0.0345469	0.139395	0.0518976	0.0158837	0.0670141	0.000756373	0.00854615	0.0110243	0.0378706	-0.00690675	0.0224702	0.00078651	-0.0108572
NZ165270	0.0346539	0.0156259	-0.00429592	-0.0170212	-0.000748945	-0.0169097	0.0243882	0.0964199	0.0138694	-0.0167059	-0.0100976	0.0126152	-0.039902	0.00741767	-0.0180275	-0.00577323	0.118951	-0.00821822	0.24766	0.0140521	0.00483374	-0.0054245	8.93329e-05	0.255658	0.0110817	0.0189963	0.0988875	0.0966132	0.00158756	0.0029845	-0.00849748	0.00950902	0.00214039	0.0232878	0.0603975	0.23798	-0.000788194	0.0476002	0.0496108	-0.00364532	0.0678273	0.0102498	-0.0192291	-0.0193606	0.0381822	-0.000518998	0.00165607	0.0180697	0.00598063
NZ165945	-0.028249	0.017667	-0.0125922	-0.0256105	0.0135122	-0.019468	0.0276412	-0.00356568	-0.00931295	-0.0316307	0.010127	-0.00579294	-0.0262271	0.000868733	-0.00575044	0.01962	0.0150703	-0.0101508	0.0225437	0.0181844	-0.0074701	0.0241736	0.0236	0.0487699	0.0109527	0.0399705	0.0176095	0.0409589	0.0526101	0.0776071	0.050636	0.0468686	-0.0142781	-0.00883969	0.02309	0.0562934	-0.00805861	0.0318074	0.0490591	-0.0120656	-0.00643884	0.0291047	0.00927553	0.0379917	0.0116067	-0.00896181	-9.0552e-05	0.00034913	0.00711991
NZ166845	-0.0315345	-0.0339686	-0.012507	-0.0196577	-0.0245901	-0.0271048	-0.000664768	-0.0121664	-0.0187028	0.0106044	0.00363997	-0.0291275	-0.0205223	0.0175648	0.0161312	-0.0301499	-0.00518111	-0.0272402	0.0130186	0.0385949	-0.000316713	0.0164409	0.016538	-0.00129303	0.00403733	-0.0016771	-0.0255656	-0.0271353	0.0280918	-0.0141999	-0.0274123	-0.00416949	-0.0193165	0.0171059	-0.00927992	0.0341988	-0.0156222	0.0234434	-0.00130261	-0.00732464	0.00843658	-0.00482652	-0.00856907	0.016692	-0.0225556	-0.00828479	0.0297724	-0.0124959	-0.0095072
NZ167520	-0.0143783	-0.0206622	-0.0242606	-0.0115143	0.00419421	0.0426006	-0.000908548	0.0106601	-0.0258062	-0.00519618	-0.0397289	0.000344456	0.0240668	-0.0142323	-0.0240586	0.0136614	0.00868896	-0.0159854	0.0117546	0.0195758	-0.0104526	-0.00885158	0.00285115	0.00507483	0.0106588	0.00602662	-0.022636	0.0107069	0.035711	0.0201251	0.0372936	0.0428377	0.0622707	-0.0080908	0.0109594	0.0257032	-0.0117964	-0.0126374	0.0120827	-0.00112023	-0.0310318	-0.0054254	0.00279275	-0.0237346	0.00561993	-0.00723781	-0.0124691	-0.0319997	-0.000715633
NZ168195	-0.0260947	0.0136042	-0.020888	-0.012324	-0.0165406	-0.0225782	-0.0199129	0.0224424	0.0200094	0.00491771	0.0262148	0.00847429	-0.00845394	0.0216912	-0.0238538	0.343383	0.109393	0.0929875	0.0254984	-0.0100252	0.040357	-0.0035851	-0.0200424	0.0372219	0.0113879	0.0250406	-0.00538632	0.0423523	0.0248345	0.0146314	0.0359991	0.0290866	0.000778238	-0.0294851	0.0130018	0.0469267	0.0162867	-0.0158539	0.0548039	0.0206725	-0.026887	-0.0254838	0.0165253	-0.0278135	-0.01609	-0.00714003	-0.0219196	0.000192495	0.259739
NZ170895	0.0639702	0.0925821	0.143331	0.125071	0.138846	0.0775254	-0.0284139	0.115754	0.0573897	0.0877622	-0.0280379	-0.0464209	0.0600287	0.0537168	-0.0333581	-0.0307535	0.0124494	-0.00563593	0.0219012	-0.0061879	-0.0271471	-0.00985968	-0.0227322	0.0276556	0.0182464	0.0108918	0.0116574	0.0239479	-0.0196952	-0.024025	-0.0177181	-0.0172862	-0.0263233	-0.0281842	0.0249558	0.0641451	-0.0233166	-0.0175685	0.052892	0.0125886	-0.0391081	-0.012318	-0.0208685	-0.0395048	-0.0120554	-0.0152577	-0.0264356	0.00379311	-0.00293558
NZ171120	0.0102183	-0.0223825	-0.0155984	-0.0183639	-0.00724913	-0.0144535	0.0540802	0.000186267	0.0281116	-0.0274673	0.0383189	0.0388463	-0.029859	0.0148059	0.0340302	0.0400392	0.0345143	0.0659346	0.00973554	0.0291229	0.0131576	0.00114077	-0.00855274	0.000733503	-0.00127488	0.0119494	0.0177879	-0.0112655	0.00705935	0.00177137	0.0232349	0.0157136	0.0499425	0.00749862	0.0191932	-0.00662349	0.039957	-0.0145607	0.0226951	0.0167125	0.0146454	0.145283	-0.0271271	0.0255612	0.0293485	-0.0124077	-0.0260769	0.0361278	0.00500987
NZ172470	0.115118	0.184358	0.17275	0.10809	0.107345	0.146806	0.0173059	0.00143597	0.242337	0.160194	0.0548379	-0.0128929	0.130955	0.0144604	0.00758199	0.0930772	0.0454194	0.0803794	-0.00684308	0.0150074	0.0545732	-0.0158606	-0.0328365	0.00742809	0.00751649	0.0197318	0.00724036	-0.00996506	0.0128014	0.00586188	0.0397257	0.0102389	-0.000212926	-0.00315038	-0.0122377	-0.00370538	0.0114684	-0.0277179	0.0209969	0.022122	-0.0142997	0.0545839	-0.0221968	-0.00727876	0.0116031	0.00140581	-0.0379434	0.0541913	0.00907784
NZ173595	-0.00821548	0.016913	-0.0246136	-0.0270465	-0.0236087	-0.0262418	0.0217016	0.000646123	0.00115539	-0.0259139	0.0153759	0.0200406	0.0144136	0.0042576	-0.0219034	0.0496584	0.0788038	0.0294132	0.0321158	0.000813917	0.0245185	-0.0039288	-0.0157304	0.0435011	0.00629826	0.00513814	0.000537803	0.0638276	0.091836	0.106575	0.039725	0.0443617	0.106136	-0.0274163	0.0806571	0.00395956	0.110592	-0.0194104	0.0933184	0.0121108	0.0138765	0.0160462	0.022782	-0.0105318	-0.0110283	0.0371575	0.00854029	-0.000838857	0.00262328
NZ175170	0.0373809	0.00949788	-0.0121261	0.0081674	-7.92743e-05	-0.0109248	0.0306663	-0.00516259	-0.0136999	-0.00785198	-0.0197202	0.0110021	0.00765228	0.0251604	-0.0352707	0.0172903	0.0169906	0.017906	0.0500425	0.0129406	-0.0101943	0.00125371	-0.0305406	0.0577415	0.00542151	0.00604816	0.1377	0.0859591	0.0494462	0.0355513	0.0136643	0.0404243	-0.0148492	0.022244	-0.00424892	0.0409602	0.0191922	0.048377	0.0167037	-0.00143124	0.064698	0.0523085	-0.0317771	0.00839822	0.0545045	0.0165755	-0.00300077	0.00933761	0.0368677
NZ175845	-0.000726361	0.00420646	-0.0288315	0.037721	-0.00516215	-0.0143505	-0.0169273	0.043093	0.00303617	-0.00383751	-0.0282921	-0.00437868	-0.00140434	0.072779	-0.0283929	0.260096	0.0273067	0.0607843	0.0260491	-0.00122269	-0.0123969	-0.0227735	-0.0377315	0.0676574	0.0200834	0.0174578	0.00736181	0.0452421	0.0015483	0.0380664	8.15076e-05	0.00724897	-0.00527708	-0.0415658	0.0299266	0.121744	0.0195429	-0.0140237	0.099032	0.0468863	-0.010926	-0.00992871	0.016129	-0.015815	-0.0051681	-0.0022323	-0.0212731	0.0317722	0.246452
NZ176070	0.0263425	-0.0294639	-0.0175675	-0.00641641	0.00360489	-0.0210839	0.0244696	0.112176	-0.00182027	-0.0112698	-0.0142154	-0.033506	-0.033581	0.034994	0.0106085	-0.00625554	0.041699	0.0384264	0.318012	-0.00153046	-0.0297439	0.0112508	-0.00778245	0.293977	0.0125609	0.0332197	0.0952431	0.093989	0.0339887	0.0570074	0.0277985	0.029786	0.0209575	0.0435817	0.0758496	0.287804	0.00462531	0.0291092	0.0741941	0.0344713	0.00653254	0.0984977	-0.0266499	0.0145117	0.0426544	-0.0262417	-0.000336821	0.0201294	-0.0262691
NZ177645	0.0123603	-0.014976	-0.0199328	-0.00994845	-0.0096107	-0.00809532	-0.00887965	-0.000794347	-0.0227804	0.089006	-0.0100254	0.0188706	-0.0292163	0.0272402	-0.0184119	0.0224984	-0.00677872	-0.0243285	0.00556465	-0.00994373	-0.0102113	0.000932364	0.0264333	0.0173219	0.0259046	0.00802088	0.0324486	0.0105142	0.0233434	0.0176721	0.00761057	0.0230637	0.155943	-0.00693074	0.00343924	0.0109457	0.116958	-0.00310146	0.00712152	0.0190406	-0.00521755	0.0113647	0.0127289	-0.0172875	0.036135	0.0180015	0.0247083	0.00748877	-0.018607
NZ180345	0.0638898	-0.00178047	-0.0219615	-0.0255274	-0.0128626	-0.0246832	0.00838541	-0.00303166	-0.00626504	-0.0338586	-0.000510595	0.134876	-0.0288382	-0.00839352	-0.0190935	-0.0142513	0.0106723	-0.00371539	-0.00426506	0.0137695	-0.00755609	0.00844624	-0.0203664	-0.00308189	0.0303071	0.0197058	0.0346924	-0.00441094	0.00878466	0.0121149	0.00444323	0.0182167	0.141012	0.00249392	0.0255743	0.0329285	0.243577	0.00396149	-0.0055659	0.0465246	-0.000736122	0.0249322	-0.0202838	-0.0265197	0.0263278	0.0350636	-0.0221308	-0.0142509	0.00315599
NZ181470	0.0352176	-0.0266424	-0.0109244	-0.0405705	-0.0273702	-0.0361471	0.0281648	0.00899749	0.00584302	-0.0352951	0.00926958	0.0940011	-0.0241028	0.0301893	0.0456991	0.0256335	0.0234624	0.0388355	0.0273228	0.0380412	0.0152895	0.0259428	-0.0309059	0.033686	0.016893	0.0184778	0.0282901	0.0022015	-0.0105985	-0.0110504	0.0367639	0.0277601	0.223746	-0.00624753	0.0199385	-0.00790165	0.267324	-0.00297626	-0.000193494	0.0178806	-0.00608438	0.0577376	0.018051	-0.000376714	0.0331432	-0.00814516	-0.0202812	0.037403	0.0071249
NZ183495	0.0359937	-0.0162899	-0.0454612	-0.00782408	-0.0193738	-0.0407483	0.00395411	0.0165317	0.0019013	-0.0439997	0.0245766	0.0988298	-0.0389624	0.0047555	-0.0384447	0.0533747	0.0347168	0.0368666	0.00707464	0.00686943	0.0157725	-0.0298606	-0.0420849	0.035454	-0.0114042	0.0287345	0.00147535	-0.00927625	0.00643324	0.00637031	-3.879e-05	-0.0067259	0.191881	-0.0270988	0.0232285	0.0404241	0.192887	-0.0184503	0.0718677	0.0362877	-0.0274768	-0.00745621	-0.0113622	-0.0254836	-0.0119282	-0.0150461	-0.0185019	0.00742053	0.0487883
NZ187095	0.0712916	0.0595121	0.119364	0.128486	0.114794	0.0703327	-0.0279973	0.141777	0.0676646	0.0603795	-0.016816	-0.0393532	0.0378541	0.0820455	-0.0331838	-0.028319	0.0125673	0.0357582	0.029882	-0.0111429	-0.0258343	-0.0233033	-0.014385	0.0249778	0.0473417	0.0290071	0.0139285	0.0284849	-0.016201	-0.0255022	0.00151892	0.000930528	-0.01562	-0.00712095	0.0279821	0.0722161	-0.00488001	-0.0196207	0.0454739	0.0412161	-0.0287373	-0.00268568	-0.0103456	-0.0363826	-0.00339813	-0.00147691	0.00984624	0.0407626	-0.0190114
NZ188670	0.0837167	0.130619	0.17213	0.13506	0.123381	0.116211	-0.0108826	-0.000277807	0.124748	0.117638	0.00771632	-0.0425977	0.139928	0.0734013	0.0024863	0.0110599	0.0036581	-0.00535802	0.0140456	-0.017758	-0.00949183	-0.0056813	-0.00814315	0.0229733	0.0287039	0.0185704	0.00353126	-0.00649887	-0.00776659	-0.0206526	0.0268065	0.0371981	-0.0437328	0.00382173	0.0144172	0.0391658	-0.0299547	0.0447788	0.0268079	0.0234519	0.0308147	0.00554019	0.00942386	-0.0172613	0.00952296	-0.0145627	0.0255123	0.0265438	0.00674968
NZ190695	-0.0102008	0.0287146	0.0163458	0.0257551	0.0195094	0.0123277	0.00476259	0.0205587	0.0073599	0.00563801	-0.0142961	-0.00174026	0.0208323	0.0378894	-0.0212734	0.0144401	0.0334172	-0.00640818	0.00250588	-0.00867929	-0.0142734	-0.0220121	-0.0043008	-0.0119749	0.0231164	0.000695259	-0.0216714	0.0591874	0.02932	0.0751327	0.0341379	0.00981975	-0.0198526	-0.0200902	0.0511994	-0.00416961	-0.0248893	-0.00242322	0.0265074	0.0190706	-0.0124981	-0.0137892	0.0499938	-0.012861	-0.00422628	-0.00813322	-0.0230255	0.0458246	0.00521478
NZ190920	0.000802879	0.0197537	0.0113079	0.0168676	0.00438787	0.00935844	0.0106878	0.0185364	0.00357902	0.00208822	-0.0248859	0.00809105	0.0122998	0.0431946	-0.0104388	0.0038108	0.0188311	0.0134336	-0.00418909	0.000994206	-0.0160815	-0.0119384	-0.0170776	0.00228113	0.0398637	0.0119301	-0.0163775	0.0362085	0.0320549	0.0547466	0.0240779	0.00806801	-0.0228387	-0.0217912	0.0288067	0.00250526	-0.00805737	-0.00217963	0.0217908	0.0387715	-0.0035066	-0.0124521	0.037217	-0.0190768	-0.0100081	-0.00502628	-0.0136226	0.0337862	-0.0051552
NZ191145	0.000977673	-0.0102438	-0.00282278	0.0366462	0.0187611	0.00252703	-0.00576516	0.0504335	-0.0136518	-0.00429226	-0.0249084	-0.0123807	-0.00649232	-0.00171713	0.00414296	0.0112342	0.00370835	-0.0257458	0.0235708	0.0205361	-0.0228903	-0.0235439	0.007571	0.0116322	-0.00470989	0.0526935	0.00472572	0.023735	-0.00290838	-0.0253145	-0.0130611	-0.0035488	-0.0155281	-0.019328	0.0109051	0.0197869	-0.0281853	-0.0139486	0.0253024	-0.0283989	-0.00815668	-0.00393528	-0.00441429	-0.022205	0.00485544	0.00441496	-0.00077127	-0.00708414	0.00512588
NZ192270	0.0166974	0.00052141	-0.0170105	-0.00693598	-0.00647422	-0.00824493	0.00405874	0.0207003	-0.00524265	-0.0287384	-0.00900266	0.0390012	-0.00917587	0.0219613	-0.00577226	0.00316209	0.0475487	-0.0233452	0.0030646	-0.022116	-0.00456092	-0.0160085	-0.0258992	-0.00871624	0.00452781	0.000504331	-0.000821186	0.0181655	0.0237124	0.0319858	-0.0193351	-0.0121733	0.125796	-0.0206362	0.031523	0.0103733	0.114097	-0.00915252	0.0232107	0.0021561	-0.0174857	0.00664391	-0.0145493	-0.0064966	0.0191942	0.000542101	0.00220988	-0.00350552	0.00892433
NZ192495	-0.0193847	-0.0205731	-0.0212462	0.00751338	0.0139555	0.0555578	0.00102924	0.0470145	-0.0178486	-0.0174681	-0.0129002	-0.0175696	-0.0140316	0.0562964	-0.0166703	0.0228421	0.0159251	0.0343983	0.0124918	0.0426111	-0.0206333	-0.0123361	0.00128866	-0.00138017	0.063827	0.0306401	0.00643597	0.014826	0.0190764	0.0165391	0.0308047	0.00519019	0.0892742	-0.0261965	0.0231388	0.0285428	-0.0286001	-0.0165334	0.0157791	0.0385992	-0.00934924	0.0220233	0.00812372	-0.00326956	0.0163112	-0.00958942	0.00573002	0.0313931	-0.00626879
NZ193620	6.68197e-05	-0.00891693	0.00317674	0.0251725	0.0428144	0.0275104	0.0091119	-0.0131498	0.0292895	0.0257696	0.00895814	-0.0316441	0.0243417	-0.0120297	-0.00481122	0.0209651	0.0214375	0.0136163	0.00303362	-0.000452055	-0.0134131	-0.00892051	0.00282731	0.0176148	0.0127261	-0.0041486	-0.00493865	-0.0112092	0.0088404	0.00692869	0.0319939	0.0282773	-0.00514337	0.00106725	0.0223665	-0.0113752	-0.00162941	-0.00878895	0.0236758	-0.000614241	-0.0234576	0.00763877	-0.0261521	-0.004893	0.261787	-0.00736875	-0.0214381	0.00119817	0.0129516
NZ193845	0.00979831	-0.0141279	-0.00901221	0.028546	0.00115204	0.00838286	-0.0148912	0.0239357	-0.00926708	0.0167709	-0.0219666	-0.0327122	0.00151666	0.0208115	-0.0140692	0.0323255	0.0080705	0.00145553	0.0176971	-0.00524589	-0.011956	-0.0360857	-0.0196708	0.0650772	0.0127346	0.0188174	-0.00987903	0.0250534	-0.00505078	0.00831249	-0.000187763	-0.00243893	-0.0274104	-0.0148531	0.0252496	0.0763264	-0.00928096	0.01221	0.0502774	0.00452912	-0.011556	-0.0134333	0.00237157	-0.0168734	-0.0046539	-0.0133801	-0.0152069	-0.00195543	0.0069685
NZ194520	0.10118	0.0875967	0.136948	0.0916942	0.114206	0.115637	-0.0162755	0.0241296	0.0877116	0.0852175	-0.006013	-0.0287362	0.0747261	0.0258359	0.00560455	-0.00517767	-0.0389697	0.0265629	-0.0325108	-0.030608	-0.0167279	-0.00974398	-0.0140377	-0.0196262	0.0407955	-0.028358	0.0120662	-0.0438621	-0.0170881	-0.0201835	-0.0122082	-0.029244	-0.0152615	-0.012692	-0.0374601	-0.00895764	-0.00272342	-0.00732398	0.00190697	0.0364736	-0.012264	-0.00625016	-0.0171511	-0.0048428	0.011931	-0.0244367	-0.027357	0.0745965	-0.000469453
NZ195195	0.0448418	-0.00805048	-0.00726367	0.0242578	-0.0123237	0.0175322	-0.0104766	-0.0131909	0.00177609	-0.000267088	-0.0201617	0.0363082	0.010153	0.0200518	-0.00455914	0.0187652	0.0108562	-0.00389231	-0.0281717	-0.0094157	0.000282121	-0.0388295	-0.0182379	0.00231007	-0.00142873	-0.00426854	-0.00818686	-0.0183692	-0.00663343	0.0127102	0.00098585	0.00527305	0.0401671	0.0455379	0.000878456	-0.0138117	0.0438896	-0.0286818	0.00678153	-0.0112576	-0.0314123	-0.031221	-0.0161545	-0.0242053	-0.0135697	-0.00844689	-0.0316531	0.00221118	0.00693026
NZ196320	-0.0287975	0.0204046	-0.0131238	-0.0218527	-0.0280928	-0.006455	-0.0146401	-0.00918141	-0.00633298	-0.0252181	-0.00775383	0.00029275	-0.00115758	-0.0334538	0.0037848	-0.0102553	0.00344602	0.0185035	0.0164432	0.0188477	-0.00383065	0.0274185	0.00131704	-0.000568308	-0.00195104	-0.00801494	-0.0174627	-0.0377626	0.0217934	0.0229875	-0.00373567	-0.00291493	-0.00649582	-0.000871394	-0.00228738	-0.0212219	0.0261646	0.0123934	0.00822636	0.0101857	0.00365442	0.00137691	0.00339488	0.0113123	0.00928833	0.0143773	0.0070379	-0.0121262	0.000393785
NZ197895	0.0820712	-0.016849	-0.0371709	-0.0316282	-0.0208403	-0.0190544	0.00603293	0.0113507	-0.0151953	-0.0313411	0.00605954	0.12346	-0.022533	-0.0213934	-0.0235654	0.0324452	-0.0016286	-0.00712754	-0.00011299	0.00151366	-0.0151167	0.0193621	-0.0204248	-0.0173218	4.25404e-05	-0.0168829	0.0308575	0.00450962	-0.00132932	-0.0114873	0.00105363	-0.00575748	0.338328	-0.00404087	0.0036574	-0.0135974	0.448378	-0.0280335	-0.00707855	0.00754602	-0.0167121	0.0249133	-0.00697807	-0.0185179	0.0305025	0.0235574	-0.0297253	-0.0201431	0.0132715
NZ199020	-0.00272385	-0.00921626	0.00650171	0.00225944	-0.00023798	-0.00168741	-0.00827173	-0.00813392	-0.0146534	0.0329894	-0.00159966	-0.0124016	0.00494023	0.000939349	0.0293399	-0.00169435	-0.00622153	-0.00164799	-0.0133129	-0.00719392	-0.00388793	-0.00631139	0.0286364	0.00502222	0.0232264	0.00362357	-0.0120976	-0.00605238	0.013659	0.0028078	0.0315819	0.0368273	0.00188479	-0.00672865	0.0182907	-0.00558141	-0.0165724	0.0104817	-0.00478928	-5.11762e-05	0.00169764	0.0155349	0.00149447	-0.0075653	-0.000435578	-0.00976486	0.0181015	-0.00536896	0.0140445
NZ200820	-0.0074429	0.00574179	-0.00311549	0.00110266	0.0184233	0.00910524	0.0157837	-0.00435874	1.15489e-05	0.0184064	-0.00184331	-0.0192005	0.00935234	0.00792735	0.00707998	0.0213747	-0.00868034	0.0201302	-0.00770583	0.00639445	-0.0260464	0.00790827	-0.0156567	0.00321724	0.0222613	-0.0152319	0.0142687	0.00326914	0.0197903	0.0183633	0.0258313	0.0026574	-0.011678	-0.0236339	0.0109168	-0.00677201	-0.00731853	0.0176783	0.00914292	0.00490204	0.0095424	0.0125914	-0.0125981	0.010707	0.00984415	-0.0110851	-0.0263663	0.0115393	0.00654104
NZ201495	-0.00817164	-0.00350937	-0.0038555	0.0460805	0.0166123	0.0258554	0.00327459	0.0257218	0.00349893	0.0241202	-0.0274291	-0.0267664	0.015968	-0.00932767	-0.0266168	-0.00500026	-0.0033949	-0.0182448	-0.026618	-0.0120499	-0.0278855	-0.0167419	-0.0155625	-0.00968639	-0.0169931	0.000362751	-0.0312873	0.0108655	-0.00646063	-0.00968001	-0.00915619	-0.011785	-0.0148924	-0.0221305	0.00744871	-0.00334663	0.00798864	-0.0179462	0.030701	-0.0183784	-0.0258566	-0.0149108	-0.00774107	-0.00796277	-0.00763069	0.00872003	-0.017575	-0.0200663	-0.000455512
NZ201720	-0.0133553	0.00693702	-0.00261355	0.0281865	0.0201201	0.0275877	-0.0178492	0.00911848	-0.00940115	0.0257398	-0.0276245	-0.0439671	0.0119398	-0.00714442	-0.0128561	0.00994971	-0.0100666	-0.0115749	-0.0173609	-0.0209029	-0.031243	-0.0211703	-0.030193	-0.0180322	-0.00745419	-0.00239723	-0.0213707	0.00084009	-0.0142428	-0.0159121	-0.00941919	-0.0147592	-0.018729	-0.0231827	0.000207695	-0.0207503	0.00344188	-0.00970928	0.0199597	-0.0159528	-0.0392752	-0.0139282	-0.0153766	-0.0140032	-0.00827698	-0.00411242	-0.0235365	-0.0139938	0.00545348
NZ202845	0.0061281	-0.00550482	-0.00395144	0.0303939	0.0371066	0.0291357	-0.0152697	-0.00220169	0.00898879	0.014972	-0.0200059	-0.0263043	0.0413548	0.0128068	-0.015434	0.0103479	-0.0163928	0.0460452	0.0600322	-0.0111087	-0.0109028	-0.0090425	-0.0291185	0.080047	0.00843877	0.00882306	0.0322982	0.00837409	0.00482358	-0.00493981	0.0252941	0.0138103	0.0335703	0.0475086	0.00162043	0.0438761	-0.022026	-0.021734	0.0207862	0.033376	0.00876282	0.0178767	-0.029098	-0.018103	0.0366723	-0.00849403	-0.0117131	0.00853331	0.00568818
NZ61316	-0.01088	-0.0166228	-0.0130572	0.00870749	-0.000711575	-0.016365	-0.00579179	0.0468164	-0.0181369	-0.0104571	-0.0251774	-0.0255687	0.00833329	0.0224707	-0.00697072	0.00623048	0.127122	-0.0115684	0.0108902	-0.00930211	-0.00478426	-0.0151383	0.00510375	-0.00875921	-0.0112523	0.0455141	-0.0203834	0.114558	0.017813	0.0167355	0.0127389	0.0230459	-0.0205318	-0.0099585	0.153635	0.017872	-0.0122719	-0.0107286	0.129878	-0.0172991	-0.0141468	-0.0230077	0.0153095	-0.0152029	-0.0156712	0.0168112	0.0136147	-0.0102841	-0.00444902
NZ61572	-0.0116068	-0.0168817	-0.014838	-0.00337123	-0.0078978	-0.00349088	-0.0140039	0.0480512	-0.00688605	-0.0168598	-0.0120326	-0.0164315	0.0181525	0.0359424	-0.00602908	-0.00626535	0.13578	-0.00678265	0.0161494	-0.0171253	-0.0110461	-0.0261912	-0.00687352	-0.00786266	0.00194874	0.0230642	-0.021268	0.123007	0.0442261	0.0505607	0.0372863	0.0376843	-0.026044	-0.00601259	0.127825	0.0222801	-0.0159635	-0.0170806	0.147617	-0.00369215	-0.0159896	-0.0067291	0.0292715	-0.00833728	-0.00345654	0.0278084	0.0153454	-0.0250684	-0.0196504
NZ61828	0.0303907	0.0115599	-0.00997392	-0.00367026	0.00416971	-0.0172105	-0.00884109	0.0853478	0.00709788	-0.00302807	-0.0108436	-0.0202477	0.00437651	0.0507605	-0.00964801	0.00205387	0.0492869	0.0138411	0.0571774	0.00658167	-0.0118355	-0.0108714	-0.00921296	0.0901787	0.0225612	0.00730415	0.0169642	0.0338823	0.0041107	0.00873172	-0.00470049	-0.0104632	-0.0121446	0.00629729	0.0425164	0.0985138	-0.0106541	0.00718994	0.0372253	0.0242704	0.0195879	-0.0237179	0.0542974	-0.0265154	-0.00221679	0.0128544	-0.00882989	0.0241438	-0.0153444
NZ62084	0.0435159	0.0720657	0.0458367	0.0190145	0.0396663	0.0239846	0.012164	0.0917204	0.0479942	0.0606286	-0.00408768	0.0687169	0.0544322	0.087824	-0.0234879	0.121608	0.00652597	0.0906759	-0.0127065	0.0212569	-0.0166119	-0.0271294	-0.0262657	0.0156617	0.0992157	-0.0101206	0.00984868	0.00732077	0.0101113	-0.00422326	0.0311568	0.0393107	0.0494604	-0.0159636	0.0140835	-0.0122856	0.0618237	-0.00654852	-0.0151346	0.133087	-0.0203829	0.0190893	-0.0283983	-0.00881893	0.045263	0.0420325	-0.0121859	0.102106	0.167299
NZ62340	0.0422766	0.0458905	0.0278288	0.014709	0.0285067	0.0115174	0.00743007	0.108298	0.0319929	0.0513065	-0.00308925	0.0375984	0.0131004	0.116092	-0.0255445	0.123029	0.00712421	0.101127	0.000799417	0.0232643	-0.0235328	-0.0142661	-0.0170323	0.0107643	0.107265	-0.00195813	0.0143248	-0.012519	0.0056029	-0.00418303	0.0243938	0.0119461	0.0490779	-0.00555217	-0.00317477	-0.00679482	0.0300344	-0.00606864	-0.0231546	0.104251	-0.00462245	0.0232667	-0.0328053	-0.00933672	0.0286361	0.00204775	-0.0238302	0.0738677	0.164397
NZ62596	-0.00191855	-0.0255065	-0.0169413	0.009434	0.00786661	-0.0102951	-0.0321206	0.0375719	0.00990421	-0.00780287	-0.0329564	-0.0327446	-0.00976619	0.0369447	-0.0315522	0.076709	0.0226875	0.0023363	-0.0165208	-0.0171995	0.00859061	-0.00936148	-0.00578661	0.0116331	-0.0128086	-0.00975262	-0.0386746	0.0309394	-0.00721374	-0.00860688	-0.00229435	-0.014618	-0.0111701	-0.000653204	0.0292361	0.0515046	-0.0267189	0.00329444	0.0449918	0.00158832	-0.00215847	-0.0199026	0.00228849	-0.0287988	-0.0217931	-0.0148046	-0.00535845	-0.033744	0.0568983
NZ63876	0.0691094	0.0607344	0.116675	0.048176	0.0656037	0.120666	-0.0206256	0.0284373	0.0613227	0.0734329	-0.0043263	-0.0291745	0.0741356	0.00134661	-0.0241549	-0.0268882	-0.033343	0.0240616	0.0719015	-0.025049	0.00705964	0.00195882	0.0046713	-0.0165473	0.0237126	-0.01196	0.0146322	-0.0357554	-0.000797212	-0.00845254	-0.00549937	-0.00323569	-0.00923464	-0.00729087	-0.0200645	-0.0343601	-0.031395	0.0175119	-0.0307948	0.0357929	0.00500208	0.00701396	-0.00433227	-0.0200149	0.0169658	-0.0274508	-0.0136082	0.0160005	-0.0274783
NZ64132	0.0265005	-0.00562683	-0.0230291	-0.00988831	-0.000509571	-0.0154754	0.0133264	0.0134586	-0.020725	-0.0126506	-0.00795306	0.0309253	-0.0328537	0.00451187	0.0159352	0.0107331	0.0512531	0.0153845	0.0435022	-0.0037285	-0.00923802	0.0298008	0.0165844	0.0178781	-0.00290556	0.0306215	0.0399377	0.0358992	0.0191085	0.0116167	0.0464049	0.0368544	0.0846674	-0.014959	0.0359319	0.0349892	0.0904359	0.00446089	0.00814551	0.0123932	0.000140926	0.0645717	-0.0285831	-0.0107172	0.029234	-0.00368408	0.0138167	0.0310701	0.0151144
NZ65156	-0.0244579	-0.0417048	-0.0135864	-0.0293272	-0.0105242	-0.0224012	-0.00496831	0.00497141	0.00890205	-0.0197793	0.00914961	-0.0112062	-0.0267141	0.0300186	-0.00818766	0.0659838	-0.0145124	0.013199	-0.00371347	0.0200196	-0.00355495	-0.00925324	0.0243192	-0.000270061	0.0315181	-0.019125	-0.0227559	-0.0202109	-0.00668276	-0.00199973	0.0158057	0.0184977	-0.0106279	-0.0127649	0.0302574	0.00775502	-0.0204668	0.0108598	0.0161565	0.00439082	0.00902554	0.00499507	-0.00490821	0.0098238	0.00141362	-0.0108016	-0.00463019	-0.00805153	0.0155555
NZ65668	-0.00492198	-0.0374382	-0.00208824	-0.0172541	-0.00225574	-0.0208064	-0.00618047	-0.0174566	-0.0204082	-0.0099439	0.0084222	-0.00252631	-0.000837096	-0.00479852	0.0300671	-0.01339	-0.0131205	0.0095068	-0.00969976	-0.0144029	-0.014011	0.0156543	-0.00541376	-0.00429484	-0.00679361	-0.0160591	-0.0147072	-0.0180919	-0.00208366	-0.00152093	0.0208839	0.0222288	-0.0352598	-0.00352135	-0.00745123	-0.00343942	-0.00286428	0.00256254	0.00223395	-0.00296515	-0.00837471	0.0485764	0.00160731	0.0284184	-0.0110265	-0.0278073	0.0104979	0.00709914	-0.0110717
NZ65924	0.00671274	-0.0271788	-0.00850167	-0.0108952	-0.0192827	-0.0071707	-0.0303039	-0.0284356	0.00904359	0.00313377	-0.00904446	-0.0295863	-0.00673196	-0.00411557	-0.00344672	-0.0015073	0.0047031	0.00597363	-0.00237135	-0.00215946	0.0165737	-0.00647944	0.0367427	-0.00601305	0.00867958	-0.00733278	-0.0190408	0.00802306	-0.0016318	-0.00384788	0.00576201	-0.00201858	-0.0333255	0.00468636	0.00860816	-0.0194857	-0.0140237	0.00509991	-0.00782631	-0.00968295	0.0244026	-0.00190904	0.00159697	-0.00494327	-0.0181445	-0.0154342	0.0113331	-0.0153164	-0.0133817
NZ67460	0.0751712	0.116595	0.173781	0.132873	0.138779	0.0960707	-0.00698836	0.222156	0.105211	0.10106	-0.0131901	-0.039019	0.0933248	0.16279	0.0141026	-0.0241013	-0.0180374	0.213722	-0.0298071	-0.0209375	-0.019407	-0.00520838	-0.0345565	-0.00170391	0.18346	-0.00655774	0.0545863	-0.0297163	-0.0247613	-0.0204164	-0.0134444	-0.0110285	-0.0216269	-0.0203088	0.00751751	0.00421311	-0.0200519	0.000283516	0.00847171	0.184047	-0.0136749	0.0800263	0.00441807	0.0060057	0.044683	-0.0113279	-0.0256679	0.290028	-0.0182939
NZ67972	-0.0144868	0.00288018	0.00321043	0.015145	0.005523	-0.0243852	-0.0283768	0.0199308	-0.0149799	-0.00449304	0.10979	-0.018731	-0.0169967	0.037487	0.0878926	0.0246174	0.0108745	-0.00402615	0.0171079	-0.00203605	0.00797178	0.00568922	0.0107578	0.0605312	0.00535908	0.00755269	0.00858887	0.00864249	0.0502349	0.0599006	-0.00655438	-0.00175426	-0.00461367	-0.00970428	0.00678133	0.00650939	-0.00753098	0.0305482	0.0362056	-0.0207029	0.00411053	0.0152198	-0.00101897	0.126489	0.0223533	-0.016951	0.113652	-0.0106105	0.0280912
NZ68228	0.000531452	0.0303101	0.0113747	0.00664768	5.25076e-05	0.0270732	0.00755302	-0.00964712	0.00497037	-0.0097099	-0.0103558	-0.0284401	0.0411748	0.0110092	0.0119824	0.0117856	0.0239933	0.0213126	0.0171612	-0.016339	-0.0337697	-0.00243607	-0.00515157	0.00501397	0.00871538	-0.00667133	0.0291309	0.0330512	0.0425549	0.0638769	0.0121671	0.0496872	-0.00507893	-0.0161443	0.0409976	-0.00324487	-0.00302483	-0.0160294	0.0562911	0.00234737	-0.0306473	0.0629242	-0.0053227	0.00199164	0.0303936	0.0416771	-0.0326242	0.0157485	-0.0161022
NZ68740	0.0167837	-0.0154958	-7.09792e-05	0.0178383	0.0237675	0.0263651	0.00145077	0.0616288	0.00396918	0.00720179	-0.00909109	-0.0301628	-0.00364469	-0.00807395	-0.0131205	0.0086369	0.0151911	-0.0134739	0.142841	0.0224988	-0.0258596	-0.0207808	-0.00181827	0.103548	0.014168	0.00545495	0.0674163	0.0386842	0.0032817	-0.00455399	-0.00450364	0.000662859	0.00998397	0.0219269	0.0302452	0.0708155	-0.0205298	-0.000425432	0.00965664	0.00583849	0.000327471	0.00488706	-0.0122986	-0.0261663	0.0404625	-0.010205	-0.0191001	0.0108468	-0.0221199
NZ68996	-0.0114263	-0.00225482	0.0101714	0.00140865	-0.00610527	0.0074159	0.00909473	0.0135445	0.0183713	0.00677424	0.465347	-0.00602073	-0.0061803	-0.00806185	0.0737729	0.0364427	0.0196223	0.0412801	0.000632201	-0.00718796	0.0147862	-0.0108485	-0.00787107	-0.021362	0.000511541	0.0234814	-0.00647768	-0.00208394	0.00115756	0.00108899	0.0549231	0.0464999	0.00869967	-0.0163555	-0.0134483	-0.0415139	-0.0100901	-0.00967414	0.00780305	-0.0191474	-0.00794612	0.0138781	-0.00447428	0.0914237	0.00971613	-0.00679972	0.0957337	-0.00350295	-0.00759938
NZ71300	-0.00363439	-0.0141626	-0.0135505	0.00966276	0.00975815	0.0300657	-0.0200439	0.0240081	0.0200082	-0.0102458	-0.00562156	-0.00596776	0.0137809	0.0164593	-0.0274342	0.110137	0.010375	0.0474712	0.0275376	-0.0101336	-0.0205356	-0.0137434	-0.0246488	0.0143194	0.00657305	0.00712642	-0.0059907	0.0286148	0.00070324	-0.000875912	0.0237553	0.013861	0.0136621	-0.0305686	0.0137671	0.0489489	-0.0196305	-0.0156184	0.0502145	0.00438734	-0.0187886	0.00297371	-0.0305071	-0.0178437	0.0225246	0.0160868	-0.0291187	0.015314	0.105748
NZ71812	0.0176079	-0.0195642	-0.00899234	-0.00257594	-0.00605411	-0.0119113	-0.0234558	0.0470259	-0.00259611	-0.00517476	-0.0107188	-0.0166733	0.00216782	-0.00575044	-0.0155824	0.0401576	0.0095615	-0.00610572	0.102276	-0.0283245	-0.0290317	-0.00929235	-0.00402089	0.114383	0.007676	0.00867466	0.0185489	0.0285397	0.0135865	0.00558737	-0.00584951	-0.0174291	-0.0113716	0.00947148	0.0284597	0.0906404	-0.0226873	0.01294	0.0354732	-0.00924922	0.00177168	-0.0243934	0.00896362	-0.0291637	-0.0105411	0.0140446	-0.0049455	0.0151037	0.0323415
NZ72068	0.00251583	-0.0106333	-0.0195639	0.0275764	-0.010324	-0.0103418	-0.0242028	0.0228534	-0.0083766	-0.00569073	0.00720794	-0.0241504	0.00770547	-0.0237791	-0.0126319	0.0533384	0.00865661	-0.0202339	0.0675577	-0.0212593	-0.0202812	-0.0104227	-0.00709021	0.0838636	-0.0247089	0.00725121	-0.00968184	0.0114749	0.0210124	0.0143209	0.00365626	-0.00571948	-0.0295806	0.00467739	0.015487	0.0731078	-0.0250859	0.0117702	0.05101	-0.0103852	0.0122131	-0.0300386	0.0186159	-0.0230962	-0.016254	0.018128	-0.00924358	5.10844e-05	0.0477092
NZ73348	0.0200084	0.0445169	0.0857345	0.0219931	0.0442738	0.0446337	0.0387032	-0.0054846	0.0325921	0.0554849	0.0080615	-0.0247905	0.0260492	-0.00282569	0.0277844	-0.0228875	-0.0273358	0.00212863	-0.0164072	-0.0192221	-0.0153525	0.0507811	-0.00145124	-0.000428147	0.0180748	-0.0233696	0.176337	-0.0414834	-0.00950128	-0.0102913	0.00369252	0.00625494	-0.0139255	-0.002022	-0.0175744	-0.0465926	-0.0133144	0.00459736	-0.0136723	0.0205561	0.0129258	0.190594	-0.0100603	0.0385585	0.200456	-0.0140766	-0.0105714	0.0305302	-0.0333867
NZ73860	0.00203659	-0.0096696	-0.0017695	0.0251357	0.00177184	-0.000461074	-0.00529243	0.0259421	0.00891612	-0.00558941	-0.00702442	-0.004992	0.00573819	0.0278908	-0.0329799	0.0219372	0.0337785	0.0278061	0.0532577	0.00563238	-0.0119731	-0.0325857	-0.0214466	0.0437934	-0.0013569	0.0309414	0.0189572	0.0391107	-0.00737326	-0.0203044	0.0136722	-0.00686383	-0.0017532	-0.0267182	0.022572	0.0563672	-0.0158195	-0.0142087	0.143347	0.0158358	0.00273234	-0.00108395	0.00969319	-0.028716	-0.00756257	-0.0168298	-0.015055	0.00462781	0.00641026
NZ74116	0.00613134	-0.0226535	-0.0133217	0.0100944	-0.0105639	-0.0122162	-0.00479379	0.0133527	-0.000201145	-0.0123732	-0.0107137	0.00736589	-0.0147479	0.0489853	-0.0354799	0.0248201	0.0278966	0.026811	0.051699	-0.000536984	-0.012117	-0.0135936	-0.017504	0.0421107	0.00882529	0.0226301	0.0186273	0.0076784	0.00884002	-0.00312161	0.0130887	0.00109758	-0.00108545	-0.0280176	0.00875387	0.050288	-0.012993	-0.0168777	0.131519	0.00691577	0.0149493	0.00104929	-0.006047	-0.0285837	0.00726976	-0.0112865	-0.0202492	0.016546	0.00634525
NZ74372	0.0157248	0.0304765	0.0333545	0.0183126	0.0487494	-0.00435878	-0.0115744	0.0445003	0.0215278	0.0284185	-0.00980045	-0.0437572	0.00101756	0.0457952	-0.0113555	0.0380886	0.0144085	0.0813276	0.0922934	0.000613008	0.0105025	-0.00985078	-0.0144658	0.0530288	0.0290211	0.0442971	0.0490872	0.0312054	0.0343905	0.0766973	0.0104565	0.0141406	-0.00882426	-0.000922681	0.0130998	0.0321442	-0.0179305	0.0660695	0.0253101	0.0115548	0.00838855	0.0218313	-0.00258603	-0.00909808	0.0534387	-0.0305351	-0.0220528	-3.64649e-05	0.00525191
NZ75396	-0.013889	-0.0338189	-0.0189577	-0.0148805	-0.0179584	-0.0187597	-0.00998445	-0.0154437	-0.00957975	-0.0121753	0.000740281	-0.0212558	-0.0237376	-1.24439e-05	-0.00221259	-0.00392	0.0134	0.0160177	0.00767831	-0.00126352	0.0104916	0.0100691	0.0232543	-0.0223761	-0.00554163	0.030612	-0.0122603	0.00553709	-0.000425855	-0.0203913	0.0258334	0.0146653	-0.0251021	0.0146909	0.000474387	0.00719737	-0.0225802	0.0164572	-0.00281008	0.0265878	0.020485	-0.00205586	0.0205185	0.00516275	-0.0153152	-0.025738	0.0235471	-0.0156323	-0.0136356
NZ75652	0.0036188	-0.00376418	0.0120834	-0.0237234	0.011589	0.00236117	0.025284	-0.03233	-0.00295042	-0.00688183	0.0117266	0.00955421	-0.0154681	-0.0136802	0.00168303	-0.0106549	0.00601692	-0.0138326	-0.00151409	0.0360454	0.00475442	0.00911733	0.0214344	-0.0102456	-0.0156021	-0.00584423	0.00793613	-0.00133869	-0.0184732	0.00016583	0.0025497	0.0123438	0.000894313	-0.00670455	-0.0237844	0.015698	-0.00424942	0.0069661	-0.0128592	-0.00821131	0.0141728	0.0194933	-0.0169974	0.0276363	0.0254658	-0.0143402	0.00383136	-0.0183145	0.00209103
NZ78980	0.00409687	0.00681454	-0.0136596	-0.0053888	0.0517877	-0.00757706	0.02198	0.0414229	0.0122615	-0.0166115	0.00760531	-0.00110549	0.00945561	0.0536188	-0.0124544	0.0337261	0.0985845	0.0396964	0.0506791	0.0187628	0.00163639	0.0189013	-0.0220636	0.0774182	0.00515623	0.0519517	0.0377861	0.113533	0.0886761	0.114186	0.0637895	0.0452657	0.000526906	-0.00647448	0.110601	0.0719889	-0.0111552	0.0101103	0.146884	0.0622555	0.0120299	0.0712356	-0.00165019	0.033734	0.0503331	0.0526207	0.00339632	0.00823249	-0.0054404
NZ80004	0.00901599	-0.00973022	-0.015448	-0.00961212	-0.00502443	-0.0129953	0.00563817	-0.01885	-0.015111	-0.019561	-0.0214751	0.00179576	0.00497865	0.00601682	-0.0205331	-0.00825066	-0.0243553	-0.0169916	-0.0206696	-0.00942139	-0.00754707	-0.0187015	0.00276932	-0.0114206	-0.0129668	-0.0255634	-0.0154524	-0.0251894	0.00416046	-0.00235629	-0.0106818	3.66643e-05	-0.00872983	-0.00842628	-0.0221073	-0.00119724	-0.0312566	0.00607858	-0.000292368	-0.0140477	-0.000687643	-0.017823	0.031925	-0.00850763	-0.028033	0.0176558	-0.0176013	0.00518157	-0.0224304
NZ80516	0.00376889	-0.0176772	-0.0137452	-0.00507422	0.0148899	-0.0317194	0.020908	0.0483999	0.00710304	-0.00885107	-0.000337615	0.0185987	-0.0307113	0.0514252	-0.0287056	-0.0113841	0.0159971	0.00745445	0.155168	0.0115413	-0.00493686	-0.0104322	-0.0116259	0.487367	-0.00396473	0.0408185	0.0570113	0.024931	0.0449187	0.063135	-0.0129246	0.00400527	0.0815565	0.0264136	0.01882	0.160188	0.0657654	0.00366664	0.0515867	0.0132561	0.0189336	0.037934	-0.0179464	0.0156059	0.0223636	-0.00362722	-0.0142752	-0.0078383	0.00468173
NZ80772	0.00952481	0.0257758	0.0398591	0.01913	0.0338804	0.0392962	0.0216756	0.0125357	0.034413	0.0479154	-0.011418	-0.0176149	0.0214275	0.00848151	0.00937018	-0.00135003	-0.0065705	0.0299847	0.026628	-0.0109812	-0.026163	0.0310254	-0.0138569	-0.00213004	0.0405028	0.0140291	0.132085	0.0225366	0.0302027	0.0252642	0.00669148	0.0130417	0.00615776	-0.00379717	0.0223776	-0.0326701	0.0206742	-0.0109704	0.0080343	0.0421443	0.000914656	0.124489	-0.0245007	0.0269533	0.132705	-0.00369383	-0.00734693	0.0346058	-0.0167135
NZ81284	0.0548735	0.0807968	0.120554	0.0969677	0.0950396	0.0675268	0.00533821	0.0623316	0.127351	0.0774818	0.00933857	0.00260619	0.0802137	0.0960872	-0.0194465	0.0231999	0.0138761	0.0797242	-0.0112409	0.00306792	-0.0153211	-0.0196271	-0.0190283	-0.0125547	0.0822611	0.128436	0.0237822	8.35273e-05	0.00910246	-0.00532796	0.0060518	-0.00715677	-0.0100838	-0.0245311	-0.0179601	0.0062643	-0.0163661	-0.021102	0.00506674	0.047671	-0.0255347	0.000280251	0.00354953	-0.0348596	0.00221132	-0.00433915	-0.0209675	0.0637213	0.00985434
NZ84356	-0.0285931	-0.00173983	-0.025703	-0.00617604	-0.0171395	0.00842691	-0.0145597	0.0441529	-0.0279363	-0.025459	-0.0418759	-0.0274149	0.018583	0.052623	-0.0484756	-0.00601517	0.00651941	0.0451319	-0.0136656	-0.0265023	-0.0181008	-0.0461705	-0.046203	-0.0137112	0.0211264	-0.00594485	-0.0320203	0.0358125	0.0264789	0.0304461	0.0229379	0.0312664	0.0406101	-0.0391024	0.0340246	0.0196275	0.00704137	-0.038796	0.0114745	0.00131526	-0.0409234	-0.022543	0.00955145	-0.0358864	-0.036428	-0.00589017	-0.0350034	0.0152124	-0.0106241
NZ87684	-0.00449756	0.0123396	-0.0266054	0.00210905	-0.00767076	-0.0190461	0.0088651	0.0367515	0.0190041	-0.0269363	0.0265284	0.0413163	-0.0270509	0.0279965	0.00744379	0.14103	0.00994582	0.0912832	0.0311442	0.0412594	-0.0047767	0.00937685	-0.0113699	0.0134112	0.0321846	0.127589	0.00615523	-0.00898722	0.00824413	0.0126848	0.0319951	0.0296989	-0.00921737	-0.0192343	-0.00103519	0.0380471	-0.0173146	-0.00715879	0.0197934	0.0460574	-0.0154243	0.00104524	-0.00549867	-0.0124842	0.0179864	-0.0197115	-0.0148253	0.035616	0.102371
NZ88708	-0.022409	-0.0355525	-0.0252907	-0.00723489	-0.0287499	-0.0246305	-0.0310232	-0.00514335	-0.0263009	-0.0227695	-0.0150508	-0.0139033	-0.0219484	-0.00711203	0.000416467	0.0825411	0.0223138	-0.00955846	-0.00207608	-0.00490228	-0.00929578	-0.000186913	0.0193224	0.0119865	0.00160791	-0.0133617	-0.0399388	-0.0182128	-0.00581757	-0.00758837	-0.00542432	-0.00908462	-0.00785755	-0.0265322	-0.0161002	0.0319554	-0.0220986	-0.0103476	0.0269983	-0.0168843	-0.0169504	-0.0448121	-0.00664146	-0.0204754	-0.0200024	0.000530649	-0.00303226	-0.00300405	0.0559328
NZ90500	-0.00917252	0.0137239	0.0217255	0.0280122	0.0297253	-0.00262356	0.00399849	-0.00724384	0.0412379	0.0189089	-0.00382093	-0.0147018	0.0355573	0.0504163	-0.0025295	0.0527202	0.0205458	0.0359753	0.0124906	-0.00269083	-0.0293148	0.00713687	-0.000640226	-0.00165755	0.0210277	0.0351707	-0.00681669	0.0316386	0.120465	0.158398	0.106699	0.119334	-0.0133963	-0.00579347	0.039072	-0.00788724	-0.0299653	0.0385004	0.0317293	0.0160519	0.00332047	0.000530034	-0.00425528	-0.0337982	0.0290373	-0.0101768	-0.0192579	0.0180052	0.00408431
NZ90756	-0.0232824	-0.0337824	-0.0306733	0.0413127	-0.0126405	-0.0246866	0.00852294	0.0367814	0.029315	-0.0334561	0.0184755	0.000205131	-0.0276129	0.0557693	-3.41962e-05	0.113345	0.0310845	0.0731578	0.00264195	0.0221927	0.00877518	-0.00390112	-0.0355263	0.023474	0.0168324	0.187851	-0.0224935	-0.0118771	0.015872	0.00976111	0.0304862	0.0183317	0.0213455	-0.0170006	0.0132325	0.0153674	-0.00661485	-0.0209891	0.0497363	0.00871145	-0.0076386	-0.0011006	-0.0102542	-0.0293132	0.00933599	0.00208659	-0.0139669	0.0131279	0.0989228
NZ91268	0.0065103	-0.0113059	-0.0123848	0.011595	0.0125472	-0.00528199	0.0149974	-0.00205623	-0.00676638	0.0516929	0.011535	0.00752503	-0.0165447	0.0165879	-0.011467	-0.0229143	-0.0300569	-0.00901905	-0.00666027	-0.0125866	-0.00579718	0.0172959	0.0141464	0.00586922	0.0218864	0.0159184	0.0148521	-0.00284932	0.0184178	0.0308341	-0.00491309	0.0106472	0.0374302	-0.0119747	-0.00145256	0.0192434	0.0470485	0.0141075	-0.0176108	-0.00169552	-0.00733618	0.0234445	-0.000944626	8.49881e-05	0.0206973	0.005258	0.00863365	-0.00195171	-0.0132065
NZ92804	-0.018559	-0.00147379	-0.0152687	-0.0220248	-0.00979964	-0.00928192	-0.000433441	-0.00460757	-0.0123107	-0.00350358	0.120553	0.0200119	-0.0222243	-0.00183593	0.145997	0.0212555	0.00703346	0.00556464	0.0121114	0.0196113	-0.00456642	-0.0169609	-0.00980684	0.014202	0.0463735	0.011321	-0.00653649	-0.00288677	0.0214861	-0.00369886	0.0338513	0.0279026	0.0348507	-0.0026161	-0.0141046	0.0106553	0.00353095	0.0108235	-0.0263624	0.0145228	-0.00253186	-0.000271978	0.0119086	0.0934955	0.00951641	-0.0125063	0.152361	-0.000202385	0.0163365
NZ93828	-0.0181155	0.00377199	-0.00270104	-0.0083919	0.0193957	-0.0291525	0.0189938	0.0832245	-0.0185578	-0.0258035	0.00606208	0.0105802	0.00630596	0.0422399	-0.00146765	0.0411787	0.219123	0.0347375	0.0887099	0.0155568	0.0102389	-0.015035	0.000810545	0.0709881	0.00353409	0.075615	0.00684279	0.164775	0.0603988	0.0839078	0.0559165	0.0578589	-0.0050859	-0.00474853	0.161742	0.0360404	-0.0189719	-0.0109861	0.151017	0.012458	-0.0073811	-0.00381918	0.021968	-0.00203417	0.0246261	0.010782	0.00951876	0.00509976	-0.0104388
NZ95364	-0.00435199	-0.0154213	-0.0421238	-0.00893389	0.0161313	-0.0268593	0.00743807	0.00751388	0.0355181	0.00824586	0.0345087	-0.00743502	-0.0165059	0.0622994	-0.0140605	0.142844	0.0122727	0.126206	0.062905	0.00176896	0.00943199	-0.00390942	-0.0196566	0.0672446	0.0115427	0.0404309	0.0424478	0.0224692	0.0636558	0.0681134	0.0529395	0.0668651	-0.00421312	-0.00456905	0.00250921	0.0201839	-0.0136463	0.0173591	0.0422089	0.0233919	0.00823119	0.0227956	0.0213978	0.0040073	0.0189831	-0.00546901	0.0175837	-0.0168836	0.158639
NZ95620	-0.0203684	-0.0017839	-0.0229852	-0.00835072	0.00851896	-0.0391894	0.0110988	0.0263087	0.0207361	-0.00346424	0.0780027	-0.00367285	-0.0201671	0.0610056	-0.00869759	0.187403	0.0190673	0.140824	0.0826354	0.000847173	-0.00603203	-0.00285279	-0.0261698	0.0377682	0.00861431	0.0603022	0.0537122	0.0150204	0.0243944	0.0438395	0.040863	0.0595572	0.0120959	-0.0110315	0.0148276	0.00662507	0.00515416	-0.000207331	0.0108949	0.0208919	0.0273472	0.0315574	0.0218796	0.0132933	0.042118	-0.00299761	0.00116151	-0.0206856	0.161009
NZ96132	-0.00852611	-0.0205987	-0.0252737	-0.0329091	0.0169624	-0.0180525	0.00113899	-0.00954533	-0.0138271	-0.00740422	-0.0145603	-0.011068	-0.0196598	-0.00705552	-0.000327408	-0.0280079	-0.0055136	-0.0222349	0.0272565	-0.00140186	-0.0103722	0.0365859	0.0160139	0.000200711	0.0112465	0.00617464	0.024436	-0.00746379	0.0165765	0.00196005	0.00906733	0.037958	-0.00409784	0.01391	-0.0309748	-0.0321148	0.00312495	0.020349	-0.023781	-0.00262935	0.0138872	0.0461334	-0.00265629	0.00219488	0.020778	-0.00859474	0.00309478	0.00107694	-0.0122127
NZ97924	0.00246845	0.049461	0.00409033	0.0241471	0.00862933	-0.00750325	0.037543	-0.000664472	0.0148549	-0.0079589	-0.0122798	0.030933	0.0192411	0.0274772	-0.0142914	0.0137902	0.0299829	0.0147103	0.0236187	-0.00120124	-0.0181811	-0.00125437	-0.0155811	0.0306469	0.0400976	0.00965571	0.0278157	0.0447732	0.00666517	0.0481998	0.0282743	0.0342919	0.037007	-0.00296803	0.0397669	0.00763165	0.0375844	0.0113846	0.0353156	0.0274392	-0.0149572	0.0183486	0.00336121	-0.0319873	0.0650112	0.0434506	-0.0381274	0.0274028	-0.00563715
NZ98436	0.00404652	-0.0197049	0.00612496	-0.01532	0.0049147	-0.0142278	0.014388	0.0262949	-0.00700373	-0.0308884	0.0321697	0.0275904	-0.0291937	0.0468666	-0.0153568	0.00287214	0.0100295	-0.00125254	0.0808236	-0.0035011	0.0189465	0.00458491	-0.0265274	0.113831	0.00683629	0.0354877	0.0524358	0.0525571	0.0632163	0.050505	0.0166009	0.0350076	0.106105	-0.00648538	-1.02316e-05	0.0259164	0.0930363	0.0523958	0.0318152	0.0169382	0.0216913	0.0406071	-0.00626612	0.00156114	0.0125744	-0.0144084	0.0370749	0.0350233	-0.0139963
NZ99972	-0.00386654	-0.0230355	-0.0206028	-0.0121234	0.014706	-0.0282621	0.0117958	0.0632993	0.0112761	-0.00286866	0.00526152	-0.0100384	-0.0376535	0.0639008	-0.0115797	0.157759	0.0711244	0.0271674	0.126649	0.0152297	-0.0261394	-0.000881896	-0.00805588	0.163314	0.0350308	0.035928	0.0532256	0.0317026	0.0190885	0.0210209	0.017509	0.0221344	-0.0168213	-0.00443306	0.0258451	0.204939	-0.0173995	0.0562349	0.0721226	0.0100792	0.0425076	0.012442	-0.0130406	-0.0033082	0.00973987	-0.00448755	0.00403425	0.00951298	0.109957
NZ100228	0.00166291	-0.0285649	-0.0205295	-0.00669546	-0.0204152	-0.0349865	0.0193826	0.0557914	0.0192124	-0.0135837	0.0136149	0.0298851	-0.0364472	0.018927	0.00087699	0.19908	0.0657021	0.0185492	0.15508	0.0213679	-0.0305753	-0.00111298	-0.0146562	0.128503	0.0311022	0.0504195	0.0242313	0.0511261	0.00861025	0.000487098	-0.0226287	0.00210221	-0.00592026	-0.00258426	0.043014	0.15771	-0.0124449	0.0170893	0.0549989	0.0090759	0.00944941	-0.0108424	-0.03141	-0.0189608	0.0265085	0.0191915	-0.0187824	0.0419174	0.113153
NZ103044	0.0263584	-0.0418822	-0.028261	-0.0358232	-0.0296516	-0.0359766	0.00407563	0.000296057	-0.012356	-0.0228596	-0.0137881	0.0643149	-0.0260967	-0.00137952	0.00264306	-0.0365472	-0.00936333	-0.0220545	-0.0287987	-0.0121	-0.00138193	-0.0115443	0.00161825	-0.0256371	-0.0141291	-0.0151596	-0.026163	-0.0228064	-0.00696162	-0.0272089	-0.00872152	-0.0139431	0.11875	-0.0123843	-0.025513	-0.0218789	0.133036	-0.00347092	-0.024401	-0.000346535	0.0135715	-0.0289958	-0.0136757	-0.0237613	-0.0163103	0.00172012	-0.0125353	-0.00250223	-0.021806
NZ106628	0.00315437	-6.32243e-05	-0.0172006	0.0330004	0.00311507	-0.0126793	-0.00417466	0.0517647	0.0148024	-0.00704753	-0.0219256	0.0197315	-0.0206446	0.0798838	-0.00794639	0.0794202	0.0483112	0.017369	0.12526	0.0098277	-0.0426228	-0.0197045	-0.0194777	0.144159	0.0218053	0.00544913	0.0375144	0.0437513	-0.0270035	0.0189839	-0.0117017	0.0175046	0.00064407	0.00522574	0.0478366	0.173885	-0.00160813	0.0144604	0.067707	0.0236835	0.0068262	0.00519688	-0.0275738	-0.0172721	0.0315679	0.0161907	-0.0268674	0.0328573	0.0298881
NZ108164	-0.0394752	-0.0049112	-0.0424697	-0.0257553	-0.0435897	-0.0246011	0.0185343	-0.0123682	-0.0327648	-0.0275932	0.0686696	-0.0131525	0.00148379	-0.0104477	0.0838495	-0.0398436	-0.00169101	-0.00260745	-0.0189619	-0.0071388	-0.0263733	-0.0158947	-0.0256108	-0.0251119	-0.00483909	-0.0246787	-0.0311616	-0.0112167	0.0159237	-0.00617242	0.0134705	0.000955211	0.000744964	-0.0169038	-0.0204786	-0.0350053	-0.0148094	-0.0172512	-0.0362311	-0.00205902	-0.0210075	-0.000124559	-0.0234371	0.0943869	-0.0264494	-0.00241044	0.105455	0.0202422	-0.025232
NZ109956	0.118774	0.11975	0.117397	0.111492	0.474828	0.127871	0.00232756	0.0052329	0.128348	0.124811	0.00220199	-0.0299737	0.125159	0.0156082	0.00195465	-0.0290007	-0.0347453	-0.00583331	-0.00726791	-0.00658819	-0.02332	-0.00651168	-0.000208736	-0.00946666	0.00217098	-0.0250073	0.0384421	-0.0413795	-0.011652	0.00135621	-0.0111911	-0.0114018	-0.0232289	-0.00246481	-0.0270807	-0.0287956	-0.0162598	0.00279615	-0.0252923	0.0200457	-0.00092635	0.0248604	-0.0127408	0.000131184	0.00886731	-0.014666	0.00711853	0.014711	-0.0235034
NZ110980	0.0574813	0.0759361	0.0987843	0.0468514	0.142762	0.0391168	0.00134559	0.0218989	0.0687742	0.0486772	-0.00696985	-0.0246709	0.0230405	0.0280355	-0.0220807	-0.0178078	0.00457383	0.039562	0.0562432	-0.0243275	-0.0146072	-0.00242078	-0.0244695	0.0293903	0.0282105	0.03329	0.092963	0.0592707	0.0300064	0.0249044	0.0105872	0.0285656	-0.0190929	0.000938438	0.0282913	0.0359894	0.011048	0.0427297	0.0324188	0.0316726	0.0422144	0.0481267	-0.0112708	-0.0121858	0.0547192	-0.0176658	-0.0152766	-0.00120216	0.00705103
NZ111748	0.00521131	-0.000131248	-0.000122276	-0.0114835	-0.00462426	-0.00265232	0.0366503	-0.00104424	0.0131731	0.00865544	0.0121186	0.0168452	-0.0247259	0.0234393	0.0290457	0.0686259	0.00584521	-0.00669939	0.063292	0.00924675	-0.015472	0.0454985	-0.0237224	0.0751621	0.0171492	0.0402092	0.108568	0.0370885	0.025055	0.0324774	0.0200147	0.0302146	0.0112798	0.0295639	0.0277026	0.0691466	0.00690827	0.0322602	0.0518116	0.0245005	0.0420485	0.0898345	-0.0148582	0.0321655	0.0745122	0.00707601	0.0182019	-0.000285886	0.0411326
NZ113028	-0.0128025	-0.0136077	-0.00447315	0.0302555	0.0234067	-0.00906053	-0.00957431	0.0226917	0.0497152	-0.0014165	0.0207768	-0.0358219	-0.0135256	0.0726748	-0.0158487	0.0436228	0.0312439	0.0314266	0.033605	0.0152051	0.00481996	-0.0239204	-0.0152107	0.0389592	-0.0132988	0.163869	0.0288512	0.0173217	0.00923946	0.00660065	0.0277372	0.0242235	-0.0114123	-0.0261639	-0.00443071	0.128765	-0.0336009	0.0116141	0.0678819	0.00747868	0.0109635	-0.00460489	-0.00612665	-0.0276431	0.0187112	-0.0352819	0.0157111	0.0153673	0.0306041
NZ113540	0.0075971	0.0596174	0.0371254	0.0293209	0.036879	0.0336484	0.0644061	0.0242653	0.0641851	0.0002022	0.0434479	-0.0261937	0.0111803	0.0095017	0.025547	0.0863486	0.0650415	0.0520009	0.03156	0.00684149	0.0395589	0.0429861	-0.0313076	0.0298572	0.00963158	0.0141925	0.176326	0.0260988	0.00648422	0.0421174	0.0126324	0.0306952	-0.00205467	-0.00345335	0.0220225	0.0122248	0.0245972	-0.00314126	0.0311328	0.024192	-0.0150142	0.16921	-0.0227421	0.030803	0.190164	-0.00453932	-0.031956	0.0209541	0.0224773
NZ115588	-0.0117545	0.00817148	-0.0175108	-0.029819	-0.00120276	-0.00709941	0.000587949	0.0496508	-0.0207643	-0.0252199	0.0053887	-0.000582752	0.000582261	-0.00831112	0.0216113	-0.0188472	0.109738	-0.00231404	0.0252851	0.0178313	0.00965007	0.0331264	-0.00283328	0.0555189	0.0022576	0.159698	0.0120539	0.118328	0.0632708	0.0962097	0.0569228	0.0430716	0.0288095	-0.0112444	0.110999	0.0286877	-0.00616833	0.00878421	0.137583	0.0303964	0.024767	0.024265	0.0038496	0.0134918	0.0294991	0.0443674	0.00825355	0.0120075	-0.0218611
NZ117124	-0.00504334	-0.0070209	0.0284193	0.0498908	0.0366389	-0.0266545	0.00688763	0.0330098	0.00926512	-0.00155975	-0.00463499	-0.0061705	-0.0209963	0.0448281	0.0529597	0.0070112	-0.0118384	0.00250324	0.0261568	-0.00581586	-0.0399815	0.00459804	-0.0238595	0.0102049	0.0357761	0.0368255	0.045454	0.0151832	-0.00511911	0.0181532	-0.017346	-0.0246644	-0.0223157	-0.00703027	0.00857604	0.0385215	-0.00874054	0.0323993	0.0420135	0.00224564	0.0197936	0.0297248	0.0136665	-0.00996934	0.014132	-0.00230498	0.00752449	0.0641096	-0.00937246
NZ118148	-0.0216293	0.00606942	0.00280357	-0.0170744	-0.00480977	0.00301851	0.0469487	-0.00250361	-0.00243962	-0.0189912	-0.0218523	-0.0166239	0.0057175	0.000876774	0.0245765	0.0276601	-0.0165482	0.0205988	-0.00974554	-0.0240646	-0.0256117	0.0442815	-0.0495541	-0.00461118	0.00864978	-0.0104401	0.110947	-0.0263219	0.00482603	0.0168478	0.00308868	0.00901048	0.0276544	-0.0336944	0.00138051	-0.0221083	0.0439858	-0.037046	-0.021412	0.0249181	-0.0344274	0.157507	-0.0459938	0.0323464	0.106973	-0.0149341	-0.0394536	0.0552513	-0.00743683
NZ118660	0.158697	0.115888	0.155494	0.151911	0.141646	0.500596	0.00467697	0.0230771	0.167036	0.123536	0.0164557	-0.00629001	0.076086	0.0311133	-0.0180786	-0.00728982	-0.0263987	0.0102523	-0.015735	-0.0146156	-0.00469798	0.00581437	0.00682462	-0.00667197	0.0213454	-0.000607853	0.0210186	-0.0326326	-0.00209344	0.0146067	-0.0111639	-0.00904677	0.041421	0.0128148	-0.0290545	0.00317935	0.0551201	-0.0110933	0.0107071	0.0270396	-0.00876778	0.0452354	-0.0106394	0.00616124	0.0326242	-0.0200781	-0.0213526	0.0293762	-0.00924398
NZ119940	0.0370277	-0.00249469	-0.0163854	-0.0141907	0.00814072	-0.0249296	0.0050502	0.00347451	0.00320594	0.0124471	-0.00735172	-0.0154312	-0.0219319	0.0458315	-0.0204954	0.143381	-0.0053394	0.0238826	0.030683	-0.00838604	-0.0219276	0.000669453	-0.00954825	0.0521858	0.00263337	0.0210094	0.0686935	0.0779967	0.0214234	0.0328759	0.024246	0.0162568	-0.0256355	0.0126638	0.00930887	0.0588525	0.0158968	0.0845147	0.0277307	0.0279257	0.0757926	0.0255257	-0.0193015	-0.0147434	0.000784739	0.00120101	-0.00924973	-0.0050674	0.200464
NZ120196	-0.00302696	0.017147	-0.00577902	0.0440724	-0.00548996	0.0131097	-0.00736863	0.0174853	0.00915654	-0.00268855	-0.00841295	-0.0145366	0.0149012	0.0344103	-0.0300509	0.0408627	0.0147983	0.0302053	-0.0223582	-0.00599772	0.00358736	-0.0267425	-0.0151187	0.0185793	0.0124281	0.0168988	-0.0120456	0.0250963	-0.0131076	-0.0134918	-0.00810362	-0.00239602	-0.0114387	-0.00683448	0.005125	0.0487559	0.00464472	-0.0111894	0.053612	-0.0102746	-0.0132153	-0.0385575	-0.0062094	-0.0321393	0.00835866	0.0120723	-0.00359223	0.0285078	0.0398385
NZ120964	0.0471455	-0.0302938	-0.0400022	-0.0321823	-0.0377009	-0.0312254	0.00923272	-4.24678e-05	-0.0195598	-0.0381349	0.0224826	0.0859531	-0.0281769	-0.00567489	-0.0310186	0.0431529	0.0222685	0.0449578	0.0252553	0.00393562	0.0564936	-0.0184043	-0.00188237	-0.00911114	0.00469092	0.0431612	-0.0061255	0.0215302	0.010252	0.000398416	0.0204866	0.0206648	0.141781	-0.0268198	0.033704	0.0157615	0.128881	-0.00511148	0.0224551	0.000295695	0.00635082	0.00614754	0.00517816	-0.017522	-0.00366226	0.0135452	-0.011831	-0.00192764	0.0126385
NZ122500	-0.00267919	-0.00693953	-0.0490354	0.0137913	-0.032361	-0.0128594	-0.0478124	0.0719099	-0.0260734	-0.038578	-0.0606821	-0.0387077	-0.00994063	-0.0187607	-0.0566457	0.0451222	-0.0132225	0.000910556	0.134967	-0.0278973	-0.0357911	-0.00979519	-0.0358572	0.16338	-0.0211166	-0.0157383	-0.00105611	0.038797	-0.0200253	-0.0203982	-0.035217	-0.0464584	0.0267358	0.00295447	0.0175688	0.127558	-0.0166969	-0.0166078	0.0478723	-0.013382	-0.0358308	-0.0228728	-0.0347714	-0.0571615	-0.00884007	-0.00561681	-0.0416912	-0.00474374	0.039741
NZ124292	0.0166961	0.0411426	0.0475941	0.0500085	0.0219382	0.0272413	-0.0249256	0.0477881	0.0448986	0.0227556	-0.0109204	-0.0290498	0.0178894	0.00596924	-0.0227677	-0.00382285	-0.00432554	0.0312714	0.00199802	-0.00432283	0.00769724	-0.018642	-0.0181841	0.0036772	-0.00396208	0.011049	0.00387276	0.020695	-0.00438137	0.00698658	-0.00183496	-0.00720876	-0.0125144	-0.0118332	0.0278918	0.0203092	-0.019614	-0.0075023	0.0168853	-0.00193167	-0.0081078	-0.00895364	-0.0148719	-0.0323526	-0.0122363	-0.0162166	-0.0248185	-0.0169105	-0.00496535
NZ125316	0.0145136	0.00625693	-0.0324063	-0.0140743	0.00884339	-0.031143	0.0173697	0.0231103	0.0174194	-0.0258832	0.0179375	0.010044	-0.0466781	0.0259946	-0.00490669	0.113444	0.0494006	0.0607436	0.0840139	0.0188928	0.0169738	-0.00519443	-0.0243291	0.0532887	0.0365972	0.0577746	0.0880587	0.0446547	0.0338331	0.0309406	0.0278909	0.0241742	0.0254069	0.0134454	0.0109134	0.111	0.0198405	0.00935536	0.0250289	0.0465864	0.00595415	0.00306789	-0.0157016	-0.0292988	0.0294277	0.0187287	-0.00985474	0.00953493	0.0741534
NZ126084	0.0476885	-0.0025715	-0.0151714	-0.0421965	-0.0122276	-0.021647	0.0751707	0.0193434	0.00746925	-0.029278	0.0194577	0.0580542	-0.0317937	0.0079843	0.0100792	0.0231057	0.00506773	0.0399545	0.0373869	0.0396618	-0.00814984	0.0316161	2.46679e-05	0.0200203	0.0286875	0.041923	0.0945165	0.0269995	0.0282118	0.00633556	0.0471887	0.0610524	0.068164	0.00118433	0.0125069	0.0274479	0.086006	0.0234169	0.0126945	0.0302163	0.0364236	0.0744246	-0.0267396	-0.00460119	0.0597505	-0.00831697	-0.00579244	0.0494004	0.00655289
NZ127108	-0.00722794	0.0505304	-0.0151149	-0.0227278	-0.0112128	-0.0177182	0.00414502	0.00401228	0.00263895	0.013898	-0.0040746	0.0410209	0.0402976	0.0286987	-0.0321044	0.183211	0.0752934	0.0797034	0.0302457	-0.0205981	0.00485382	-0.0358473	-0.00490709	0.0351715	0.050005	0.0282998	-0.00384626	0.0810709	0.0516994	0.0541617	0.0611111	0.0973405	0.00841137	-0.00720262	0.0599779	0.0208477	0.0380506	-0.0176056	0.0791324	0.0117399	-0.00536543	0.020534	-0.00476822	0.00201065	0.00862181	0.0651215	-0.00454094	0.0105424	0.18748
NZ130436	-0.005804	0.0242057	0.0315309	0.0133495	0.0125881	0.0199035	-0.00609864	0.0157398	0.0333615	0.0262286	0.149383	-0.00808664	-0.0113576	0.0206026	0.178869	-0.00491541	-0.0134614	0.0299252	0.0356828	0.0295085	-0.00600423	0.0502654	-0.0165261	0.016907	0.0169616	-0.0109945	0.155987	0.015392	0.022658	0.0445098	-0.00704218	0.00455559	-0.001077	-0.0189681	-0.0103962	-0.0149237	-0.00226953	-0.000901009	-0.00378294	0.0117547	-0.00948219	0.185941	-0.00438703	0.20206	0.137183	-0.0208658	0.125666	0.0159401	-0.00164451
NZ130948	0.00662929	-0.03012	-0.04064	-0.0289986	-0.00997575	-0.0433617	-0.0235333	0.103635	-0.0109368	-0.0415684	-0.00797242	-0.0270093	-0.0446985	0.0385653	-0.0372873	0.077935	0.0740504	0.0893502	0.184424	0.0136408	0.00992934	-0.0186081	-0.00805526	0.119023	0.00839886	0.101278	0.0504305	0.0897819	0.0319292	0.00853102	0.0281063	0.0277997	0.00981189	0.00480583	0.0487131	0.165551	-0.0424757	0.0014429	0.0612955	0.0231114	0.00390367	0.00238709	0.0136715	-0.0293258	0.0199595	-0.0306686	0.0185151	0.00880904	0.0294626
NZ131204	-0.00742122	0.0200239	0.0325741	0.00460208	0.0637231	0.0232126	0.0277604	0.00467575	0.00454809	0.00840636	0.0292582	-0.0012378	-0.0139161	0.00517587	0.0318685	0.00767141	0.00830165	0.0120297	0.0844505	-0.00304195	-0.025912	0.0726598	-0.0024963	0.042937	0.0128023	0.0238565	0.126795	0.0286045	0.0503732	0.0500623	0.0547064	0.0508263	0.00594094	-0.0172598	0.00808077	0.00274722	-0.00469277	0.0524942	0.0132004	0.0117383	0.0111029	0.148183	-0.0115675	0.0929318	0.12396	-0.0101559	0.0301671	0.0145935	-0.0178491
NZ131716	-0.0139972	-0.00373225	-0.0144947	-0.0213467	0.00412999	-0.0162412	-0.027301	-0.00375468	0.00291531	-0.0251404	0.116976	-0.019566	-0.00743791	-0.0309412	0.105145	0.0101251	0.0231613	-0.0035422	0.0779083	-0.0271814	0.013895	-0.00776031	0.0138458	0.0761323	-0.0194819	0.00675151	-0.0141215	0.0250045	0.0014669	0.0127108	-0.01045	-0.00199742	-0.0038028	0.0283189	-0.00396831	0.0765593	-0.0090649	-0.00652399	0.00204749	0.00284003	0.0167299	0.00361337	0.0155516	0.135016	-0.000345727	-0.00746549	0.145464	-0.0068517	0.0139089
NZ131972	-0.0091967	0.0504837	0.0320838	-0.00799552	0.0260486	0.00451064	0.0262386	0.196058	0.0316598	0.010351	-0.0156029	-0.0222226	0.0227101	0.099148	0.011098	-0.0161598	0.065704	0.0695843	0.0472438	-0.00339703	-0.0385265	0.00663358	-0.00959266	0.0686564	0.0974968	0.0295889	0.136924	0.0899862	0.0157593	0.0199351	-0.00497873	0.015908	0.000157887	-0.0303309	0.084264	0.0454495	0.0142685	0.00107789	0.0544654	0.156749	-0.0130947	0.14404	0.0198336	0.0282527	0.157143	0.0177505	-0.00479619	0.124139	-0.00377464
NZ132996	0.0103252	0.00749088	-0.0166414	-0.0275742	-0.0101352	-0.00720509	-0.0138063	-0.00115542	0.0153165	0.00673494	0.0031806	0.0390942	0.0108591	0.0123482	-0.0304575	0.0347632	0.0641228	0.0231927	0.044648	0.0161192	-0.00418618	-0.0280679	-0.0261502	0.0417672	0.00751226	0.0464447	0.00747851	0.0608818	0.124631	0.136693	0.177506	0.186083	0.146919	0.0354838	0.0356685	0.0346131	0.152202	0.00700449	0.0408952	0.0219543	-0.00495861	0.0205688	-0.00810969	-0.0322021	0.0270091	0.0230627	-0.014697	0.00154753	0.0452545
NZ133252	-0.013134	0.00262098	-0.0298477	-0.0160024	-0.00897406	-0.0346211	-0.00690716	0.0167744	-0.00957436	-0.0163973	-0.0108825	0.0160634	-0.0280611	0.00652568	-0.00353178	0.0787619	0.0175933	0.0100765	0.0370725	0.0180131	0.0160264	0.00110681	-0.011095	0.0658014	0.0148342	0.0379618	0.0364616	0.0759652	0.0145896	0.0152143	-0.00227618	-0.00814599	0.03199	0.0179937	0.0368466	0.103875	0.0170838	0.0208986	0.035969	0.0135221	0.00470245	0.00292658	-0.008166	-0.0224226	0.00374162	0.00831765	-0.0139529	-0.00389166	0.0492903
NZ134788	0.00201842	0.0363457	0.00283428	0.0190413	-0.000630587	0.0332835	-0.0247566	0.158658	0.0161014	0.00866973	-0.0057631	-0.00548364	0.0573337	0.167489	0.00640119	0.0147437	0.0290312	0.16639	-0.0256718	0.0182513	-0.00181174	-0.0212688	-0.0211829	7.5298e-05	0.167422	-0.000754055	-0.00910832	0.0369337	0.146869	0.152505	0.177299	0.191433	0.00449081	-0.0192511	0.0135354	0.027738	0.00014746	-0.00356253	0.0719934	0.0957097	-0.0251077	-0.0223405	0.0183102	-0.0286721	0.011668	0.0352447	-0.00727783	0.196623	0.0219038
NZ136068	0.0112178	0.0167819	-0.029175	0.0177116	0.0335611	-0.0113516	-0.017423	0.0884448	0.00053389	-0.0108715	-0.00554837	-0.0277417	0.00793572	0.0664326	-0.0361935	0.0204202	0.130286	0.0308547	0.0796753	-0.000478331	-0.0203723	0.00411304	-0.0111043	0.120974	0.00661806	0.0805139	0.0434134	0.154687	0.0800992	0.144174	0.0262466	0.0189789	-0.0100114	-0.0117821	0.118651	0.117697	-0.0266931	0.0340449	0.182684	0.00139427	0.0276676	0.00201542	0.0190604	-0.0110687	0.00498362	0.0189445	0.0053598	0.0113007	-0.00558498
NZ136324	0.0338496	0.0306432	0.0509381	0.0360935	0.00934775	0.0217698	0.0429397	0.0428295	0.00090141	0.01685	0.0183404	0.0371471	-0.00481859	0.0299936	0.0184707	-0.00283492	-0.0127168	0.0146339	0.0072697	-0.0246297	-0.0108848	0.0299126	-0.0297037	0.0427342	0.0210374	-0.00145693	0.145154	0.0061656	0.014108	0.0362191	0.0122241	0.0155531	0.110082	-0.0277887	0.0194329	0.0242451	0.182615	0.000683465	0.0122423	0.0140438	0.00857221	0.215308	-0.0268874	0.029583	0.150897	-0.00827881	-0.0107764	0.0481591	-0.0221947
NZ137604	0.00513886	-0.0263008	-0.0411103	0.00467162	-0.0104291	-0.0342217	-0.0089709	0.0520075	-0.0153977	-0.0328455	-0.0267275	0.00975532	-0.0393744	0.0662664	-0.0397021	0.129851	0.0122548	0.0282422	0.0921631	0.0107694	-0.00095154	-0.0232381	-0.0449769	0.140191	0.000753339	0.0542111	0.0503548	0.0481031	0.0314251	0.0229525	0.023465	-0.0023017	0.0456183	0.0275299	0.0324099	0.176754	-0.00440341	-0.00698609	0.115702	0.0509591	0.00226105	0.00254252	0.00289208	-0.0424387	0.00406212	0.00706556	0.00749894	-0.0087624	0.105097
NZ138628	-0.0226865	-0.0361851	-0.0510622	0.00206969	-0.0238869	-0.0244176	-0.0419537	0.0259633	-0.0373216	-0.0344328	-0.0366344	-0.0274943	-0.0224796	0.0273822	-0.0268769	0.0218795	0.0292736	-0.0254886	0.00371695	-0.0395626	-0.0356817	-0.0255075	-0.0387689	0.0203385	-0.00210787	0.00461186	-0.0266436	0.035936	-0.0207388	-0.0171492	-0.0110452	-0.0307076	0.0139658	-0.0272381	0.0286976	0.0846443	-0.0108438	-0.042821	0.0591815	-0.014383	-0.0234619	-0.0306826	-0.0274415	-0.0456888	-0.0339315	-0.0228397	-0.008191	-0.0124127	-0.0115321
NZ139652	0.0380844	-0.00625161	-0.0239413	-0.0151801	0.00111463	-0.0362676	0.00915624	0.0161424	0.0406689	-0.0146225	0.0186973	0.0765426	-0.0200297	0.044797	-0.009355	0.0488707	0.0543089	0.0536011	0.0401325	0.0104708	0.0243284	-0.0208425	-0.0329485	0.0156751	-0.00939232	0.130569	-0.000114535	0.0140078	0.00876074	0.00483116	0.0155909	0.0295166	0.0614965	-0.00525768	0.0281375	0.0377182	0.0716165	-0.0155366	0.0336742	-0.0104564	-0.00773806	-0.00762569	-0.00767632	-0.0252585	0.00849815	1.43531e-05	0.0262912	-0.0036838	0.0207011
NZ140164	0.0415905	0.0801733	0.124209	0.0722256	0.0726873	0.0609963	-0.0225942	0.100239	0.0583677	0.0961691	-0.0200988	-0.0343897	0.0510582	0.0513862	-0.0139543	-0.0259765	0.00966779	0.0127082	-0.010613	-0.0123345	-0.0178271	-0.0184581	-0.00864928	-0.00668489	0.0400852	-0.00174808	0.0163104	0.017745	-0.02897	-0.034444	-0.0143727	-0.0264878	-0.0313482	-0.0209891	0.0221516	0.0131487	-0.00378319	-0.0102213	0.0193294	0.0374091	-0.0162153	0.0134607	-0.000675642	-0.0206308	0.00797971	-0.00809649	0.00380158	0.0285629	-0.00657955
NZ140420	0.0568634	0.0714911	0.106283	0.093896	0.0708478	0.0879313	-0.0246761	0.0994991	0.0612178	0.0865005	-0.0182351	-0.0317031	0.0566815	0.049541	-0.0126035	-0.0246427	0.0120782	0.00549706	0.00122164	-0.0140895	-0.0159296	-0.0121134	-0.0111483	0.0120602	0.0541689	-0.0115802	0.0386741	0.00615427	-0.0219715	-0.0313065	0.00387067	0.00413339	-0.0144237	-0.0249029	0.0227189	0.00663651	-0.00408958	-0.0201154	0.012975	0.0285014	-0.017649	0.00230397	-0.0277555	-0.0391713	0.0135466	-0.00140232	0.0191591	0.0192437	-0.0148278
NZ140676	0.0219298	-0.0289446	-0.0395154	-0.0131513	-0.024577	-0.00650717	-0.0267037	0.01515	0.00150599	-0.0456801	-0.0145247	0.0710973	-0.0279889	0.0103913	-0.0108096	0.107067	0.0415362	0.0174086	-0.0213286	-0.015638	0.0472912	-0.000850125	-0.00805793	0.00353928	-0.000627891	0.0196308	-0.0245154	0.0188154	-0.0052013	-0.0115489	-0.00528151	-0.0179095	0.147239	0.000169931	0.0426906	0.0353674	0.123382	-0.0104134	0.0502509	0.00817199	-0.0214239	-0.0240847	-0.000631029	-0.0323891	-0.0178304	0.00753311	-0.00475514	0.0100013	0.0535673
NZ141700	0.0406234	0.0573591	-0.0161942	-0.0133796	-0.0100545	-0.0172531	-0.001359	0.0199045	0.014456	-0.0261861	0.0251255	0.0610221	-0.0162338	0.0170509	-0.0261324	0.0699539	0.0464147	0.0243049	0.0239751	0.00201287	0.0271548	0.0152281	-0.0247561	0.0193413	0.00168596	0.0213979	-0.00232718	0.0247423	0.00631136	-0.00174415	0.00947215	0.0125362	0.0835491	-0.013259	0.0481046	0.0223725	0.112783	0.0001918	0.058438	0.016748	-0.0138963	0.0122399	-0.00797818	-0.0187684	-0.0186054	0.0209115	-0.0152475	0.024011	0.0324107
NZ142468	-0.00840555	0.0590645	-0.000780768	-0.0105299	-0.0159865	0.00837933	0.0162752	0.0232896	0.031814	0.0216824	0.00764979	0.0375717	0.0671392	0.0556812	-0.0235195	0.0723018	0.052635	0.0854813	-0.016802	0.0340484	-0.00664427	-0.0219472	-0.00132184	-0.00440777	0.0325491	0.00350512	-0.0114044	0.0309457	0.146613	0.101531	0.150586	0.149603	0.0432004	-0.00778276	0.0290169	-0.00662426	0.0155106	-0.014646	0.0522635	0.0160861	-0.0425492	-0.0142034	-0.00417032	-0.0352238	0.019388	0.0858812	-0.0315846	0.0303101	0.0805949
NZ146564	-0.0202658	0.00206694	-0.0459473	-0.00643885	-0.0202657	-0.0101095	-0.0171335	0.0138079	0.00691645	-0.0134792	-0.0292818	0.0284959	0.00758827	0.0484992	-0.0293149	0.13043	0.0797794	0.0927796	0.0115881	0.00745991	0.0196885	-0.0180985	-0.0257178	0.00729824	0.0107855	0.154467	-0.0213877	0.0437283	0.0791881	0.094372	0.118051	0.128121	0.0244748	-0.00760344	0.0340943	0.00739837	0.00526798	-0.0344368	0.0580399	0.001075	-0.0413778	-0.0156812	0.00107624	-0.0490343	-0.00627614	0.0327165	-0.0280177	0.0120524	0.089353
NZ148612	-0.0334195	0.0103039	-0.0258511	-0.027416	-0.0281717	-0.0198362	0.00881906	-0.00409732	0.218728	-0.0139902	0.0258962	-0.00521419	0.0026132	0.0401535	-0.0360767	0.0686503	0.0346272	0.02082	-0.00432178	-0.00603758	0.0359406	-0.0296232	-0.0379978	0.00508507	-0.00205255	0.0207256	-0.000603898	0.00627555	-0.00667668	-0.0105443	0.0168207	0.0119654	0.0177863	-0.0316356	0.0206814	0.00063089	-0.0105292	-0.0349703	-0.0343689	-0.0335651	-0.02078	0.0213922	-0.0284853	-0.0281039	-0.0121474	-0.0160769	-0.0286695	-0.00677724	0.0122812
NZ149124	-0.01705	-0.00100761	-0.0163469	-0.0181147	-0.00997602	0.00650996	0.0237963	-0.0231816	0.255671	-0.0104663	0.0270639	-0.00902346	-0.00603785	0.00772196	-0.0264091	0.0329158	0.0476091	-0.000575185	0.0195894	0.0122709	0.0190997	-0.0229711	-0.0417507	0.025727	-0.00995394	0.057257	0.00605949	0.00671621	0.00259078	-0.00700915	0.0163764	0.0227548	0.017838	-0.031302	0.00817497	0.00835394	-0.0170609	-0.0274446	-0.00562161	-0.0119424	-0.0250458	0.0366794	-0.0252321	-0.0200934	0.0324441	-0.00606543	-0.0256981	-0.0147406	-0.00579979
NZ149380	0.0060417	0.0445062	0.0052906	0.0248063	0.020973	0.0261916	-0.0310144	0.131134	0.0182647	0.0128227	-0.0221384	-0.00563139	0.0197819	0.512742	-0.023654	0.0469778	0.0555668	0.189797	-0.0113168	-0.00638151	0.00115188	-0.0295951	-0.0199215	0.036813	0.105131	0.0176085	-0.00480321	0.0353599	0.12493	0.166781	0.132166	0.155054	-0.00394263	-0.010758	0.0235616	0.0573117	-0.0136689	-0.0108236	0.0782149	0.136466	-0.0304185	0.00190095	0.00921162	-0.0424434	-0.00266125	0.0540188	-0.00717193	0.104065	0.0419517
NZ150916	-0.0185812	0.008785	-0.0300135	-0.0236196	0.036144	-0.016254	-0.0123093	0.0610582	0.0243157	-0.0229831	0.013713	0.016946	-0.00909651	0.0522976	-0.0291465	0.146353	0.178159	0.0647485	0.0401252	-0.00528494	0.0116107	0.0080994	-0.0194619	0.0987276	-0.0149234	0.0570166	-0.00600071	0.160567	0.0668491	0.0877991	0.0684486	0.0559784	0.0105463	-0.0249871	0.142208	0.0567906	0.00473748	0.00159678	0.204324	0.0157067	-0.0116684	0.0347311	-0.00634774	-0.0156724	0.0330492	0.0346717	-0.00061357	-0.0184137	0.0937883
NZ151428	0.0310126	0.00966794	-0.0010494	-0.00280032	0.0280818	0.00565882	0.00721364	0.0161444	0.00343041	0.0590827	0.0145846	0.034451	-0.0120859	-0.00334257	-0.0212573	0.00963127	-0.00334506	0.000597184	0.0300169	0.00937366	-0.024589	0.00380801	-0.00577841	0.0213023	-0.0179804	0.0114658	0.0365418	0.0150075	0.0198892	0.030299	0.0278016	0.0300935	0.164472	-0.0119237	0.00878368	0.0123558	0.149487	0.00683111	0.0198104	0.0074247	0.00020017	0.0678494	-0.0244317	0.0160761	0.0695944	0.0129014	-0.00930709	0.0104715	-0.0424767
NZ152196	-0.0115681	-0.0240803	-0.039831	-0.00267868	-0.00222256	-0.0464476	-0.00102369	0.0512745	-0.00882012	-0.0414358	-0.00565848	0.0140332	-0.0472263	0.0490071	-0.0264791	0.0623699	0.0773112	0.0706737	0.140096	0.023457	0.0114823	-0.00839743	-0.00835103	0.128174	0.0328418	0.0897773	0.0355474	0.0528939	-0.00716844	-0.0045822	-0.0118988	0.0199003	0.0311209	-0.00907397	0.00940697	0.162792	-0.00691758	0.00453468	0.0532777	0.0236893	0.00686017	-0.00297028	0.0221293	-0.0285675	0.00796232	0.0140038	0.00541315	0.0226779	0.0443854
NZ155012	0.0151887	0.061426	0.0205251	0.0619161	0.020955	0.0123754	0.0268097	0.0585684	0.0212904	0.0161922	-0.00287945	-0.0144423	0.0176052	0.101173	0.0013937	0.0123177	0.00542886	0.038991	0.0177102	-0.00925156	-0.00719687	0.0102371	-0.0190095	0.0187356	0.0284906	0.0159673	0.149935	0.0136075	0.0282911	0.0219322	0.0233579	0.0332309	-0.00697613	-0.0161758	0.024344	0.0308753	-0.0122721	0.0142072	0.042033	0.0406611	-0.00334171	0.140564	-0.00258105	0.0117226	0.135731	-0.0168221	-0.0148048	0.034419	-0.0045732
NZ157828	0.0106739	0.0435977	0.0379814	0.0102461	0.0404687	0.00932609	-0.0134069	0.0655803	0.0374165	0.00773185	-0.0071519	-0.0281278	0.00997901	0.0533531	-0.0350238	0.0731471	0.0338313	0.0661535	0.00554665	-0.0125545	0.0138838	-0.0244331	-0.0265511	0.0485077	0.0440475	0.0237795	0.00762994	0.0347051	0.00825334	0.0423703	0.034197	0.0135933	0.0135127	-0.0015095	0.0110418	0.0552533	-0.0239734	0.0112199	0.054952	0.0260118	-0.00446898	0.00847775	0.00585687	-0.013033	0.0290544	-0.0197474	-0.00879627	0.0184338	0.0362014
NZ158340	0.00281745	0.0166842	0.0131703	0.00404117	0.0267052	-0.00169809	0.0215686	-0.0131837	0.0242843	0.00482427	0.0125317	-0.0230259	0.0143764	-0.0122777	0.0151477	0.0559228	0.0695847	0.0448032	0.0351844	-0.00355778	0.0404439	0.0219507	-0.0172218	0.0228455	-0.00752588	0.0101964	0.13549	0.0126502	0.0461655	0.0283813	0.0267745	0.0573843	-0.00114143	-0.0209265	0.0092559	0.0408303	0.00457641	0.00234319	0.030558	0.00523647	-0.00584343	0.0927334	0.000418482	0.00104227	0.104393	-0.0485379	-0.0103342	0.00704889	0.00857207
NZ160132	0.00219094	-0.0212167	-0.0300176	-0.00526559	0.0114519	-0.0295885	0.0137555	0.0421211	0.000700229	-0.0142337	0.00736779	0.00576465	-0.0363307	0.0355643	0.0137152	0.0454831	0.048599	0.0259989	0.0421897	0.0385969	0.013399	-0.00904537	-0.0285859	0.0188991	0.0111583	0.151351	0.0359197	0.0363227	0.0215105	0.0144526	0.00183768	0.0114739	-0.0086445	-0.0185374	0.0299073	0.0820719	-0.00427942	-0.012555	0.0350156	0.0271561	-0.0315243	0.015157	-0.0140908	-0.00864777	0.0143093	-0.00309147	0.0065689	-0.00167167	0.0240097
NZ160644	0.0143127	-0.0414486	-0.0429897	-0.0146754	-0.014146	-0.0299798	0.0368065	0.0347066	0.007084	-0.0468377	0.0362244	0.0951744	-0.0255504	0.0276143	-0.00545141	0.0626664	0.0439972	0.0314019	0.0476434	0.021544	0.0234014	-0.00637607	-0.0258095	0.043083	-0.000923142	0.146952	0.00505164	0.0224601	0.0271727	0.01343	0.0529022	0.0345982	0.0730996	-0.00901975	0.069958	0.0483405	0.0978802	-0.00414772	0.0620741	0.0300734	-0.0077913	0.045248	-0.00898651	-0.00581501	0.000407223	0.0419645	0.0138376	0.0285095	0.0325748
NZ161412	0.0401067	0.0150645	-0.0191966	0.00512144	-0.00678333	-0.018604	0.0191486	0.0571131	0.0208554	0.00486742	0.0052981	0.0629517	0.000570575	0.0910604	-0.0326632	0.0634456	0.0483781	0.0574271	0.00369679	0.0380209	0.00122869	-0.0176083	-0.0369121	-0.0177112	0.0151817	0.00110834	0.0199898	0.0089676	0.0400197	0.016165	0.0139551	-0.00772514	0.070525	-0.0112561	0.0188135	0.049069	0.0762316	-0.020791	0.0735176	0.0228487	-0.022428	-0.0190127	-0.00997157	-0.0422594	0.00545324	0.0297289	-0.0292241	0.0152199	0.0166698
NZ161668	0.0322043	0.00230902	-0.0323466	-0.00807372	-0.0228588	-0.0260724	-0.0130529	0.040739	0.00107109	-0.0137726	0.0051684	0.0475865	0.0109981	0.0895497	-0.0365243	0.0527587	0.0437787	0.0510521	0.00963199	0.0289461	-0.00645959	-0.0286954	-0.0336486	0.0120665	0.0179098	0.02884	0.000763513	0.00993139	0.0557568	0.0310285	0.0043617	0.005763	0.070322	-0.00745153	0.0112267	0.0310151	0.0559231	-0.011519	0.0481926	0.0123139	-0.0253478	-0.0219663	-0.0165156	-0.0372486	-0.012144	0.00859753	-0.0197886	0.0180945	0.057946
NZ163972	-0.0149728	-0.00275192	-0.0346626	-0.0363402	-0.00160841	-0.0185808	0.0133887	0.0276629	0.0210927	-0.0102548	0.0018886	-0.0105479	0.0180951	0.0345774	-0.0214121	0.120792	0.0829757	0.0989294	0.0432376	0.0104082	0.0185841	-0.0127096	0.0098209	0.0106411	0.0741742	0.0854031	-0.00829372	0.0510956	0.034226	0.0573911	0.0450975	0.0568644	0.0581704	-0.0315301	0.108435	0.00485668	0.00197663	-0.0319	0.0782134	0.0240498	-0.0139445	0.0108897	0.0132402	-0.00566654	0.00616404	0.0534987	0.0163534	0.000791005	0.032836
NZ164740	0.00323723	0.0145055	-0.043925	-0.0208527	-0.010155	-0.0159164	-0.0138148	-0.00120337	-0.00208068	-0.0265685	0.0257858	0.000965859	-0.0507059	0.00487691	-0.0217801	0.185661	0.058117	0.0947398	0.091231	-0.0162655	0.0486703	0.00969397	-0.0262714	0.0613005	-0.0127934	0.0690274	0.0453982	0.061127	0.0148742	0.0167953	0.0200528	0.00541258	0.0286897	0.0306448	0.00548775	0.108437	-0.00198746	0.0126551	0.0759459	0.0176057	0.00358915	-0.00600458	-0.00516464	-0.0419505	-0.0110402	-0.0219534	-0.0234533	0.00495478	0.110269
NZ166532	0.0077828	-0.00905263	-0.0247639	-0.0319316	-0.00281934	-0.0201018	0.0242117	0.0253077	0.0105928	-0.0145771	0.0283079	0.00176878	-0.0397798	0.0407165	0.012966	0.0685933	0.0884948	0.0315908	0.211568	0.03074	0.0151242	0.00271848	0.0161404	0.179022	0.0182664	0.0317613	0.0781151	0.0259294	0.00743084	-0.014158	0.00849485	0.00863357	0.0254569	0.0220403	0.0314014	0.158549	0.00263702	0.0251876	0.0537518	-0.00452078	0.0237141	0.024283	0.0258839	-0.0180096	0.00419217	0.00608521	-0.00300713	-0.00387512	0.0513359
NZ166788	-0.00187159	-0.0231993	-0.0226267	-0.0158157	-0.00624537	-0.0362382	0.0221554	0.0556389	0.012482	-0.00443599	0.0143247	0.0242144	-0.0399592	0.0283622	-0.0106783	0.0861971	0.118634	0.0324203	0.183752	0.0141246	0.00605041	-0.0171887	0.00355498	0.184665	0.0310905	0.0671991	0.0348163	0.0598115	-0.00823771	-0.00276557	0.0165673	0.0339425	0.0337943	0.0230333	0.0215272	0.164643	-0.0102245	0.0162716	0.0605955	0.00974061	0.0284948	-0.012128	0.0335618	-0.000907416	0.0158551	0.0132446	0.00234291	0.00353789	0.0251496
NZ167044	0.0318435	-0.0419603	-0.00531389	-0.0285851	-0.000532517	-0.0442728	0.0221246	-0.00637677	-0.00573222	-0.030778	0.000636607	0.000166403	-0.0437157	0.0565873	-0.0139331	0.0122828	0.0255783	0.00608952	0.0536758	0.0158467	5.47554e-06	0.0401941	0.00554773	0.0669662	-0.000628802	0.0473728	0.0494123	0.0632134	0.0546689	0.0471714	0.00562989	0.0219962	0.0423254	0.0312432	0.00907914	0.0750645	0.0358627	0.0615134	0.0178907	0.0333889	0.0741424	0.033824	-0.000344477	0.0169465	0.0311444	-0.000995862	-0.00352165	-0.00168411	-0.000149665
NZ171396	-0.0213438	-0.0147989	-0.0394328	-0.00865536	-0.0304015	-0.0357289	-0.00807694	0.0241834	0.0100321	-0.0256724	0.0162713	0.00696864	-0.047527	0.0308612	-0.0224566	0.227975	0.0693843	0.102535	0.0461049	0.015671	0.0272401	-0.0166344	-0.0254937	0.0234681	0.0196109	0.0909759	-0.0292915	0.0354412	0.0197158	0.0097157	0.0300519	0.0403984	0.0422342	-0.0235562	0.0286819	0.0602451	-0.00871195	-0.0151331	0.0841526	-0.0004764	-0.0403533	-0.0438652	-0.0214656	-0.0403667	-0.0107867	0.00893465	-0.00688207	0.00399645	0.122162
NZ173700	0.0191922	-0.0188478	0.0212763	-0.0222638	0.000276202	-0.0333634	0.0120154	0.00166361	-0.0309868	-0.0281656	0.0269901	0.0590877	-0.0392601	0.00835264	0.0115748	-0.0231175	0.00488932	-0.0256301	0.00514235	0.0333001	0.00149621	0.0384946	0.00510514	-0.016632	0.00259799	0.0172539	0.0140853	-0.00123753	-0.00231925	-0.00154233	-0.0184523	-0.00480845	0.159838	-0.00388095	0.0034115	0.00773895	0.191817	0.0174441	-0.0127806	-0.00276672	0.0119123	0.049299	0.00967432	0.0254773	0.0131046	-0.0116349	0.00358306	0.0020105	-0.0323653
NZ174724	-0.00927928	-0.0214533	-0.0315506	-0.0205123	-0.0190134	-0.0445195	-0.0186205	0.0279848	-0.00775445	-0.0177	-0.00636831	0.0245795	-0.04186	0.0351134	-0.0166543	0.0815739	0.00712561	0.0247026	0.0128573	-0.00549185	0.00560946	0.0148367	0.0236535	0.0315926	0.0127818	0.0247717	0.00066331	0.0016695	0.0472469	0.0284707	0.00621173	0.00706066	0.0525175	-0.00739391	0.0127554	0.0448597	0.0292016	0.0321597	0.048735	-0.00391799	0.000947832	-0.00701694	0.0173611	-0.00963969	0.00122704	-0.00970865	-0.00999674	-0.0119526	0.0447409
NZ175236	-0.0142789	-0.00867534	-0.0245839	-0.00555861	-0.00276334	0.00132794	0.000645057	0.0350586	0.00433586	0.00287888	-0.0258482	0.0116774	0.0343007	0.0345892	-0.0311797	0.0553133	0.0607007	0.0885306	-0.00120583	0.00204415	-0.00704457	-0.0211582	-0.0141901	0.0358425	0.0459752	0.0361179	-0.0049958	0.0831341	0.181515	0.175359	0.165675	0.155639	0.0313016	-0.00212944	0.0248232	0.0183849	0.00938358	-0.0263588	0.0616201	0.0166046	-0.0253297	0.00307804	-0.00149308	-0.0140249	0.0131877	0.0454447	-0.011141	0.0192117	0.0411335
NZ177284	-0.0205252	0.00965359	-0.00564624	0.0585953	0.0272163	-0.0203399	0.0101697	0.0364667	0.0391742	-0.00637733	-0.0153653	-0.0228981	-0.0107982	0.0763323	-0.00544997	0.0273212	0.0277035	0.0657918	0.0276578	-0.00333414	-0.0249979	-0.0222245	-0.0282487	0.0225224	0.0266578	0.16835	0.0408788	0.0160021	0.016803	0.0487893	0.0126476	-0.00833941	-0.00926549	-0.0316828	0.0187573	0.0315959	-0.0301746	0.0027021	0.0391462	0.0267493	0.00740621	-0.0104619	0.0118193	-0.0265503	0.0422035	0.0205979	0.00510807	0.0245259	0.0237438
NZ179076	0.016092	-0.00561337	-0.0225647	-0.0180985	-0.00334255	-0.035528	0.00539235	-0.010765	0.0362456	-0.0168476	0.06892	0.095353	-0.00220573	0.00326838	-0.00159783	0.0958807	0.0955358	0.0584329	0.0544787	-0.0121642	0.0911281	-0.0294651	-0.0288494	0.0536271	-0.0138664	0.0282112	0.00400144	0.0286472	0.0186541	0.0139129	0.0458491	0.0210518	0.117598	-0.0184909	0.0303991	0.0192148	0.130621	-0.0209745	0.0534823	-0.00880918	0.00345739	0.00672058	-0.007303	-0.00171343	-0.0210867	0.0216374	-0.00433073	-0.0141101	0.0342864
NZ180868	-0.0245285	0.0254007	0.00213648	-0.0276167	0.0102096	-0.0189772	0.00753053	-0.0235467	0.0624348	-0.0115248	0.216531	0.0207893	-0.0167573	0.0145997	0.129769	0.0635684	0.0723491	0.033961	0.0400117	0.000418464	0.0494254	-0.0108288	0.00996565	0.0417698	-0.0197716	0.0438602	0.0294466	6.069e-05	0.0192817	0.051471	0.0490469	0.0358214	-0.00740676	-0.0123621	-0.00210484	-0.0110401	0.0123968	0.0134665	0.0188196	-0.00730794	0.00876329	0.0231248	0.047858	0.135036	-0.00430479	-0.00254702	0.113063	-0.0274949	0.0187992
NZ181636	0.0369925	0.117032	0.111979	0.0632931	0.0728466	0.0686409	-0.018867	0.0588857	0.0523099	0.0531188	-0.00733626	-0.0189611	0.0557661	0.0461626	-0.0369442	-0.0115794	0.0442042	0.0463935	-0.0055331	-0.00520849	-0.00234214	-0.0255813	-0.0135065	-0.0088028	0.0214861	0.00280766	0.00397912	0.0473607	-0.00781474	0.0135919	0.0182529	0.00204569	-0.0134283	-0.0310996	0.0670311	0.0246148	-0.0287797	-0.0212561	0.0825049	0.0136244	-0.0410484	-0.00640666	-0.0206895	-0.0154381	-0.0142606	0.0253633	-0.0159417	0.0234407	0.0140854
NZ182916	0.0142066	-0.00450584	-0.026654	-0.0213255	-0.027357	0.0516437	0.0130326	0.0266812	0.00504453	-0.0108814	-0.016448	0.0913538	-0.00935008	0.0111961	-0.0279176	0.0540153	0.0206912	0.000931815	0.000985254	0.00873317	0.00324619	-0.00510126	-0.0331755	0.0148337	0.0152321	-0.00369999	-0.00693629	-0.00901891	0.0233916	0.00416449	0.0160234	0.0065518	0.126693	-0.0104336	0.0335639	-0.0123977	0.101979	-0.0412351	0.0405887	-0.0239574	-0.00859637	-0.00660704	-0.0131735	-0.0381001	-0.00707149	0.0153441	-0.0357459	-0.00518468	0.0369947
NZ183684	0.0221681	0.0894409	0.0835653	0.0374944	0.0547643	0.0359036	0.00771451	0.0425677	0.0818562	0.0355043	-0.000274011	-0.0284308	0.0271041	0.0372453	0.0321705	0.00627112	0.00850214	0.0862885	0.0277728	0.0265756	-0.00112497	0.0208746	-0.016793	0.0121478	0.0462301	-0.00774423	0.0272858	0.0338214	-0.00560554	-6.57607e-05	0.020913	0.0265981	-0.0253329	0.00128191	0.0255347	0.0113743	-0.00766001	-0.00616185	0.0144041	0.0582541	-0.00719573	0.138914	0.00842282	-0.00101459	0.0378544	-0.0126159	-0.00202548	0.0462063	-0.0107833
NZ183940	0.022255	0.0554155	0.0610554	0.0191386	0.0593322	0.0163416	-0.00220341	0.0385343	0.0494542	0.0206995	0.0095979	-0.0112202	0.0131673	0.0250276	0.0159453	0.0156188	0.00320617	0.0781066	0.00930427	0.0125035	-0.00745242	0.00427179	-0.0157591	0.00592748	0.013907	0.0242172	0.0210993	0.0252676	0.00145939	0.0083632	0.0123591	0.0224519	-0.00275065	-0.00255983	0.0287442	0.0181687	0.00121987	-0.00145299	0.0393143	0.0539051	0.00152634	0.0953797	0.00181917	0.0135695	0.0252197	-0.0096487	-0.00115509	-0.0121801	-0.000657727
NZ185220	-0.027249	0.0264454	-0.0296403	-0.0217753	-0.025524	0.00248301	-0.0181813	-0.0209182	-0.0162717	-0.0160095	-0.0230247	-0.0302587	0.0150346	0.0339688	-0.0212429	-0.0105218	0.0127955	0.0138293	-0.0200435	-0.0218269	-0.0213054	-0.0215419	-0.00755072	-0.00527632	0.0127137	-0.0252079	-0.0213027	0.0101295	0.0478327	0.0394784	0.0144181	0.00938809	0.042253	-0.0355657	0.0206236	-0.0161167	-0.0321693	-0.0161965	-0.00490261	-0.0181168	-0.0269196	-0.0134768	-0.0359665	-0.0312224	-0.00972517	-0.000814662	-0.0189818	0.00393633	-0.00895872
NZ191364	0.00233356	0.00482013	-0.00701887	0.016882	0.0186571	0.0208319	0.00551665	0.0188947	0.0089369	0.0396137	-0.0209597	-0.00061419	-0.00925673	0.030696	0.00439972	-0.0122445	0.0111911	0.028971	0.0174809	0.019333	-0.0225659	-0.00330004	-0.011218	0.0273556	0.014418	0.00990974	0.0323873	0.0269171	0.00972056	0.0218438	-0.0117164	-0.0232679	-0.00127586	-0.00139505	0.014944	-0.00361282	-0.0213733	0.0332096	-0.00258958	0.0336398	-0.0139254	0.0167764	-0.0214109	-0.00180896	0.0258264	0.0123487	-0.0151751	0.0245061	-0.00472927
NZ193156	0.00355674	-0.0123318	-0.00225595	-0.00346577	-0.0190737	0.00594594	0.0442002	0.0299761	-0.0176054	-0.0164132	0.00258978	0.0162447	-0.0240582	0.0401091	0.0309647	0.0181195	0.00783183	-0.00710829	0.0266572	-0.0162109	-0.0200689	0.043889	-0.00926776	0.0420782	0.0368119	0.0110258	0.0562862	0.0193867	0.0325542	0.074923	0.0275364	0.0281485	0.0922679	-0.0264212	0.0170521	0.0275459	0.0958777	0.0297263	0.0186602	0.0169557	0.0144828	0.0707293	-0.012849	0.0384302	0.0787591	0.0214686	0.010612	0.0617861	-0.0151568
NZ193412	0.0229977	0.00436422	-0.00240755	-0.0260451	-0.0206232	-0.0187584	0.011802	0.0136195	-0.0147753	-0.0218463	0.0197592	0.0443659	-0.0283921	0.0253025	0.0281358	0.0183963	0.0064402	0.0146775	0.00533482	-0.00542197	-0.00936454	0.0266644	-0.0303139	0.00664199	0.00882154	0.0147522	0.0545902	0.00999689	0.00613073	0.049531	0.00835586	0.0200269	0.157793	-0.0178249	0.00182846	0.0390732	0.154645	0.00921561	0.00359433	0.013642	0.0132941	0.0376773	-0.00718933	0.000395565	0.0455718	0.0136739	0.0128052	0.041033	-0.00365206
NZ193924	0.0180487	-0.0186104	-0.0277213	0.0177168	0.00686038	-0.0265031	-0.000508265	0.0535767	0.014247	-0.0233119	0.0139253	-0.0112611	-0.0339385	0.0603897	-0.0238556	0.0379831	0.0295216	0.0305723	0.0521235	0.0212894	-0.00678876	-0.0103903	-0.0122546	0.0385164	0.000124265	0.177602	0.0535417	0.0443119	0.0156676	0.0163093	0.00707625	0.0340561	-0.0189797	-0.00805126	-0.00443383	0.0866059	-0.00631197	0.0250147	0.0758995	0.0137208	0.0129783	0.0122452	0.0040836	-0.0314509	0.00647114	-0.00710808	0.0114242	0.015071	-0.00241777
NZ197764	0.0331209	-0.00814325	-0.0147685	-0.0171563	-0.0178331	-0.0328779	-0.00855713	-0.00492467	-0.0160999	-0.010748	0.0115975	0.0934093	-0.0112007	0.00555209	-0.0184332	0.0820721	0.0591529	0.0371672	0.0196572	-0.00853335	0.0445375	-0.032367	-0.015969	0.0381727	0.00906952	0.0336119	-0.00489208	0.025176	0.0358972	0.0283941	0.0408448	0.0430408	0.116049	-0.0166243	0.0330604	0.0302633	0.118751	-0.0333796	0.0371654	0.0206538	-0.0175659	-0.00417391	0.00221237	-0.00308219	-0.00540492	0.0369922	-0.0018441	0.0185601	0.0696227
NZ198532	0.0343874	-0.0265708	-0.0392609	-0.00129124	0.00454213	-0.0446599	-0.000752275	0.07341	-0.0236884	-0.0322418	-0.0186104	0.0557725	-0.0381788	0.0313656	-0.0315286	0.0891386	0.0478105	0.00278265	0.10856	0.0343983	-0.0297987	-0.0082782	-0.0182197	0.101137	-0.00283091	0.0498378	0.0087973	0.0691561	0.0181066	0.0089294	-0.0214969	0.00140207	0.0723868	0.0109535	0.0179923	0.178327	0.0908206	0.0246354	0.0672571	0.00552932	0.00125833	-0.0107929	-0.0214628	-0.0254947	0.00972741	-0.000548806	-0.00318169	-0.0141391	0.0404351
NZ199300	0.0173002	0.0553758	0.0470427	0.00120288	0.021043	0.0141487	-0.0022319	0.0570387	0.0711489	0.00828761	0.0212088	-0.016361	0.00200671	0.0174631	-0.0164707	0.0292646	0.0392909	0.133558	0.0561266	0.00642703	0.0409425	-0.0210421	-0.0336385	0.000950124	0.0163811	0.0661526	0.0152821	0.0281419	0.0023271	-0.011968	0.0603425	0.0569077	-0.00555795	-0.0220456	0.0310943	-0.0145573	0.000684094	-0.006622	0.0172414	0.0343066	-0.00278591	0.0173643	0.0221667	-0.0339298	0.000762479	-0.00565835	-0.00983001	-0.00175847	0.00606634
NZ200068	-0.0140909	0.00877735	-0.0199318	0.00315183	0.0166565	-0.0215938	0.016187	0.0571107	0.00229745	0.00746339	-0.00520521	-0.00461011	0.0118862	0.0557056	-0.0153108	0.0206845	0.139355	0.0196712	0.0496264	0.0295186	0.00149678	-0.00361531	-0.0154338	0.0835465	-0.00104265	0.0589479	-0.0130878	0.109374	0.0804649	0.0772512	0.0096689	0.0113915	-0.00359209	0.000938846	0.105777	0.0796728	-0.00857801	-0.0174454	0.141587	-0.0177988	0.0222897	0.00111291	-0.00217872	0.0165045	-0.00737795	0.0226639	0.00986271	0.00976692	0.00995988
NZ201860	-0.00135003	-0.00274703	-0.00557886	-0.00668722	0.0075502	-0.0245225	-0.00725302	0.0464994	0.0185724	-0.00561667	0.0282893	-0.00380177	-0.0122865	0.0271646	0.00819016	-0.00858932	0.0285825	0.0604932	0.0216772	0.00703116	0.00490355	-0.0113689	-0.00217437	0.0420358	0.0199501	0.152855	0.00712706	0.00459351	0.0374042	0.0283961	0.0148625	0.0176222	0.0141202	-0.017913	-0.00664682	0.0400673	-0.0273679	-0.0135201	0.00439112	-3.5765e-05	-0.0187532	0.027094	0.000269843	-0.0160385	0.0230503	-0.0126128	0.0328282	0.0251513	0.0095
NZ204164	0.0374418	-9.09701e-05	0.0252429	0.0248053	0.0199913	0.0166987	0.0184057	0.0408698	0.0254953	0.00424851	0.029959	0.0287842	-0.0119301	0.0335182	0.0030509	0.00432521	0.00950977	0.0249674	0.0524256	0.0044678	-0.0303516	0.052855	-0.0328584	0.0228898	0.0477281	0.0209782	0.183044	0.0119504	0.0186133	0.0174625	-0.0150662	-0.00143367	0.110219	-0.0344606	-0.00183761	0.0314559	0.128675	0.00896527	0.0313631	0.0454522	0.0146558	0.214053	-0.027145	0.0407733	0.161344	0.00344127	-0.00886389	0.0380658	-0.00976438
NZ204420	0.0358258	0.0181956	0.033891	0.0264021	0.0256182	0.0333338	0.0286377	0.0219947	0.0436804	-0.00828543	0.0350392	0.00677529	-0.00332711	0.0384462	-0.00978741	0.0238462	0.0107515	0.0101338	0.0402975	0.0108219	-0.0334557	0.0383201	-0.0177282	0.0373717	0.0164584	0.0291021	0.169496	0.0330665	0.0280674	0.0492711	0.0198819	0.0245298	0.117266	-0.0292451	0.0255294	0.0467495	0.127228	0.0109454	0.00335131	0.0402796	0.0144207	0.195127	-0.0181305	0.0392926	0.18065	-0.0052091	0.00103554	0.00636209	-0.00939632
NZ206980	0.045199	0.0170116	0.0209549	0.00268332	0.0329679	0.000900894	0.0200586	0.0152024	0.034983	0.0088042	0.011963	0.0448159	0.00698179	0.0183799	-0.016963	0.00224672	-0.0133337	0.0175173	0.0123401	0.00633487	-0.0220702	-0.00232523	-0.000153855	0.0169221	0.0139555	-0.00240636	0.019299	0.0248313	0.00884095	0.0154235	-0.0129061	-0.014633	0.137281	0.00145673	-0.00559015	0.00377636	0.0839674	0.0149639	-0.0168785	0.00970115	0.00675475	0.0155023	-0.0196752	-0.00622266	0.0480397	-0.00527141	-0.0295542	0.000206699	-0.00989827
NZ207236	-0.026415	-0.0283249	-0.0353673	-0.0212627	-0.0149671	-0.0313139	-0.00694802	0.0435127	-0.00665041	-0.0325755	0.0108618	-0.019482	-0.0316022	0.00968072	-0.0158772	0.211625	0.049923	0.101753	0.0571033	-0.00915631	0.0303813	-0.00530333	0.00179437	-0.00489894	0.0235243	0.0944271	-0.0268775	0.0554412	0.000925258	-0.00681461	0.0154662	0.013215	0.0314306	-0.0198908	0.0366536	0.05027	-0.0218265	-0.0106223	0.0523417	-0.00842229	-0.014745	-0.0272979	-0.00758121	-0.016331	-0.0173066	-0.000324552	0.00827052	-0.00564603	0.070578
NZ208772	0.0856943	0.0922842	0.133846	0.0444468	0.127117	0.0623302	-0.014333	0.116335	0.0812162	0.0718794	-0.0194526	-0.0216983	0.0460228	0.0616032	-0.0249475	-0.00294768	0.0378259	0.021967	0.226666	-0.0133454	-0.00900791	0.00204555	-0.00792979	0.212219	0.0562713	0.0483079	0.0808917	0.0533095	0.0110868	0.00274942	-0.0134729	-0.00336878	0.0174396	0.0426565	0.048072	0.249526	-0.0320016	0.0179199	0.00728777	0.0392108	0.0224437	-0.00740209	-0.0275413	-0.035857	0.042772	-0.0226745	-0.0244225	0.0323035	-0.0250411
NZ209028	0.0702092	0.0603574	0.0895466	0.0468182	0.0755809	0.0769441	-0.0125816	0.0976206	0.0525585	0.0380981	-0.0329029	-0.0187181	0.00986858	0.00640881	-0.0195606	-0.0153609	0.0164224	-0.0276247	0.208379	-0.00813883	-0.0206433	-0.00159159	-0.00380543	0.220277	0.0140353	0.0667885	0.0657392	0.0689492	0.0106568	-0.00289996	-0.0133674	-0.00450331	0.0136277	0.0319399	0.0666315	0.230873	-0.0179626	0.0116674	0.0178829	0.0204396	0.0275995	0.0128934	-0.0375703	-0.00723635	0.0313677	-0.00266644	-0.00178778	0.00208455	-0.0293659
NZ209284	-0.0277116	-0.0029608	-0.0044286	-0.0164605	-0.0342837	-0.0327288	0.0054803	0.0215413	-0.027455	-0.0214943	0.0103036	-0.0124309	-0.0342122	0.0138177	0.0279579	0.0905745	0.00682594	0.0730518	0.0565	-0.00320999	0.0299978	0.036666	0.0177173	-0.0088109	0.0263029	0.0869867	0.0369898	0.043159	0.0195312	0.0252795	0.0152574	0.0349042	0.0353872	-0.0344614	0.0216997	0.0382584	-0.0107115	0.0087897	0.0208333	0.00462605	0.00105963	0.0756925	-0.0254436	0.0507153	0.0454446	-0.00446761	0.0256026	0.0129487	0.00671034
NZ210052	0.0615895	0.035916	0.0491764	0.0259222	0.0364282	0.0193713	-0.0205869	0.0193166	0.0339848	0.0473124	0.00796051	0.0426228	0.00939934	0.0661207	-0.0390643	0.160052	-0.0136893	0.0547404	-0.00783357	-0.00772877	-0.0311681	-0.0130971	-0.0315949	0.00854566	0.0195689	-0.0056648	-0.0171924	0.00550311	-0.0130631	-0.00945665	0.0180887	0.00880875	0.166106	-0.0156337	0.0137313	0.0129296	0.18658	-0.0227449	0.0156381	0.0520197	-0.0301537	-0.00541539	-0.00608604	-0.0163069	-0.000874607	0.0253344	-0.0410983	0.00152512	0.18402
NZ212868	0.00155175	0.0627653	-0.00289691	-0.0112482	0.0297063	0.0159467	0.0657277	0.0123749	0.0207189	0.00698557	0.0150537	-0.0173361	0.0295524	0.0190639	-3.45579e-05	0.0563931	0.0614875	0.0824239	0.0402936	0.00228982	0.00104714	-0.00656192	-0.0358536	0.0286029	0.016398	0.00353086	0.132392	0.0315745	0.0534222	0.0802117	0.0584656	0.0718107	0.0133188	-0.0191372	0.0179048	0.00349086	0.000436082	-0.0270149	0.0451873	0.0441028	-0.0205917	0.163998	0.00068028	0.0495696	0.168877	-0.00989139	-0.0075134	0.014672	-0.00903955
NZ213124	0.00945472	0.0570898	0.0387745	-0.0054702	0.0202263	0.0246276	0.0502052	0.00680091	0.029039	0.00749343	0.0241573	-0.0109606	0.0303928	-0.00252344	0.000738214	0.0386161	0.0620912	0.0805587	0.0482811	-0.0144388	0.0210743	-0.00501131	-0.035436	0.0265349	0.0309127	-0.00283784	0.136789	0.04282	0.0102921	0.0479037	0.0305541	0.0451279	0.0141648	-0.0201963	0.0187565	-0.000696507	0.0354564	-0.0194558	0.0383564	0.0212191	-0.0239561	0.139869	-0.000170267	0.0304962	0.152797	0.00974119	-0.0144401	0.036035	-0.0142359
NZ213636	0.0232582	-0.0240483	-0.0367102	-0.0325766	-0.0116374	-0.0304473	-0.00928302	0.0387258	-0.0119446	-0.0319795	-0.00988206	-0.0278875	-0.0349913	0.0213976	0.0130254	0.0303075	-0.00376071	-0.0027551	0.129593	0.0135292	-0.0224288	0.0188082	0.0036924	0.177627	0.017503	0.0244087	0.0649006	0.0518493	0.00730433	0.000223928	0.00195397	0.0111619	0.0162781	0.0349342	0.0266642	0.183871	0.00382945	0.491884	0.0471546	0.0347858	0.18234	0.0169305	0.124712	0.00969703	0.00154049	-0.019152	0.00675845	0.0213684	-0.000838232
NZ213892	-0.00498731	0.0380146	0.00190472	0.0193743	0.0162964	-0.00472308	-0.0318131	0.14499	-0.00502944	0.00794872	0.113089	0.000981914	0.0129916	0.144825	0.112938	0.0170213	-0.00268501	0.111823	-0.0048106	-0.0171231	-0.000300682	-0.0268879	-0.0127558	6.44899e-05	0.114856	-0.00545445	0.00392379	0.0112429	-0.0173225	0.00190274	-0.0132092	-0.00467765	-0.00559247	-0.0204794	-0.00818732	0.0349645	-0.00166704	0.00102607	0.0196587	0.133283	-0.023467	0.00499706	0.0120485	0.110736	0.00312912	-0.000924372	0.126714	0.13319	0.0333577
NZ214404	0.0240203	-0.043961	-0.0373742	0.019134	-0.0123521	-0.0436807	-0.0208988	0.134599	-0.00914209	-0.0169007	-0.0507401	-0.0196176	-0.0431349	0.0622579	-0.0221115	0.0155804	0.0774458	-0.0204921	0.230308	-0.00445578	-0.0548602	-0.0105287	-0.0236154	0.295691	0.0161288	0.0391606	0.0636504	0.0870336	0.0286284	0.00740036	-0.0180996	-0.0240033	0.0309962	0.0311194	0.0843213	0.300204	0.00227491	0.0221481	0.126225	0.0326	0.0338697	-0.0306125	0.0107315	-0.0383757	-0.00351996	0.00713224	0.0117536	-0.000348028	0.0145563
[truncated: 461 more rows]
[truncated: 1,151 more columns]
